# Supplementary material for: Large-Scale and Site-Specific Mapping of the Murine Brain O-Glycoproteome with IMPa
Source: Anal Chem. 2023 Aug 25;95(36):13423–30. doi: 10.1021/acs.analchem.3c00408 (PMC10501376; doi:10.1021/acs.analchem.3c00408)
Supplement: Supplementary file 2 — ac3c00408_si_002.xlsx [file ac3c00408_si_002.xlsx]

## Sheet: Description
Sheet	Description
1	Glycopeptides identified from HEK293 cells, total O-glycoproteome
2	Identification comparison of glycoproteins from SimpleCell HEK293 cells
3	Glycopeptides identified from SimpleCell HEK293 cells, Tn-focused, VVA-HCD
4	Glycopeptides identified from SimpleCell HEK293 cells, Tn-focused, VVA-EThcD
5	Glycopeptides identified from SimpleCell HEK293 cells, Tn-focused, VVA+IMPa-HCD
6	Glycopeptides identified from SimpleCell HEK293 cells, Tn-focused, VVA+IMPa-EThcD
7	Glycopeptides identified from mouse brains, total O-glycospecies identified
8	Glycopeptides identified from mouse brains, single shot, biological replicate 1
9	Glycopeptides identified from mouse brains, single shot, biological replicate 2, technical duplicate 1
10	Glycopeptides identified from mouse brains, single shot, biological replicate 2, technical duplicate 2
11	Glycopeptides identified from mouse brains, single shot, biological replicate 2, technical duplicate 3
12	Glycopeptides identified from mouse brains, 2D, MS1 800-2000 range, fraction 1, 2 uL load
13	Glycopeptides identified from mouse brains, 2D, MS1 800-2000 range, fraction 2, 2 uL load
14	Glycopeptides identified from mouse brains, 2D, MS1 800-2000 range, fraction 3, 2 uL load
15	Glycopeptides identified from mouse brains, 2D, MS1 800-2000 range, fraction 4, 2 uL load
16	Glycopeptides identified from mouse brains, 2D, MS1 800-2000 range, fraction 5, 2 uL load
17	Glycopeptides identified from mouse brains, 2D, MS1 800-2000 range, fraction 6, 2 uL load
18	Glycopeptides identified from mouse brains, 2D, MS1 800-2000 range, fraction 7, 2 uL load
19	Glycopeptides identified from mouse brains, 2D, MS1 800-2000 range, fraction 8, 2 uL load
20	Glycopeptides identified from mouse brains, 2D, MS1 800-2000 range, fraction 9, 2 uL load
21	Glycopeptides identified from mouse brains, 2D, MS1 800-2000 range, fraction 10, 2 uL load
22	Glycopeptides identified from mouse brains, 2D, MS1 800-2000 range, fraction 11, 2 uL load
23	Glycopeptides identified from mouse brains, 2D, MS1 800-2000 range, fraction 12, 2 uL load
24	Glycopeptides identified from mouse brains, 2D, MS1 800-2000 range, fraction 1, 4 uL load
25	Glycopeptides identified from mouse brains, 2D, MS1 800-2000 range, fraction 2, 4 uL load
26	Glycopeptides identified from mouse brains, 2D, MS1 800-2000 range, fraction 3, 4 uL load
27	Glycopeptides identified from mouse brains, 2D, MS1 800-2000 range, fraction 4, 4uL load
28	Glycopeptides identified from mouse brains, 2D, MS1 800-2000 range, fraction 5, 4 uL load
29	Glycopeptides identified from mouse brains, 2D, MS1 800-2000 range, fraction 6, 4 uL load
30	Glycopeptides identified from mouse brains, 2D, MS1 800-2000 range, fraction 7, 4 uL load
31	Glycopeptides identified from mouse brains, 2D, MS1 800-2000 range, fraction 8, 4 uL load
32	Glycopeptides identified from mouse brains, 2D, MS1 800-2000 range, fraction 9, 4 uL load
33	Glycopeptides identified from mouse brains, 2D, MS1 800-2000 range, fraction 10, 4 uL load
34	Glycopeptides identified from mouse brains, 2D, MS1 800-2000 range, fraction 11, 4 uL load
35	Glycopeptides identified from mouse brains, 2D, MS1 800-2000 range, fraction 12, 4 uL load
36	Glycopeptides identified from mouse brains, 2D, MS1 350-2000 range, fraction 1, 4 uL load
37	Glycopeptides identified from mouse brains, 2D, MS1 350-2000 range, fraction 2, 4 uL load
38	Glycopeptides identified from mouse brains, 2D, MS1 350-2000 range, fraction 3, 4 uL load
39	Glycopeptides identified from mouse brains, 2D, MS1 350-2000 range, fraction 4, 4uL load
40	Glycopeptides identified from mouse brains, 2D, MS1 350-2000 range, fraction 5, 4 uL load
41	Glycopeptides identified from mouse brains, 2D, MS1 350-2000 range, fraction 6, 4 uL load
42	Glycopeptides identified from mouse brains, 2D, MS1 350-2000 range, fraction 7, 4 uL load
43	Glycopeptides identified from mouse brains, 2D, MS1 350-2000 range, fraction 8, 4 uL load
44	Glycopeptides identified from mouse brains, 2D, MS1 350-2000 range, fraction 9, 4 uL load
45	Glycopeptides identified from mouse brains, 2D, MS1 350-2000 range, fraction 10, 4 uL load
46	Glycopeptides identified from mouse brains, 2D, MS1 350-2000 range, fraction 11, 4 uL load
47	Glycopeptides identified from mouse brains, 2D, MS1 350-2000 range, fraction 12, 4 uL load
48	Functional enrichment analysis of O-glycoproteins from mouse brains, Biological processes GO
49	Functional enrichment analysis of O-glycoproteins from mouse brains, Cellular compartments GO
50	Functional enrichment analysis of O-glycoproteins from mouse brains, Molecular functions GO
51	Functional enrichment analysis of O-glycoproteins from mouse brains, KEGG
52	Functional enrichment analysis of O-glycoproteins from mouse brains, Tissue enrichment
53	Prediction of N-glycosylation on identified O-glycoproteins from mouse brains
54	N-glycoproteins identified from the same mouse brain
55	O-glycoproteins identified from the same mouse brain
56	Comparison of three search engines for Tn glycopeptide discovery
57	Sequence logo result from pLogo

## Sheet: 1
RawName	Scan	RT	PrecursorMH	PrecursorMZ	Charge	Rank	Peptide	Mod	PeptideMH	Glycan(H,N,A,F)	GlycanComposition	PlausibleStruct	GlyID	GlyFrag	GlyMass	GlySite	TotalScore	PepScore	GlyScore	CoreMatched	MassDeviation	PPM	GlyIonRatio	byIonRatio	czIonRatio	GlyDecoy	PepDecoy	IsSmallGlycan	GlycanPEP	GlycanFDR	PeptidePEP	PeptideFDR	TotalFDR	Proteins	Genes	ProSites	MonoArea	IsotopeArea	ETDScan	LocalizedSiteGroups	LocalizedScore	LocalizedIonRatio	PreLocalizedScore	N-Sequon	138/144 Ratio
SS_EXoO_02162022_HCD_KS	4121	1372.12	2045.83	1023.42	2	1	SNPTDDDVSSGSSSER		1639.67	0 2 0 0	N(2)	(N(N))	2727	0 1 0 0;	406.159	1	22.656	27.9484	12.8272	2	0.00525	2.56583	1	0.76667	0	0	0	1	-1	0	-1	0.00433839	0.00433839	sp|P16070|CD44_HUMAN;sp|P16070-3|CD44_HUMAN;sp|P16070-4|CD44_HUMAN;sp|P16070-5|CD44_HUMAN;sp|P16070-6|CD44_HUMAN;sp|P16070-7|CD44_HUMAN;sp|P16070-8|CD44_HUMAN;sp|P16070-9|CD44_HUMAN;sp|P16070-10|CD44_HUMAN;sp|P16070-11|CD44_HUMAN;sp|P16070-12|CD44_HUMAN;sp|P16070-13|CD44_HUMAN;sp|P16070-14|CD44_HUMAN;sp|P16070-15|CD44_HUMAN;sp|P16070-16|CD44_HUMAN;sp|P16070-17|CD44_HUMAN;sp|P16070-18|CD44_HUMAN	CD44;CD4;CD4;CD4;CD4;CD4;CD4;CD4;CD4;CD4;CD4;CD4;CD4;CD4;CD4;CD4;CD4	171;171;171;171;171;171;171;171;171;171;171;171;171;171;171;171;171	2871330	7910580	-1		0	0	0	NP[S/T]	1.08951
SS_EXoO_02162022_HCD_KS	6666	1909.97	1642.79	821.896	2	1	TSSSYQPIQPK	11,Guanidinyl[K];	1277.65	1 1 0 0	H(1)N(1)	(N(H))	2097	0 1 0 0;	365.132	1	17.9075	26.2982	2.3248	1	0.00507	3.08461	0.5	0.85	0	0	0	1	-1	0	-1	0.00809717	0.00809717	sp|O75976|CBPD_HUMAN;sp|O75976-2|CBPD_HUMAN	CPD;CP	489;242	5114300	16505000	-1		0	0	0	N	1.11228
SS_EXoO_02162022_HCD_KS	6740	1924.04	1642.79	821.896	2	1	TSSSYQPIQPK	11,Guanidinyl[K];	1277.65	1 1 0 0	H(1)N(1)	(N(H))	2097	0 1 0 0;	365.132	1	17.404	25.5635	2.25076	1	0.00502	3.05661	0.5	0.85	0	0	0	1	-1	0	-1	0.00867888	0.00867888	sp|O75976|CBPD_HUMAN;sp|O75976-2|CBPD_HUMAN	CPD;CP	489;242	5114300	16505000	-1		0	0	0	N	0.987662
SS_EXoO_02162022_HCD_KS	7180	2002.77	1803.79	902.401	2	1	TESPDTGLYYHR		1438.66	1 1 0 0	H(1)N(1)	(N(H))	2097	0 1 0 0;	365.132	1	22.2717	32.9787	2.38724	1	0.00255	1.41166	0.5	0.86364	0	0	0	1	-1	0	-1	0	0	sp|Q02818|NUCB1_HUMAN	NUCB1	42	1735080	3954240	-1		0	0	0	N	1.01983
SS_EXoO_02162022_HCD_KS	8615	2255.06	2151.99	1076.5	2	1	SAAPIGSGEDEVQQTAAR		1786.86	1 1 0 0	H(1)N(1)	(N(H))	2097	0 1 0 0;	365.132	1	40.972	61.8129	2.26759	1	0.00352	1.63586	0.5	1.02941	0	0	0	1	-1	0	-1	0	0	sp|Q9NX61|T161A_HUMAN;sp|Q9NX61-2|T161A_HUMAN	TMEM161A;TMEM161	416;313	1520430	4520950	-1		0	0	0	N	1.60251
SS_EXoO_02162022_HCD_KS	9587	2423.34	1833.86	917.434	2	1	SEAPVLAAEPEADK	14,Guanidinyl[K];	1468.73	1 1 0 0	H(1)N(1)	(N(H))	2097	0 1 0 0;	365.132	1	35.4738	53.9145	1.22679	1	0.0013	0.70799	0.5	1	0	0	0	1	-1	0	-1	0	0	sp|Q8NBS9|TXND5_HUMAN;sp|Q8NBS9-2|TXND5_HUMAN	TXNDC5;TXNDC	308;200	3694360	10666000	-1		0	0	0	N	1.20639
SS_EXoO_02162022_HCD_KS	10306	2544.54	2462.2	821.404	3	1	SVGKVTATDLDEPDTLHTR	4,Guanidinyl[K];	2097.06	1 1 0 0	H(1)N(1)	(N(H))	2097	0 1 0 0;	365.132	1	17.8438	26.3604	2.02728	1	0.00716	2.90974	0.5	0.58333	0	0	0	1	-1	0	-1	0.00809717	0.00809717	sp|Q08554|DSC1_HUMAN;sp|Q08554-2|DSC1_HUMAN	DSC1;DSC	260;260	649649	4914550	-1		0	0	0	N	1.02217
SS_EXoO_02162022_HCD_KS	10934	2650.28	2849.22	1425.11	2	1	GQGDNPGPQAAEQGTDTAVPSDSDK	25,Guanidinyl[K];	2484.09	1 1 0 0	H(1)N(1)	(N(H))	2097	0 1 0 0;	365.132	15	30.6049	46.5298	1.03018	1	-0.00115	-0.4042	0.5	0.75	0	0	0	1	-1	0	-1	0	0	sp|P34932|HSP74_HUMAN;sp|P34932-2|HSP74_HUMAN	HSPA4;HSPA	822;130	1109470	3537170	-1		0	0	0	N	2.11458
SS_EXoO_02162022_HCD_KS	11299	2707.73	2784.24	1392.62	2	1	TDTAPGEQAQDVASSPPESSFQK	23,Guanidinyl[K];	2419.1	1 1 0 0	H(1)N(1)	(N(H))	2097	0 1 0 0;	365.132	1	70.5076	103.544	9.15494	2	0.00714	2.56312	1	1.11364	0	0	0	1	-1	0	-1	0	0	sp|Q9BS26|ERP44_HUMAN	ERP44	367	4933060	20284200	-1		0	0	0	N	1.41648
SS_EXoO_02162022_HCD_KS	11395	2723.49	2784.24	1392.62	2	1	TDTAPGEQAQDVASSPPESSFQK	23,Guanidinyl[K];	2419.1	1 1 0 0	H(1)N(1)	(N(H))	2097	0 1 0 0;	365.132	1	75.6997	111.561	9.10079	2	0.00704	2.52792	1	1.15909	0	0	0	1	-1	0	-1	0	0	sp|Q9BS26|ERP44_HUMAN	ERP44	367	4933060	20284200	-1		0	0	0	N	1.5107
SS_EXoO_02162022_HCD_KS	11499	2739.9	2784.24	1392.62	2	1	TDTAPGEQAQDVASSPPESSFQK	23,Guanidinyl[K];	2419.1	1 1 0 0	H(1)N(1)	(N(H))	2097	0 1 0 0;	365.132	1	44.364	67.6091	1.19442	1	0.00671	2.41156	0.5	0.95455	0	0	0	1	-1	0	-1	0	0	sp|Q9BS26|ERP44_HUMAN	ERP44	367	4933060	20284200	-1		0	0	0	N	2.38726
SS_EXoO_02162022_HCD_KS	12469	2887.16	2199.97	1100.49	2	1	TPSLTGSCPQGWASDTK	8,Carbamidomethyl[C];17,Guanidinyl[K];	1834.84	1 1 0 0	H(1)N(1)	(N(H))	2097	0 1 0 0;	365.132	1	32.8427	49.1889	2.48532	1	0.00115	0.5238	0.5	0.9375	0	0	0	1	-1	0	-1	0	0	sp|Q9UBG0|MRC2_HUMAN	MRC2	662	2944240	8260900	-1		0	0	0	N	1.23516
SS_EXoO_02162022_HCD_KS	12472	2887.68	2199.97	1100.49	2	1	TPSLTGSCPQGWASDTK	8,Carbamidomethyl[C];17,Guanidinyl[K];	1834.84	1 1 0 0	H(1)N(1)	(N(H))	2097	0 1 0 0;	365.132	1	17.4604	25.7723	2.02392	1	0.00115	0.5238	0.5	0.65625	0	0	0	1	-1	0	-1	0.00867888	0.00867888	sp|Q9UBG0|MRC2_HUMAN	MRC2	662	2944240	8260900	-1		0	0	0	N	1.24105
SS_EXoO_02162022_HCD_KS	13320	3020.17	1958.95	979.978	2	1	TDLPAPSAPDLTEPK	15,Guanidinyl[K];	1593.81	1 1 0 0	H(1)N(1)	(N(H))	2097	0 1 0 0;	365.132	1	20.265	30.602	1.0678	1	0.00495	2.52755	0.5	0.75	0	0	0	1	-1	0	-1	0	0	sp|P14314|GLU2B_HUMAN;sp|P14314-2|GLU2B_HUMAN	PRKCSH;PRKCS	287;287	3895320	11331600	-1		0	0	0	N	1.54942
SS_EXoO_02162022_HCD_KS	13409	3034.03	1958.95	979.978	2	1	TDLPAPSAPDLTEPK	15,Guanidinyl[K];	1593.81	1 1 0 0	H(1)N(1)	(N(H))	2097	0 1 0 0;	365.132	1	36.9946	55.7514	2.16051	1	0.0046	2.34582	0.5	0.92857	0	0	0	1	-1	0	-1	0	0	sp|P14314|GLU2B_HUMAN;sp|P14314-2|GLU2B_HUMAN	PRKCSH;PRKCS	287;287	3895320	11331600	-1		0	0	0	N	1.19856
SS_EXoO_02162022_HCD_KS	13507	3049.18	1958.95	979.978	2	1	TDLPAPSAPDLTEPK	15,Guanidinyl[K];	1593.81	1 1 0 0	H(1)N(1)	(N(H))	2097	0 1 0 0;	365.132	1	30.7281	46.1333	2.11863	1	0.00451	2.30397	0.5	0.85714	0	0	0	1	-1	0	-1	0	0	sp|P14314|GLU2B_HUMAN;sp|P14314-2|GLU2B_HUMAN	PRKCSH;PRKCS	287;287	3895320	11331600	-1		0	0	0	N	1.37579
SS_EXoO_02162022_HCD_KS	14896	3272.09	1702.73	851.868	2	1	EPEEFDSDTLR		1337.59	1 1 0 0	H(1)N(1)	(N(H))	2097	0 1 0 0;	365.132	7	17.6329	26.572	1.03168	1	0.01044	6.13037	0.5	0.8	0	0	0	1	-1	0	-1	0.00614125	0.00614125	sp|P13667|PDIA4_HUMAN	PDIA4	495	1244390	2943690	-1		0	0	0	N	2.36422
SS_EXoO_02162022_HCD_KS	15560	3389.69	1958.95	979.977	2	1	TDLPAPSAPDLTEPK	15,Guanidinyl[K];	1593.81	1 1 0 0	H(1)N(1)	(N(H))	2097	0 1 0 0;	365.132	1	25.7447	38.5723	1.92183	1	0.00329	1.67914	0.5	0.78571	0	0	0	1	-1	0	-1	0	0	sp|P14314|GLU2B_HUMAN;sp|P14314-2|GLU2B_HUMAN	PRKCSH;PRKCS	287;287	636701	2530400	-1		0	0	0	N	0.99209
SS_EXoO_02162022_HCD_KS	19073	4039.76	3134.41	1045.47	3	1	EVISDEHGIDPTGTYHGDSDLQLDR		2769.26	1 1 0 0	H(1)N(1)	(N(H))	2097	0 1 0 0;	365.132	4	40.1294	60.7126	1.90357	1	0.01509	4.8141	0.5	0.8125	0	0	0	1	-1	0	-1	0	0	sp|P07437|TBB5_HUMAN	TUBB	25	1185820	6922240	-1		0	0	0	N	1.72757
SS_EXoO_02162022_HCD_KS	19132	4054.31	3134.4	1045.47	3	1	EVISDEHGIDPTGTYHGDSDLQLDR		2769.26	1 1 0 0	H(1)N(1)	(N(H))	2097	0 1 0 0;	365.132	4	58.8275	89.5339	1.80137	1	0.01158	3.69523	0.5	0.9375	0	0	0	1	-1	0	-1	0	0	sp|P07437|TBB5_HUMAN	TUBB	25	724232	4004560	-1		0	0	0	N	2.06607
SS_EXoO_02162022_HCD_KS	4271	1406.51	1759.81	880.408	2	1	TREVQEVSR		1103.58	1 1 1 0	H(1)N(1)A(1)	(N(H(A)))	1142	0 1 0 0;1 1 0 0;	656.228	1	31.1701	37.4309	19.5428	3	0.00048	0.27493	1	1.1875	0	0	0	1	-1	0	-1	0	0	sp|O00461|GOLI4_HUMAN	GOLIM4	276	2615490	5606180	-1		0	0	0	N	1.21866
SS_EXoO_02162022_HCD_KS	4505	1459.38	1883.83	942.418	2	1	TEVPDRDPEK	10,Guanidinyl[K];	1227.6	1 1 1 0	H(1)N(1)A(1)	(N(H(A)))	1142	0 1 0 0;1 1 0 0;	656.228	1	23.3547	26.3824	17.7318	3	0.00557	2.95877	1	0.83333	0	0	0	1	-1	0	-1	0.00614125	0.00614125	sp|Q14118|DAG1_HUMAN	DAG1	734	1095700	3067380	-1		0	0	0	N	1.68744
SS_EXoO_02162022_HCD_KS	4534	1466.03	1912.78	956.894	2	1	SQPGPGGGEDEAR		1256.55	1 1 1 0	H(1)N(1)A(1)	(N(H(A)))	1142	0 1 0 0;1 1 0 0;	656.228	1	28.8999	35.9975	15.7188	3	0.00361	1.88878	1	0.875	0	0	0	1	-1	0	-1	0	0	sp|Q6IEE7|T132E_HUMAN	TMEM132E	828	3286130	10695300	-1		0	0	0	N	1.3554
SS_EXoO_02162022_HCD_KS	4659	1494.75	1648.73	824.87	2	1	TTAAGTSLDR		992.501	1 1 1 0	H(1)N(1)A(1)	(N(H(A)))	1142	0 1 0 0;1 1 0 0;	656.228	1	25.4762	29.0987	18.7486	3	0.0034	2.06087	1	1	0	0	0	1	-1	0	-1	0.00433839	0.00433839	sp|Q9Y625|GPC6_HUMAN;sp|O75487|GPC4_HUMAN;sp|O75487-2|GPC4_HUMAN	GPC6;GPC4;GPC	374;375;305	16047600	37183800	-1		0	0	0	N	1.22837
SS_EXoO_02162022_HCD_KS	4806	1528.86	1786.81	893.909	2	1	TPDKEISEK	4,Guanidinyl[K];9,Guanidinyl[K];	1130.58	1 1 1 0	H(1)N(1)A(1)	(N(H(A)))	1142	0 1 0 0;1 1 0 0;	656.228	1	27.428	31.601	19.6783	3	0.00329	1.84173	1	1.0625	0	0	0	1	-1	0	-1	0	0	sp|P49257|LMAN1_HUMAN	LMAN1	276	7195200	20357600	-1		0	0	0	N	1.15023
SS_EXoO_02162022_HCD_KS	5251	1625.15	1740.75	870.879	2	1	THVCDPSVK	4,Carbamidomethyl[C];9,Guanidinyl[K];	1084.52	1 1 1 0	H(1)N(1)A(1)	(N(H(A)))	1142	0 1 0 0;1 1 0 0;	656.228	1	26.0571	27.2502	23.8413	3	0.00365	2.09727	1	0.9375	0	0	0	1	-1	0	-1	0.00531915	0.00531915	sp|Q07954|LRP1_HUMAN	LRP1	1101	2581020	7371170	-1		0	0	0	N	1.03664
SS_EXoO_02162022_HCD_KS	5992	1772.48	1883.82	942.413	2	1	TEVPDRDPEK	10,Guanidinyl[K];	1227.6	1 1 1 0	H(1)N(1)A(1)	(N(H(A)))	1142	0 1 0 0;1 1 0 0;	656.228	1	29.2638	33.0571	22.219	3	-0.00528	-2.80291	1	0.94444	0	0	0	1	-1	0	-1	0	0	sp|Q14118|DAG1_HUMAN	DAG1	734	23353100	57180100	-1		0	0	0	N	1.44945
SS_EXoO_02162022_HCD_KS	6066	1787.55	1883.82	942.413	2	1	TEVPDRDPEK	10,Guanidinyl[K];	1227.6	1 1 1 0	H(1)N(1)A(1)	(N(H(A)))	1142	0 1 0 0;1 1 0 0;	656.228	1	32.545	36.7294	24.774	3	-0.00614	-3.25837	1	0.94444	0	0	0	1	-1	0	-1	0	0	sp|Q14118|DAG1_HUMAN	DAG1	734	23353100	57180100	-1		0	0	0	N	2.08823
SS_EXoO_02162022_HCD_KS	6664	1909.74	1609.65	805.326	2	1	TCGPSEFR	2,Carbamidomethyl[C];	953.415	1 1 1 0	H(1)N(1)A(1)	(N(H(A)))	1142	0 1 0 0;1 1 0 0;	656.228	1	23.7408	26.9172	17.8419	3	0.00291	1.8096	1	1.14286	0	0	0	1	-1	0	-1	0.00614125	0.00614125	sp|Q07954|LRP1_HUMAN	LRP1	2857	5747940	21702900	-1		0	0	0	N	1.49757
SS_EXoO_02162022_HCD_KS	6976	1965.91	1648.73	824.869	2	1	TTAAGTSLDR		992.501	1 1 1 0	H(1)N(1)A(1)	(N(H(A)))	1142	0 1 0 0;1 1 0 0;	656.228	1	34.8587	43.8741	18.1157	3	0.00293	1.77702	1	1.22222	0	0	0	1	-1	0	-1	0	0	sp|Q9Y625|GPC6_HUMAN;sp|O75487|GPC4_HUMAN;sp|O75487-2|GPC4_HUMAN	GPC6;GPC4;GPC	374;375;305	16045200	37530100	-1		0	0	0	N	1.18924
SS_EXoO_02162022_HCD_KS	7061	1981.17	1648.73	824.869	2	1	TTAAGTSLDR		992.501	1 1 1 0	H(1)N(1)A(1)	(N(H(A)))	1142	0 1 0 0;1 1 0 0;	656.228	1	40.8837	50.0745	23.8151	3	0.00291	1.7661	1	1.22222	0	0	0	1	-1	0	-1	0	0	sp|Q9Y625|GPC6_HUMAN;sp|O75487|GPC4_HUMAN;sp|O75487-2|GPC4_HUMAN	GPC6;GPC4;GPC	374;375;305	16045200	37530100	-1		0	0	0	N	1.00173
SS_EXoO_02162022_HCD_KS	7065	1981.7	1648.73	824.869	2	1	TTAAGTSLDR		992.501	1 1 1 0	H(1)N(1)A(1)	(N(H(A)))	1142	0 1 0 0;1 1 0 0;	656.228	1	24.5878	27.3399	19.4767	3	0.00291	1.7661	1	0.88889	0	0	0	1	-1	0	-1	0.00531915	0.00531915	sp|Q9Y625|GPC6_HUMAN;sp|O75487|GPC4_HUMAN;sp|O75487-2|GPC4_HUMAN	GPC6;GPC4;GPC	374;375;305	16045200	37530100	-1		0	0	0	N	0.991204
SS_EXoO_02162022_HCD_KS	7108	1990	1609.65	805.326	2	1	TCGPSEFR	2,Carbamidomethyl[C];	953.415	1 1 1 0	H(1)N(1)A(1)	(N(H(A)))	1142	0 1 0 0;1 1 0 0;	656.228	1	27.0918	30.1456	21.4204	3	0.00327	2.03326	1	1.07143	0	0	0	1	-1	0	-1	0.0011655	0.0011655	sp|Q07954|LRP1_HUMAN	LRP1	2857	44806700	108761000	-1		0	0	0	N	1.11628
SS_EXoO_02162022_HCD_KS	7146	1995.92	1648.73	824.869	2	1	TTAAGTSLDR		992.501	1 1 1 0	H(1)N(1)A(1)	(N(H(A)))	1142	0 1 0 0;1 1 0 0;	656.228	1	22.4203	27.0118	13.8934	3	0.0029	1.76125	1	0.94444	0	0	0	1	-1	0	-1	0.00614125	0.00614125	sp|Q9Y625|GPC6_HUMAN;sp|O75487|GPC4_HUMAN;sp|O75487-2|GPC4_HUMAN	GPC6;GPC4;GPC	374;375;305	16045200	37530100	-1		0	0	0	N	1.32586
SS_EXoO_02162022_HCD_KS	8469	2230.04	1753.73	877.369	2	1	TPYGCIGCK	5,Carbamidomethyl[C];8,Carbamidomethyl[C];9,Guanidinyl[K];	1097.49	1 1 1 0	H(1)N(1)A(1)	(N(H(A)))	1142	0 1 0 0;1 1 0 0;	656.228	1	20.746	28.395	6.54076	2	0.01551	8.84448	0.66667	1	0	0	0	1	-1	0	-1	0.00433839	0.00433839	sp|Q13585|MTR1L_HUMAN	GPR50	9	11078100	28904800	-1		0	0	0	N	1.04276
SS_EXoO_02162022_HCD_KS	8707	2270.08	1735.81	868.411	2	1	SAAPAAPLPER		1079.58	1 1 1 0	H(1)N(1)A(1)	(N(H(A)))	1142	0 1 0 0;1 1 0 0;	656.228	1	34.7067	44.8316	15.9033	3	0.00247	1.42574	1	0.95	0	0	0	1	-1	0	-1	0	0	sp|Q99808|S29A1_HUMAN;sp|Q99808-2|S29A1_HUMAN	SLC29A1;SLC29A	63;142	35755000	92277100	-1		0	0	0	N	1.13447
SS_EXoO_02162022_HCD_KS	8710	2270.32	1735.81	868.411	2	1	SAAPAAPLPER		1079.58	1 1 1 0	H(1)N(1)A(1)	(N(H(A)))	1142	0 1 0 0;1 1 0 0;	656.228	1	22.6721	26.9795	14.6725	3	0.00247	1.42574	1	0.75	0	0	0	1	-1	0	-1	0.00614125	0.00614125	sp|Q99808|S29A1_HUMAN;sp|Q99808-2|S29A1_HUMAN	SLC29A1;SLC29A	63;142	35755000	92277100	-1		0	0	0	N	0.935243
SS_EXoO_02162022_HCD_KS	8800	2284.31	1735.81	868.411	2	1	SAAPAAPLPER		1079.58	1 1 1 0	H(1)N(1)A(1)	(N(H(A)))	1142	0 1 0 0;1 1 0 0;	656.228	1	36.3538	44.8006	20.6671	3	0.00244	1.40846	1	0.95	0	0	0	1	-1	0	-1	0	0	sp|Q99808|S29A1_HUMAN;sp|Q99808-2|S29A1_HUMAN	SLC29A1;SLC29A	63;142	35755000	92277100	-1		0	0	0	N	0.826718
SS_EXoO_02162022_HCD_KS	8803	2284.76	1735.81	868.411	2	1	SAAPAAPLPER		1079.58	1 1 1 0	H(1)N(1)A(1)	(N(H(A)))	1142	0 1 0 0;1 1 0 0;	656.228	1	32.8501	42.4107	15.0946	3	0.00244	1.40846	1	0.95	0	0	0	1	-1	0	-1	0	0	sp|Q99808|S29A1_HUMAN;sp|Q99808-2|S29A1_HUMAN	SLC29A1;SLC29A	63;142	35755000	92277100	-1		0	0	0	N	0.840395
SS_EXoO_02162022_HCD_KS	8813	2285.81	2094.89	1047.95	2	1	TESPDTGLYYHR		1438.66	1 1 1 0	H(1)N(1)A(1)	(N(H(A)))	1142	0 1 0 0;1 1 0 0;	656.228	1	33.8985	42.7533	17.4538	3	0.00477	2.27879	1	1.04545	0	0	0	1	-1	0	-1	0	0	sp|Q02818|NUCB1_HUMAN	NUCB1	42	2396970	6404080	-1		0	0	0	N	1.79901
SS_EXoO_02162022_HCD_KS	8945	2309.85	1933.88	967.443	2	1	TSSSYQPIQPK	11,Guanidinyl[K];	1277.65	1 1 1 0	H(1)N(1)A(1)	(N(H(A)))	1142	0 1 0 0;1 1 0 0;	656.228	1	25.3134	29.6274	17.3017	3	0.00268	1.38624	1	0.95	0	0	0	1	-1	0	-1	0.00342466	0.00342466	sp|O75976|CBPD_HUMAN;sp|O75976-2|CBPD_HUMAN	CPD;CP	489;242	22181500	62328300	-1		0	0	0	N	1.83294
SS_EXoO_02162022_HCD_KS	9077	2333.55	1683.78	842.395	2	1	TEGAPVAVQR		1027.55	1 1 1 0	H(1)N(1)A(1)	(N(H(A)))	1142	0 1 0 0;1 1 0 0;	656.228	1	28.1532	34.1799	16.9607	3	0.00195	1.15681	1	1.05556	0	0	0	1	-1	0	-1	0	0	sp|Q9NPG1|FZD3_HUMAN	FZD3	150	10318600	27993700	-1		0	0	0	N	1.1908
SS_EXoO_02162022_HCD_KS	9155	2347.88	1683.78	842.395	2	1	TEGAPVAVQR		1027.55	1 1 1 0	H(1)N(1)A(1)	(N(H(A)))	1142	0 1 0 0;1 1 0 0;	656.228	1	39.7214	51.0702	18.6449	3	0.00197	1.1675	1	1.27778	0	0	0	1	-1	0	-1	0	0	sp|Q9NPG1|FZD3_HUMAN	FZD3	150	10318600	27993700	-1		0	0	0	N	1.14509
SS_EXoO_02162022_HCD_KS	9158	2348.23	1683.78	842.395	2	1	TEGAPVAVQR		1027.55	1 1 1 0	H(1)N(1)A(1)	(N(H(A)))	1142	0 1 0 0;1 1 0 0;	656.228	1	19.1927	27.1334	4.44563	2	0.00197	1.1675	0.66667	0.88889	0	0	0	1	-1	0	-1	0.00614125	0.00614125	sp|Q9NPG1|FZD3_HUMAN	FZD3	150	10318600	27993700	-1		0	0	0	N	1.26072
SS_EXoO_02162022_HCD_KS	9746	2451.12	1609.65	805.326	2	1	TCGPSEFR	2,Carbamidomethyl[C];	953.415	1 1 1 0	H(1)N(1)A(1)	(N(H(A)))	1142	0 1 0 0;1 1 0 0;	656.228	1	25.5379	28.8163	19.4493	3	0.00303	1.88043	1	1.07143	0	0	0	1	-1	0	-1	0.00433839	0.00433839	sp|Q07954|LRP1_HUMAN	LRP1	2857	12519300	34923500	-1		0	0	0	N	1.03661
SS_EXoO_02162022_HCD_KS	9849	2468.18	1609.65	805.326	2	1	TCGPSEFR	2,Carbamidomethyl[C];	953.415	1 1 1 0	H(1)N(1)A(1)	(N(H(A)))	1142	0 1 0 0;1 1 0 0;	656.228	1	22.8464	25.325	18.2431	3	0.00303	1.8854	1	1	0	0	0	1	-1	0	-1	0.00867888	0.00867888	sp|Q07954|LRP1_HUMAN	LRP1	2857	12519300	34923500	-1		0	0	0	N	1.0622
SS_EXoO_02162022_HCD_KS	9959	2486.5	1791.77	896.389	2	1	SSPPESSFQK	10,Guanidinyl[K];	1135.54	1 1 1 0	H(1)N(1)A(1)	(N(H(A)))	1142	0 1 0 0;1 1 0 0;	656.228	1	23.8911	25.6927	20.5451	3	0.00516	2.88141	1	0.88889	0	0	0	1	-1	0	-1	0.00867888	0.00867888	sp|Q9BS26|ERP44_HUMAN	ERP44	380	6341550	17060800	-1		0	0	0	N	1.2659
SS_EXoO_02162022_HCD_KS	10450	2569.79	2443.09	1222.05	2	1	SAAPIGSGEDEVQQTAAR		1786.86	1 1 1 0	H(1)N(1)A(1)	(N(H(A)))	1142	0 1 0 0;1 1 0 0;	656.228	1	45.6317	61.7039	15.7833	3	0.0066	2.69979	1	1.05882	0	0	0	1	-1	0	-1	0	0	sp|Q9NX61|T161A_HUMAN;sp|Q9NX61-2|T161A_HUMAN	TMEM161A;TMEM161	416;313	6980570	23833000	-1		0	0	0	N	1.48489
SS_EXoO_02162022_HCD_KS	10454	2570.6	2443.09	1222.05	2	1	SAAPIGSGEDEVQQTAAR		1786.86	1 1 1 0	H(1)N(1)A(1)	(N(H(A)))	1142	0 1 0 0;1 1 0 0;	656.228	1	35.4302	51.3765	5.81555	2	0.0066	2.69979	0.66667	1.02941	0	0	0	1	-1	0	-1	0	0	sp|Q9NX61|T161A_HUMAN;sp|Q9NX61-2|T161A_HUMAN	TMEM161A;TMEM161	416;313	6980570	23833000	-1		0	0	0	N	1.45233
SS_EXoO_02162022_HCD_KS	10530	2583.81	2543.12	848.378	3	1	TESPVREEPGEDFPAAR		1886.89	1 1 1 0	H(1)N(1)A(1)	(N(H(A)))	1142	0 1 0 0;1 1 0 0;	656.228	1	24.3535	29.3442	15.0849	3	0.00464	1.82367	1	0.625	0	0	0	1	-1	0	-1	0.00433839	0.00433839	sp|P02786|TFR1_HUMAN	TFRC	104	66493400	265842000	-1		0	0	0	N	1.49175
SS_EXoO_02162022_HCD_KS	10605	2596.41	2543.12	848.378	3	1	TESPVREEPGEDFPAAR		1886.89	1 1 1 0	H(1)N(1)A(1)	(N(H(A)))	1142	0 1 0 0;1 1 0 0;	656.228	1	51.0924	69.1449	17.5664	3	0.00446	1.75525	1	0.9375	0	0	0	1	-1	0	-1	0	0	sp|P02786|TFR1_HUMAN	TFRC	104	66493400	265842000	-1		0	0	0	N	1.01268
SS_EXoO_02162022_HCD_KS	10654	2603.76	2543.12	1272.06	2	1	TESPVREEPGEDFPAAR		1886.89	1 1 1 0	H(1)N(1)A(1)	(N(H(A)))	1142	0 1 0 0;1 1 0 0;	656.228	1	39.4843	49.8889	20.1614	3	0.00631	2.48074	1	0.875	0	0	0	1	-1	0	-1	0	0	sp|P02786|TFR1_HUMAN	TFRC	104	8089970	31595700	-1		0	0	0	N	1.20881
SS_EXoO_02162022_HCD_KS	10659	2604.94	2443.09	1222.05	2	1	SAAPIGSGEDEVQQTAAR		1786.86	1 1 1 0	H(1)N(1)A(1)	(N(H(A)))	1142	0 1 0 0;1 1 0 0;	656.228	1	21.9893	30.8536	5.52707	2	0.00648	2.6523	0.66667	0.70588	0	0	0	1	-1	0	-1	0	0	sp|Q9NX61|T161A_HUMAN;sp|Q9NX61-2|T161A_HUMAN	TMEM161A;TMEM161	416;313	6980570	23833000	-1		0	0	0	N	1.48838
SS_EXoO_02162022_HCD_KS	10701	2611.95	2543.12	848.378	3	1	TESPVREEPGEDFPAAR		1886.89	1 1 1 0	H(1)N(1)A(1)	(N(H(A)))	1142	0 1 0 0;1 1 0 0;	656.228	1	41.4149	53.984	18.0723	3	0.00433	1.70335	1	0.78125	0	0	0	1	-1	0	-1	0	0	sp|P02786|TFR1_HUMAN	TFRC	104	66493400	265842000	-1		0	0	0	N	0.942264
SS_EXoO_02162022_HCD_KS	10751	2621.12	2543.12	1272.06	2	1	TESPVREEPGEDFPAAR		1886.89	1 1 1 0	H(1)N(1)A(1)	(N(H(A)))	1142	0 1 0 0;1 1 0 0;	656.228	1	29.1435	34.6609	18.8968	3	0.00636	2.5004	1	0.78125	0	0	0	1	-1	0	-1	0	0	sp|P02786|TFR1_HUMAN	TFRC	104	8089970	31595700	-1		0	0	0	N	1.37076
SS_EXoO_02162022_HCD_KS	10862	2640.07	1753.72	877.362	2	1	TPYGCIGCK	5,Carbamidomethyl[C];8,Carbamidomethyl[C];9,Guanidinyl[K];	1097.49	1 1 1 0	H(1)N(1)A(1)	(N(H(A)))	1142	0 1 0 0;1 1 0 0;	656.228	1	46.4589	58.4229	24.2401	3	0.00248	1.41347	1	1.3125	0	0	0	1	-1	0	-1	0	0	sp|Q13585|MTR1L_HUMAN	GPR50	9	18044000	46809800	-1		0	0	0	N	1.63722
SS_EXoO_02162022_HCD_KS	10864	2640.25	1753.72	877.362	2	1	TPYGCIGCK	5,Carbamidomethyl[C];8,Carbamidomethyl[C];9,Guanidinyl[K];	1097.49	1 1 1 0	H(1)N(1)A(1)	(N(H(A)))	1142	0 1 0 0;1 1 0 0;	656.228	1	29.349	41.3505	7.06035	2	0.00248	1.41347	0.66667	1.125	0	0	0	1	-1	0	-1	0	0	sp|Q13585|MTR1L_HUMAN	GPR50	9	18044000	46809800	-1		0	0	0	N	1.15207
SS_EXoO_02162022_HCD_KS	10911	2647.27	2543.12	848.378	3	1	TESPVREEPGEDFPAAR		1886.89	1 1 1 0	H(1)N(1)A(1)	(N(H(A)))	1142	0 1 0 0;1 1 0 0;	656.228	1	24.1602	29.2714	14.6679	3	0.00343	1.34945	1	0.65625	0	0	0	1	-1	0	-1	0.00433839	0.00433839	sp|P02786|TFR1_HUMAN	TFRC	104	78823300	317234000	-1		0	0	0	N	1.23918
SS_EXoO_02162022_HCD_KS	10959	2654.49	1753.72	877.362	2	1	TPYGCIGCK	5,Carbamidomethyl[C];8,Carbamidomethyl[C];9,Guanidinyl[K];	1097.49	1 1 1 0	H(1)N(1)A(1)	(N(H(A)))	1142	0 1 0 0;1 1 0 0;	656.228	1	43.5878	56.2183	20.1313	3	0.00245	1.39522	1	1.3125	0	0	0	1	-1	0	-1	0	0	sp|Q13585|MTR1L_HUMAN	GPR50	9	18044000	46809800	-1		0	0	0	N	1.16922
SS_EXoO_02162022_HCD_KS	10961	2654.69	1753.72	877.362	2	1	TPYGCIGCK	5,Carbamidomethyl[C];8,Carbamidomethyl[C];9,Guanidinyl[K];	1097.49	1 1 1 0	H(1)N(1)A(1)	(N(H(A)))	1142	0 1 0 0;1 1 0 0;	656.228	1	25.9384	36.1522	6.96995	2	0.00245	1.39522	0.66667	1.0625	0	0	0	1	-1	0	-1	0	0	sp|Q13585|MTR1L_HUMAN	GPR50	9	18044000	46809800	-1		0	0	0	N	1.22999
SS_EXoO_02162022_HCD_KS	11008	2662.41	2543.12	848.378	3	1	TESPVREEPGEDFPAAR		1886.89	1 1 1 0	H(1)N(1)A(1)	(N(H(A)))	1142	0 1 0 0;1 1 0 0;	656.228	1	22.2486	25.9088	15.4511	3	0.00365	1.43557	1	0.59375	0	0	0	1	-1	0	-1	0.00867888	0.00867888	sp|P02786|TFR1_HUMAN	TFRC	104	78823300	317234000	-1		0	0	0	N	1.4958
SS_EXoO_02162022_HCD_KS	11059	2669.5	1753.72	877.362	2	1	TPYGCIGCK	5,Carbamidomethyl[C];8,Carbamidomethyl[C];9,Guanidinyl[K];	1097.49	1 1 1 0	H(1)N(1)A(1)	(N(H(A)))	1142	0 1 0 0;1 1 0 0;	656.228	1	31.6827	38.9287	18.2257	3	0.00222	1.26407	1	1.0625	0	0	0	1	-1	0	-1	0	0	sp|Q13585|MTR1L_HUMAN	GPR50	9	18044000	46809800	-1		0	0	0	N	2.05188
SS_EXoO_02162022_HCD_KS	11120	2679.53	1933.88	967.444	2	1	TSSSYQPIQPK	11,Guanidinyl[K];	1277.65	1 1 1 0	H(1)N(1)A(1)	(N(H(A)))	1142	0 1 0 0;1 1 0 0;	656.228	1	33.7384	41.5595	19.2136	3	0.004	2.06777	1	1.05	0	0	0	1	-1	0	-1	0	0	sp|O75976|CBPD_HUMAN;sp|O75976-2|CBPD_HUMAN	CPD;CP	489;242	10603300	28484300	-1		0	0	0	N	0.999843
SS_EXoO_02162022_HCD_KS	11125	2680.01	1933.88	967.444	2	1	TSSSYQPIQPK	11,Guanidinyl[K];	1277.65	1 1 1 0	H(1)N(1)A(1)	(N(H(A)))	1142	0 1 0 0;1 1 0 0;	656.228	1	26.4936	37.2723	6.47593	2	0.004	2.06777	0.66667	1	0	0	0	1	-1	0	-1	0	0	sp|O75976|CBPD_HUMAN;sp|O75976-2|CBPD_HUMAN	CPD;CP	489;242	10603300	28484300	-1		0	0	0	N	0.910582
SS_EXoO_02162022_HCD_KS	11396	2723.73	1933.88	967.443	2	1	TSSSYQPIQPK	11,Guanidinyl[K];	1277.65	1 1 1 0	H(1)N(1)A(1)	(N(H(A)))	1142	0 1 0 0;1 1 0 0;	656.228	1	42.4826	55.3799	18.5305	3	0.00321	1.65927	1	1.3	0	0	0	1	-1	0	-1	0	0	sp|O75976|CBPD_HUMAN;sp|O75976-2|CBPD_HUMAN	CPD;CP	489;242	17299300	49393900	-1		0	0	0	N	0.925373
SS_EXoO_02162022_HCD_KS	11400	2724.19	1933.88	967.443	2	1	TSSSYQPIQPK	11,Guanidinyl[K];	1277.65	1 1 1 0	H(1)N(1)A(1)	(N(H(A)))	1142	0 1 0 0;1 1 0 0;	656.228	1	28.9583	41.1942	6.23454	2	0.00321	1.65927	0.66667	1.1	0	0	0	1	-1	0	-1	0	0	sp|O75976|CBPD_HUMAN;sp|O75976-2|CBPD_HUMAN	CPD;CP	489;242	17299300	49393900	-1		0	0	0	N	0.991706
SS_EXoO_02162022_HCD_KS	11401	2724.31	1735.81	868.411	2	1	SAAPAAPLPER		1079.58	1 1 1 0	H(1)N(1)A(1)	(N(H(A)))	1142	0 1 0 0;1 1 0 0;	656.228	1	44.4005	60.3423	14.7942	3	0.00238	1.37044	1	1.2	0	0	0	1	-1	0	-1	0	0	sp|Q99808|S29A1_HUMAN;sp|Q99808-2|S29A1_HUMAN	SLC29A1;SLC29A	63;142	36267000	92331000	-1		0	0	0	N	1.0942
SS_EXoO_02162022_HCD_KS	11470	2735.37	1933.88	967.443	2	1	TSSSYQPIQPK	11,Guanidinyl[K];	1277.65	1 1 1 0	H(1)N(1)A(1)	(N(H(A)))	1142	0 1 0 0;1 1 0 0;	656.228	1	36.8289	47.177	17.6109	3	0.00304	1.57239	1	1.1	0	0	0	1	-1	0	-1	0	0	sp|O75976|CBPD_HUMAN;sp|O75976-2|CBPD_HUMAN	CPD;CP	489;242	17299300	49393900	-1		0	0	0	N	1.28797
SS_EXoO_02162022_HCD_KS	11485	2737.63	1735.81	868.411	2	1	SAAPAAPLPER		1079.58	1 1 1 0	H(1)N(1)A(1)	(N(A)(H))	124	0 1 0 0;0 1 1 0;1 1 0 0;	656.228	1	48.8968	64.4089	20.0887	4	0.00255	1.47183	1	1.15	0	0	0	1	-1	0	-1	0	0	sp|Q99808|S29A1_HUMAN;sp|Q99808-2|S29A1_HUMAN	SLC29A1;SLC29A	63;142	36267000	92331000	-1		0	0	0	N	1.05488
SS_EXoO_02162022_HCD_KS	11486	2737.9	1933.88	967.443	2	1	TSSSYQPIQPK	11,Guanidinyl[K];	1277.65	1 1 1 0	H(1)N(1)A(1)	(N(H(A)))	1142	0 1 0 0;1 1 0 0;	656.228	1	53.6638	72.1335	19.3629	3	0.0031	1.60135	1	1.4	0	0	0	1	-1	0	-1	0	0	sp|O75976|CBPD_HUMAN;sp|O75976-2|CBPD_HUMAN	CPD;CP	489;242	27839000	77560100	-1		0	0	0	N	1.05303
SS_EXoO_02162022_HCD_KS	11488	2738.26	1735.81	868.411	2	1	SAAPAAPLPER		1079.58	1 1 1 0	H(1)N(1)A(1)	(N(H(A)))	1142	0 1 0 0;1 1 0 0;	656.228	1	41.9594	56.2351	15.4473	3	0.00255	1.47183	1	1.05	0	0	0	1	-1	0	-1	0	0	sp|Q99808|S29A1_HUMAN;sp|Q99808-2|S29A1_HUMAN	SLC29A1;SLC29A	63;142	36267000	92331000	-1		0	0	0	N	1.14917
SS_EXoO_02162022_HCD_KS	11490	2738.49	1933.88	967.443	2	1	TSSSYQPIQPK	11,Guanidinyl[K];	1277.65	1 1 1 0	H(1)N(1)A(1)	(N(H(A)))	1142	0 1 0 0;1 1 0 0;	656.228	1	35.6455	45.0307	18.2157	3	0.0031	1.60135	1	1.05	0	0	0	1	-1	0	-1	0	0	sp|O75976|CBPD_HUMAN;sp|O75976-2|CBPD_HUMAN	CPD;CP	489;242	27839000	77560100	-1		0	0	0	N	1.04534
SS_EXoO_02162022_HCD_KS	11561	2749.6	2688.17	1344.59	2	1	SSASAAPIGSGEDEVQQTAAR		2031.96	1 1 1 0	H(1)N(1)A(1)	(N(H(A)))	1142	0 1 0 0;1 1 0 0;	656.228	1	45.8465	63.4317	13.1883	3	-0.01122	-4.1739	1	0.9	0	0	0	1	-1	0	-1	0	0	sp|Q9NX61|T161A_HUMAN;sp|Q9NX61-2|T161A_HUMAN	TMEM161A;TMEM161	413;310	6399400	17178200	-1		0	0	0	N	1.268
SS_EXoO_02162022_HCD_KS	11563	2749.86	2688.17	1344.59	2	1	SSASAAPIGSGEDEVQQTAAR		2031.96	1 1 1 0	H(1)N(1)A(1)	(N(H(A)))	1142	0 1 0 0;1 1 0 0;	656.228	1	25.7534	37.8146	3.35403	2	-0.01122	-4.1739	0.66667	0.725	0	0	0	1	-1	0	-1	0	0	sp|Q9NX61|T161A_HUMAN;sp|Q9NX61-2|T161A_HUMAN	TMEM161A;TMEM161	413;310	6399400	17178200	-1		0	0	0	N	1.82748
SS_EXoO_02162022_HCD_KS	11566	2750.49	1735.81	868.411	2	1	SAAPAAPLPER		1079.58	1 1 1 0	H(1)N(1)A(1)	(N(H(A)))	1142	0 1 0 0;1 1 0 0;	656.228	1	59.7228	78.5507	24.7566	3	0.00259	1.49487	1	1.3	0	0	0	1	-1	0	-1	0	0	sp|Q99808|S29A1_HUMAN;sp|Q99808-2|S29A1_HUMAN	SLC29A1;SLC29A	63;142	36267000	92331000	-1		0	0	0	N	1.04
SS_EXoO_02162022_HCD_KS	11570	2750.9	1735.81	868.411	2	1	SAAPAAPLPER		1079.58	1 1 1 0	H(1)N(1)A(1)	(N(H(A)))	1142	0 1 0 0;1 1 0 0;	656.228	1	33.2385	42.6949	15.6767	3	0.00259	1.49487	1	0.9	0	0	0	1	-1	0	-1	0	0	sp|Q99808|S29A1_HUMAN;sp|Q99808-2|S29A1_HUMAN	SLC29A1;SLC29A	63;142	36267000	92331000	-1		0	0	0	N	1.27921
SS_EXoO_02162022_HCD_KS	11584	2752.9	1933.88	967.443	2	1	TSSSYQPIQPK	11,Guanidinyl[K];	1277.65	1 1 1 0	H(1)N(1)A(1)	(N(H(A)))	1142	0 1 0 0;1 1 0 0;	656.228	1	45.8127	60.0237	19.4209	3	0.00301	1.55688	1	1.3	0	0	0	1	-1	0	-1	0	0	sp|O75976|CBPD_HUMAN;sp|O75976-2|CBPD_HUMAN	CPD;CP	489;242	27839000	77560100	-1		0	0	0	N	0.965991
SS_EXoO_02162022_HCD_KS	11616	2757.25	1933.88	967.443	2	1	TSSSYQPIQPK	11,Guanidinyl[K];	1277.65	1 1 1 0	H(1)N(1)A(1)	(N(H(A)))	1142	0 1 0 0;1 1 0 0;	656.228	1	20.0221	27.4286	6.26725	2	0.00297	1.53516	0.66667	0.9	0	0	0	1	-1	0	-1	0.00531915	0.00531915	sp|O75976|CBPD_HUMAN;sp|O75976-2|CBPD_HUMAN	CPD;CP	489;242	27839000	77560100	-1		0	0	0	N	1.1439
SS_EXoO_02162022_HCD_KS	11672	2766	2688.18	1344.59	2	1	SSASAAPIGSGEDEVQQTAAR		2031.96	1 1 1 0	H(1)N(1)A(1)	(N(H(A)))	1142	0 1 0 0;1 1 0 0;	656.228	1	23.1099	33.551	3.71919	2	-0.01013	-3.76917	0.66667	0.7	0	0	0	1	-1	0	-1	0	0	sp|Q9NX61|T161A_HUMAN;sp|Q9NX61-2|T161A_HUMAN	TMEM161A;TMEM161	413;310	6399400	17178200	-1		0	0	0	N	1.38469
SS_EXoO_02162022_HCD_KS	11682	2767.79	1735.81	868.411	2	1	SAAPAAPLPER		1079.58	1 1 1 0	H(1)N(1)A(1)	(N(H(A)))	1142	0 1 0 0;1 1 0 0;	656.228	1	46.5854	61.1534	19.5305	3	0.00271	1.564	1	1.15	0	0	0	1	-1	0	-1	0	0	sp|Q99808|S29A1_HUMAN;sp|Q99808-2|S29A1_HUMAN	SLC29A1;SLC29A	63;142	36267000	92331000	-1		0	0	0	N	1.15827
SS_EXoO_02162022_HCD_KS	11690	2768.9	1735.81	868.411	2	1	SAAPAAPLPER		1079.58	1 1 1 0	H(1)N(1)A(1)	(N(H(A)))	1142	0 1 0 0;1 1 0 0;	656.228	1	31.7935	41.1199	14.4732	3	0.00271	1.564	1	0.95	0	0	0	1	-1	0	-1	0	0	sp|Q99808|S29A1_HUMAN;sp|Q99808-2|S29A1_HUMAN	SLC29A1;SLC29A	63;142	36267000	92331000	-1		0	0	0	N	0.803857
SS_EXoO_02162022_HCD_KS	11698	2769.88	1933.88	967.443	2	1	TSSSYQPIQPK	11,Guanidinyl[K];	1277.65	1 1 1 0	H(1)N(1)A(1)	(N(H(A)))	1142	0 1 0 0;1 1 0 0;	656.228	1	26.5589	33.4846	13.697	3	0.00274	1.41933	1	1	0	0	0	1	-1	0	-1	0	0	sp|O75976|CBPD_HUMAN;sp|O75976-2|CBPD_HUMAN	CPD;CP	489;242	27839000	77560100	-1		0	0	0	N	1.36988
SS_EXoO_02162022_HCD_KS	11794	2785.4	1735.82	868.411	2	1	SAAPAAPLPER		1079.58	1 1 1 0	H(1)N(1)A(1)	(N(H(A)))	1142	0 1 0 0;1 1 0 0;	656.228	1	32.3764	41.9373	14.6205	3	0.00303	1.74836	1	1	0	0	0	1	-1	0	-1	0	0	sp|Q99808|S29A1_HUMAN;sp|Q99808-2|S29A1_HUMAN	SLC29A1;SLC29A	63;142	36267000	92331000	-1		0	0	0	N	0.952454
SS_EXoO_02162022_HCD_KS	11880	2800.01	1735.82	868.411	2	1	SAAPAAPLPER		1079.58	1 1 1 0	H(1)N(1)A(1)	(N(H(A)))	1142	0 1 0 0;1 1 0 0;	656.228	1	32.636	40.9511	17.1937	3	0.00311	1.78983	1	1	0	0	0	1	-1	0	-1	0	0	sp|Q99808|S29A1_HUMAN;sp|Q99808-2|S29A1_HUMAN	SLC29A1;SLC29A	63;142	36592300	93656900	-1		0	0	0	N	1.05028
SS_EXoO_02162022_HCD_KS	12296	2860.48	2124.96	1062.98	2	1	SEAPVLAAEPEADK	14,Guanidinyl[K];	1468.73	1 1 1 0	H(1)N(1)A(1)	(N(H(A)))	1142	0 1 0 0;1 1 0 0;	656.228	1	22.258	31.1206	5.79876	2	0.00312	1.46724	0.66667	0.76923	0	0	0	1	-1	0	-1	0	0	sp|Q8NBS9|TXND5_HUMAN;sp|Q8NBS9-2|TXND5_HUMAN	TXNDC5;TXNDC	308;200	7172340	19701900	-1		0	0	0	N	2.25578
SS_EXoO_02162022_HCD_KS	12738	2929.03	2543.12	848.379	3	1	TESPVREEPGEDFPAAR		1886.89	1 1 1 0	H(1)N(1)A(1)	(N(H(A)))	1142	0 1 0 0;1 1 0 0;	656.228	1	31.3325	39.9514	15.3259	3	0.00546	2.14808	1	0.75	0	0	0	1	-1	0	-1	0	0	sp|P02786|TFR1_HUMAN	TFRC	104	13677000	53721600	-1		0	0	0	N	1.19032
SS_EXoO_02162022_HCD_KS	12779	2935.01	2443.09	1222.05	2	1	SAAPIGSGEDEVQQTAAR		1786.86	1 1 1 0	H(1)N(1)A(1)	(N(H(A)))	1142	0 1 0 0;1 1 0 0;	656.228	1	58.0682	80.6375	16.1536	3	0.00709	2.90363	1	1.17647	0	0	0	1	-1	0	-1	0	0	sp|Q9NX61|T161A_HUMAN;sp|Q9NX61-2|T161A_HUMAN	TMEM161A;TMEM161	416;313	3463790	11156400	-1		0	0	0	N	1.55891
SS_EXoO_02162022_HCD_KS	12800	2939.01	2543.12	848.378	3	1	TESPVREEPGEDFPAAR		1886.89	1 1 1 0	H(1)N(1)A(1)	(N(H(A)))	1142	0 1 0 0;1 1 0 0;	656.228	1	50.3936	68.5036	16.7606	3	0.00481	1.89327	1	0.96875	0	0	0	1	-1	0	-1	0	0	sp|P02786|TFR1_HUMAN	TFRC	104	13677000	53721600	-1		0	0	0	N	1.33252
SS_EXoO_02162022_HCD_KS	12902	2954.37	2443.09	1222.05	2	1	SAAPIGSGEDEVQQTAAR		1786.86	1 1 1 0	H(1)N(1)A(1)	(N(H(A)))	1142	0 1 0 0;1 1 0 0;	656.228	1	47.2924	63.6941	16.832	3	0.00665	2.72271	1	1.02941	0	0	0	1	-1	0	-1	0	0	sp|Q9NX61|T161A_HUMAN;sp|Q9NX61-2|T161A_HUMAN	TMEM161A;TMEM161	416;313	3463790	11156400	-1		0	0	0	N	1.38234
SS_EXoO_02162022_HCD_KS	12973	2965.42	2543.12	848.378	3	1	TESPVREEPGEDFPAAR		1886.89	1 1 1 0	H(1)N(1)A(1)	(N(H(A)))	1142	0 1 0 0;1 1 0 0;	656.228	1	32.8841	41.7436	16.4307	3	0.00456	1.79182	1	0.75	0	0	0	1	-1	0	-1	0	0	sp|P02786|TFR1_HUMAN	TFRC	104	13677000	53721600	-1		0	0	0	N	1.12943
SS_EXoO_02162022_HCD_KS	13208	3002.3	2543.12	848.379	3	1	TESPVREEPGEDFPAAR		1886.89	1 1 1 0	H(1)N(1)A(1)	(N(H(A)))	1142	0 1 0 0;1 1 0 0;	656.228	1	31.8386	40.9731	14.8745	3	0.00812	3.19443	1	0.78125	0	0	0	1	-1	0	-1	0	0	sp|P02786|TFR1_HUMAN	TFRC	104	13677000	53721600	-1		0	0	0	N	1.24303
SS_EXoO_02162022_HCD_KS	13743	3087	2491.07	1246.04	2	1	TPSLTGSCPQGWASDTK	8,Carbamidomethyl[C];17,Guanidinyl[K];	1834.84	1 1 1 0	H(1)N(1)A(1)	(N(H(A)))	1142	0 1 0 0;1 1 0 0;	656.228	1	26.2876	37.3751	5.69646	2	0.00797	3.19935	0.66667	0.84375	0	0	0	1	-1	0	-1	0	0	sp|Q9UBG0|MRC2_HUMAN	MRC2	662	4820740	17970400	-1		0	0	0	N	2.05966
SS_EXoO_02162022_HCD_KS	14176	3157.55	2432.29	811.435	3	1	SRLLPLKPVQAATPSR	7,Guanidinyl[K];	1776.06	1 1 1 0	H(1)N(1)A(1)	(N(H(A)))	1142	0 1 0 0;1 1 0 0;	656.228	1	57.7368	72.1344	30.9983	3	0.00405	1.66338	1	1.06667	0	0	0	1	-1	0	-1	0	0	sp|P52848|NDST1_HUMAN;sp|P52848-2|NDST1_HUMAN;sp|P52848-3|NDST1_HUMAN	NDST1;NDST;NDST	65;65;65	7536600	27799200	-1		0	0	0	N	0.986837
SS_EXoO_02162022_HCD_KS	14751	3246.94	2491.07	1246.04	2	1	TPSLTGSCPQGWASDTK	8,Carbamidomethyl[C];17,Guanidinyl[K];	1834.84	1 1 1 0	H(1)N(1)A(1)	(N(H(A)))	1142	0 1 0 0;1 1 0 0;	656.228	1	55.4256	76.8219	15.6896	3	0.00527	2.11709	1	1.21875	0	0	0	1	-1	0	-1	0	0	sp|Q9UBG0|MRC2_HUMAN	MRC2	662	3346660	12607800	-1		0	0	0	N	1.03382
SS_EXoO_02162022_HCD_KS	14831	3260.54	2491.07	1246.04	2	1	TPSLTGSCPQGWASDTK	8,Carbamidomethyl[C];17,Guanidinyl[K];	1834.84	1 1 1 0	H(1)N(1)A(1)	(N(H(A)))	1142	0 1 0 0;1 1 0 0;	656.228	1	53.9361	73.3533	17.8757	3	0.00536	2.15081	1	1.125	0	0	0	1	-1	0	-1	0	0	sp|Q9UBG0|MRC2_HUMAN	MRC2	662	3346660	12607800	-1		0	0	0	N	1.26434
SS_EXoO_02162022_HCD_KS	14916	3276.02	2491.07	1246.04	2	1	TPSLTGSCPQGWASDTK	8,Carbamidomethyl[C];17,Guanidinyl[K];	1834.84	1 1 1 0	H(1)N(1)A(1)	(N(H(A)))	1142	0 1 0 0;1 1 0 0;	656.228	1	21.3772	29.9374	5.47962	2	0.00565	2.26883	0.66667	0.75	0	0	0	1	-1	0	-1	0.00230947	0.00230947	sp|Q9UBG0|MRC2_HUMAN	MRC2	662	3346660	12607800	-1		0	0	0	N	1.54701
SS_EXoO_02162022_HCD_KS	15183	3323.83	2250.04	1125.53	2	1	TDLPAPSAPDLTEPK	15,Guanidinyl[K];	1593.81	1 1 1 0	H(1)N(1)A(1)	(N(H(A)))	1142	0 1 0 0;1 1 0 0;	656.228	1	54.8205	75.684	16.0738	3	0.00469	2.08299	1	1.14286	0	0	0	1	-1	0	-1	0	0	sp|P14314|GLU2B_HUMAN;sp|P14314-2|GLU2B_HUMAN	PRKCSH;PRKCS	287;287	6773910	23006200	-1		0	0	0	N	1.12199
SS_EXoO_02162022_HCD_KS	15325	3349.61	2628.09	1314.55	2	1	SSSGSFSDADLADGVSGGEGK	21,Guanidinyl[K];	1971.85	1 1 1 0	H(1)N(1)A(1)	(N(H(A)))	1142	0 1 0 0;1 1 0 0;	656.228	1	37.0988	48.5272	15.8746	3	0.00542	2.06303	1	0.85	0	0	0	1	-1	0	-1	0	0	sp|P14209|CD99_HUMAN;sp|P14209-2|CD99_HUMAN;sp|P14209-3|CD99_HUMAN	CD99;CD9;CD9	85;85;69	862870	3226180	-1		0	0	0	N	1.92106
SS_EXoO_02162022_HCD_KS	15468	3373.64	2250.05	1125.53	2	1	TDLPAPSAPDLTEPK	15,Guanidinyl[K];	1593.81	1 1 1 0	H(1)N(1)A(1)	(N(H(A)))	1142	0 1 0 0;1 1 0 0;	656.228	1	57.2463	84.8004	6.07453	2	0.00706	3.13986	0.66667	1.17857	0	0	0	1	-1	0	-1	0	0	sp|P14314|GLU2B_HUMAN;sp|P14314-2|GLU2B_HUMAN	PRKCSH;PRKCS	287;287	29384000	89099800	-1		0	0	0	N	0.928545
SS_EXoO_02162022_HCD_KS	15565	3390.45	2250.05	1125.53	2	1	TDLPAPSAPDLTEPK	15,Guanidinyl[K];	1593.81	1 1 1 0	H(1)N(1)A(1)	(N(H(A)))	1142	0 1 0 0;1 1 0 0;	656.228	1	67.8475	95.0545	17.3203	3	0.01152	5.11847	1	1.21429	0	0	0	1	-1	0	-1	0	0	sp|P14314|GLU2B_HUMAN;sp|P14314-2|GLU2B_HUMAN	PRKCSH;PRKCS	287;287	35946100	111710000	-1		0	0	0	N	0.895063
SS_EXoO_02162022_HCD_KS	15933	3452.55	1609.81	805.407	2	1	TLAVPSLPR		953.578	1 1 1 0	H(1)N(1)A(1)	(N(A)(H))	124	0 1 0 0;0 1 1 0;1 1 0 0;	656.228	1	27.271	30.2801	21.6828	4	0.00121	0.75091	1	1	0	0	0	1	-1	0	-1	0.0011655	0.0011655	sp|Q6UXD5|SE6L2_HUMAN;sp|Q6UXD5-5|SE6L2_HUMAN;sp|Q6UXD5-6|SE6L2_HUMAN	SEZ6L2;SEZ6L;SEZ6L	86;42;86	19961000	47945500	-1		0	0	0	N	0.93186
SS_EXoO_02162022_HCD_KS	15987	3461.3	2491.07	1246.04	2	1	TPSLTGSCPQGWASDTK	8,Carbamidomethyl[C];17,Guanidinyl[K];	1834.84	1 1 1 0	H(1)N(1)A(1)	(N(H(A)))	1142	0 1 0 0;1 1 0 0;	656.228	1	40.5346	52.9863	17.4098	3	0.00683	2.74172	1	1	0	0	0	1	-1	0	-1	0	0	sp|Q9UBG0|MRC2_HUMAN	MRC2	662	9955670	35876600	-1		0	0	0	N	1.17486
SS_EXoO_02162022_HCD_KS	16080	3476.28	2491.07	1246.04	2	1	TPSLTGSCPQGWASDTK	8,Carbamidomethyl[C];17,Guanidinyl[K];	1834.84	1 1 1 0	H(1)N(1)A(1)	(N(H(A)))	1142	0 1 0 0;1 1 0 0;	656.228	1	64.0034	88.7655	18.0168	3	0.00654	2.62611	1	1.28125	0	0	0	1	-1	0	-1	0	0	sp|Q9UBG0|MRC2_HUMAN	MRC2	662	9955670	35876600	-1		0	0	0	N	1.07387
SS_EXoO_02162022_HCD_KS	16175	3492.52	2491.07	1246.04	2	1	TPSLTGSCPQGWASDTK	8,Carbamidomethyl[C];17,Guanidinyl[K];	1834.84	1 1 1 0	H(1)N(1)A(1)	(N(H(A)))	1142	0 1 0 0;1 1 0 0;	656.228	1	51.8594	70.4605	17.3144	3	0.00619	2.48641	1	1.125	0	0	0	1	-1	0	-1	0	0	sp|Q9UBG0|MRC2_HUMAN	MRC2	662	9955670	35876600	-1		0	0	0	N	1.3907
SS_EXoO_02162022_HCD_KS	16293	3512.63	2491.07	1246.04	2	1	TPSLTGSCPQGWASDTK	8,Carbamidomethyl[C];17,Guanidinyl[K];	1834.84	1 1 1 0	H(1)N(1)A(1)	(N(H(A)))	1142	0 1 0 0;1 1 0 0;	656.228	1	29.6499	42.4847	5.81372	2	0.00556	2.2311	0.66667	0.90625	0	0	0	1	-1	0	-1	0	0	sp|Q9UBG0|MRC2_HUMAN	MRC2	662	9955670	35876600	-1		0	0	0	N	1.17018
SS_EXoO_02162022_HCD_KS	16421	3534.42	2491.07	1246.04	2	1	TPSLTGSCPQGWASDTK	8,Carbamidomethyl[C];17,Guanidinyl[K];	1834.84	1 1 1 0	H(1)N(1)A(1)	(N(H(A)))	1142	0 1 0 0;1 1 0 0;	656.228	1	23.4138	33.2171	5.20781	2	0.00484	1.94447	0.66667	0.84375	0	0	0	1	-1	0	-1	0	0	sp|Q9UBG0|MRC2_HUMAN	MRC2	662	9955670	35876600	-1		0	0	0	N	2.11444
SS_EXoO_02162022_HCD_KS	16877	3622.91	2081.97	1041.49	2	1	SLGPAGDNPLELSR		1425.73	1 1 1 0	H(1)N(1)A(1)	(N(H(A)))	1142	0 1 0 0;1 1 0 0;	656.228	1	41.4204	54.5877	16.9669	3	0.00477	2.28958	1	1.03846	0	0	0	1	-1	0	-1	0	0	sp|Q14956-2|GPNMB_HUMAN	GPNM	338	6490730	19599500	-1		0	0	0	N	0.979102
SS_EXoO_02162022_HCD_KS	16956	3638.57	2081.97	1041.49	2	1	SLGPAGDNPLELSR		1425.73	1 1 1 0	H(1)N(1)A(1)	(N(H(A)))	1142	0 1 0 0;1 1 0 0;	656.228	1	51.9149	68.577	20.9711	3	0.00467	2.24539	1	1.15385	0	0	0	1	-1	0	-1	0	0	sp|Q14956-2|GPNMB_HUMAN	GPNM	338	6490730	19599500	-1		0	0	0	N	1.06826
SS_EXoO_02162022_HCD_KS	17040	3655.62	2081.97	1041.49	2	1	SLGPAGDNPLELSR		1425.73	1 1 1 0	H(1)N(1)A(1)	(N(H(A)))	1142	0 1 0 0;1 1 0 0;	656.228	1	38.346	50.138	16.4466	3	0.00457	2.19351	1	1.03846	0	0	0	1	-1	0	-1	0	0	sp|Q14956-2|GPNMB_HUMAN	GPNM	338	6490730	19599500	-1		0	0	0	N	1.07263
SS_EXoO_02162022_HCD_KS	17354	3716.66	2250.04	1125.53	2	1	TDLPAPSAPDLTEPK	15,Guanidinyl[K];	1593.81	1 1 1 0	H(1)N(1)A(1)	(N(H(A)))	1142	0 1 0 0;1 1 0 0;	656.228	1	71.8528	100.421	18.7968	3	0.0041	1.82077	1	1.21429	0	0	0	1	-1	0	-1	0	0	sp|P14314|GLU2B_HUMAN;sp|P14314-2|GLU2B_HUMAN	PRKCSH;PRKCS	287;287	24448600	84072700	-1		0	0	0	N	1.00281
SS_EXoO_02162022_HCD_KS	17450	3731.32	2250.04	1125.53	2	1	TDLPAPSAPDLTEPK	15,Guanidinyl[K];	1593.81	1 1 1 0	H(1)N(1)A(1)	(N(H(A)))	1142	0 1 0 0;1 1 0 0;	656.228	1	73.1279	102.035	19.4425	3	0.00417	1.85544	1	1.17857	0	0	0	1	-1	0	-1	0	0	sp|P14314|GLU2B_HUMAN;sp|P14314-2|GLU2B_HUMAN	PRKCSH;PRKCS	287;287	24448600	84072700	-1		0	0	0	N	1.14196
SS_EXoO_02162022_HCD_KS	17548	3746.83	2250.04	1125.53	2	1	TDLPAPSAPDLTEPK	15,Guanidinyl[K];	1593.81	1 1 1 0	H(1)N(1)A(1)	(N(A)(H))	124	0 1 0 0;0 1 1 0;1 1 0 0;	656.228	1	67.5499	92.2194	21.735	4	0.00457	2.03321	1	1.17857	0	0	0	1	-1	0	-1	0	0	sp|P14314|GLU2B_HUMAN;sp|P14314-2|GLU2B_HUMAN	PRKCSH;PRKCS	287;287	24448600	84072700	-1		0	0	0	N	1.27488
SS_EXoO_02162022_HCD_KS	17631	3761.59	2250.04	1125.53	2	1	TDLPAPSAPDLTEPK	15,Guanidinyl[K];	1593.81	1 1 1 0	H(1)N(1)A(1)	(N(H(A)))	1142	0 1 0 0;1 1 0 0;	656.228	1	50.0665	73.9485	5.71405	2	0.00423	1.88033	0.66667	1.10714	0	0	0	1	-1	0	-1	0	0	sp|P14314|GLU2B_HUMAN;sp|P14314-2|GLU2B_HUMAN	PRKCSH;PRKCS	287;287	24448600	84072700	-1		0	0	0	N	1.17443
SS_EXoO_02162022_HCD_KS	17935	3818.65	2628.09	1314.55	2	1	SSSGSFSDADLADGVSGGEGK	21,Guanidinyl[K];	1971.85	1 1 1 0	H(1)N(1)A(1)	(N(H(A)))	1142	0 1 0 0;1 1 0 0;	656.228	1	23.1111	26.8743	16.1223	3	0.00689	2.62085	1	0.65	0	0	0	1	-1	0	-1	0.00614125	0.00614125	sp|P14209|CD99_HUMAN;sp|P14209-2|CD99_HUMAN;sp|P14209-3|CD99_HUMAN	CD99;CD9;CD9	85;85;69	1529170	5358710	-1		0	0	0	N	1.65991
SS_EXoO_02162022_HCD_KS	18589	3942.32	2164.99	1083	2	1	TGEPPALDEVPEVR		1508.76	1 1 1 0	H(1)N(1)A(1)	(N(H(A)))	1142	0 1 0 0;1 1 0 0;	656.228	1	50.1393	65.9094	20.8521	3	0.00435	2.01147	1	1.07692	0	0	0	1	-1	0	-1	0	0	sp|O75976|CBPD_HUMAN	CPD	226	13242500	43661600	-1		0	0	0	N	1.11405
SS_EXoO_02162022_HCD_KS	18658	3957.03	2164.99	1083	2	1	TGEPPALDEVPEVR		1508.76	1 1 1 0	H(1)N(1)A(1)	(N(H(A)))	1142	0 1 0 0;1 1 0 0;	656.228	1	44.1157	63.5213	8.07677	2	0.0046	2.1251	0.66667	1.03846	0	0	0	1	-1	0	-1	0	0	sp|O75976|CBPD_HUMAN	CPD	226	13827000	46050600	-1		0	0	0	N	1.01745
SS_EXoO_02162022_HCD_KS	18734	3969.33	2164.99	1083	2	1	TGEPPALDEVPEVR		1508.76	1 1 1 0	H(1)N(1)A(1)	(N(H(A)))	1142	0 1 0 0;1 1 0 0;	656.228	1	40.5556	52.0264	19.2527	3	0.00455	2.10385	1	1	0	0	0	1	-1	0	-1	0	0	sp|O75976|CBPD_HUMAN	CPD	226	13827000	46050600	-1		0	0	0	N	1.2306
SS_EXoO_02162022_HCD_KS	18736	3969.89	2164.99	1083	2	1	TGEPPALDEVPEVR		1508.76	1 1 1 0	H(1)N(1)A(1)	(N(H(A)))	1142	0 1 0 0;1 1 0 0;	656.228	1	61.6257	83.7119	20.6085	3	0.00455	2.10385	1	1.26923	0	0	0	1	-1	0	-1	0	0	sp|O75976|CBPD_HUMAN	CPD	226	13827000	46050600	-1		0	0	0	N	1.191
SS_EXoO_02162022_HCD_KS	18782	3978.74	2164.99	1083	2	1	TGEPPALDEVPEVR		1508.76	1 1 1 0	H(1)N(1)A(1)	(N(H(A)))	1142	0 1 0 0;1 1 0 0;	656.228	1	54.8954	73.1385	21.0155	3	0.00467	2.15743	1	1.15385	0	0	0	1	-1	0	-1	0	0	sp|O75976|CBPD_HUMAN	CPD	226	14205800	47393600	-1		0	0	0	N	1.11652
SS_EXoO_02162022_HCD_KS	18811	3985.66	2164.99	1083	2	1	TGEPPALDEVPEVR		1508.76	1 1 1 0	H(1)N(1)A(1)	(N(H(A)))	1142	0 1 0 0;1 1 0 0;	656.228	1	51.1578	68.603	18.7596	3	0.0047	2.17314	1	1.19231	0	0	0	1	-1	0	-1	0	0	sp|O75976|CBPD_HUMAN	CPD	226	14329200	47926100	-1		0	0	0	N	0.975502
SS_EXoO_02162022_HCD_KS	18813	3986.2	2164.99	1083	2	1	TGEPPALDEVPEVR		1508.76	1 1 1 0	H(1)N(1)A(1)	(N(H(A)))	1142	0 1 0 0;1 1 0 0;	656.228	1	40.4179	59.0336	5.84602	2	0.0047	2.17314	0.66667	1.07692	0	0	0	1	-1	0	-1	0	0	sp|O75976|CBPD_HUMAN	CPD	226	14329200	47926100	-1		0	0	0	N	1.24574
SS_EXoO_02162022_HCD_KS	18881	3997.91	2164.99	1083	2	1	TGEPPALDEVPEVR		1508.76	1 1 1 0	H(1)N(1)A(1)	(N(H(A)))	1142	0 1 0 0;1 1 0 0;	656.228	1	62.0743	84.6678	20.115	3	0.00558	2.57683	1	1.30769	0	0	0	1	-1	0	-1	0	0	sp|O75976|CBPD_HUMAN	CPD	226	9718420	33007300	-1		0	0	0	N	1.25291
SS_EXoO_02162022_HCD_KS	18883	3998.47	2164.99	1083	2	1	TGEPPALDEVPEVR		1508.76	1 1 1 0	H(1)N(1)A(1)	(N(H(A)))	1142	0 1 0 0;1 1 0 0;	656.228	1	44.1496	64.5959	6.17786	2	0.00558	2.57683	0.66667	1.07692	0	0	0	1	-1	0	-1	0	0	sp|O75976|CBPD_HUMAN	CPD	226	9718420	33007300	-1		0	0	0	N	1.20668
SS_EXoO_02162022_HCD_KS	18957	4014.85	2164.99	1083	2	1	TGEPPALDEVPEVR		1508.76	1 1 1 0	H(1)N(1)A(1)	(N(H(A)))	1142	0 1 0 0;1 1 0 0;	656.228	1	64.3325	87.5445	21.2244	3	0.00576	2.6609	1	1.30769	0	0	0	1	-1	0	-1	0	0	sp|O75976|CBPD_HUMAN	CPD	226	14329200	47926100	-1		0	0	0	N	1.29994
SS_EXoO_02162022_HCD_KS	19041	4033.78	2164.99	1083	2	1	TGEPPALDEVPEVR		1508.76	1 1 1 0	H(1)N(1)A(1)	(N(H(A)))	1142	0 1 0 0;1 1 0 0;	656.228	1	51.2703	75.7674	5.77588	2	0.00588	2.71632	0.66667	1.23077	0	0	0	1	-1	0	-1	0	0	sp|O75976|CBPD_HUMAN	CPD	226	14329200	47926100	-1		0	0	0	N	1.4953
SS_EXoO_02162022_HCD_KS	19126	4052.93	2164.99	1083	2	1	TGEPPALDEVPEVR		1508.76	1 1 1 0	H(1)N(1)A(1)	(N(H(A)))	1142	0 1 0 0;1 1 0 0;	656.228	1	51.693	68.9503	19.6437	3	0.00668	3.08399	1	1.15385	0	0	0	1	-1	0	-1	0	0	sp|O75976|CBPD_HUMAN	CPD	226	9718420	33007300	-1		0	0	0	N	2.03641
SS_EXoO_02162022_HCD_KS	2987	1088.83	1855.83	928.42	2	1	TRPPGPQR		908.506	1 1 2 0	H(1)N(1)A(2)	(N(A)(H(A)))	23	0 1 0 0;0 1 1 0;1 1 0 0;1 1 1 0;	947.323	1	29.6011	26.9274	34.5665	4	0.0038	2.04722	1	1.07143	0	0	0	1	-1	0	-1	0.00614125	0.00614125	sp|Q9NRU3|CNNM1_HUMAN;sp|Q9NRU3-2|CNNM1_HUMAN	CNNM1;CNNM	125;125	5400720	14058400	-1		0	0	0	N	1.07052
SS_EXoO_02162022_HCD_KS	4038	1353.57	1716.75	858.877	2	1	TPTPSPK	7,Guanidinyl[K];	769.42	1 1 2 0	H(1)N(1)A(2)	(N(A)(H(A)))	23	0 1 0 0;0 1 1 0;1 1 0 0;1 1 1 0;	947.323	1	24.5379	25.125	23.4476	4	0.00382	2.22706	0.8	1	0	0	0	1	-1	0	-1	0.00867888	0.00867888	sp|Q9BZL4|PP12C_HUMAN;sp|Q9BZL4-2|PP12C_HUMAN;sp|Q9BZL4-3|PP12C_HUMAN;sp|Q9BZL4-4|PP12C_HUMAN;sp|Q9BZL4-5|PP12C_HUMAN	PPP1R12C;PPP1R12;PPP1R12;PPP1R12;PPP1R12	472;472;471;472;398	2139170	5187590	-1		0	0	0	N	1.51054
SS_EXoO_02162022_HCD_KS	4043	1354.71	1716.75	858.877	2	1	TPTPSPK	7,Guanidinyl[K];	769.42	1 1 2 0	H(1)N(1)A(2)	(N(H(A(A))))	579	0 1 0 0;1 1 0 0;1 1 1 0;	947.323	1	23.7377	26.2616	19.0506	3	0.00382	2.22706	0.75	1.08333	0	0	0	1	-1	0	-1	0.00809717	0.00809717	sp|Q9BZL4|PP12C_HUMAN;sp|Q9BZL4-2|PP12C_HUMAN;sp|Q9BZL4-3|PP12C_HUMAN;sp|Q9BZL4-4|PP12C_HUMAN;sp|Q9BZL4-5|PP12C_HUMAN	PPP1R12C;PPP1R12;PPP1R12;PPP1R12;PPP1R12	472;472;471;472;398	2139170	5187590	-1		0	0	0	N	1.43704
SS_EXoO_02162022_HCD_KS	4100	1368.2	1716.75	858.877	2	1	TPTPSPK	7,Guanidinyl[K];	769.42	1 1 2 0	H(1)N(1)A(2)	(N(A)(H(A)))	23	0 1 0 0;0 1 1 0;1 1 0 0;1 1 1 0;	947.323	1	35.3392	33.0007	39.6823	4	0.00392	2.28414	1	1.08333	0	0	0	1	-1	0	-1	0	0	sp|Q9BZL4|PP12C_HUMAN;sp|Q9BZL4-2|PP12C_HUMAN;sp|Q9BZL4-3|PP12C_HUMAN;sp|Q9BZL4-4|PP12C_HUMAN;sp|Q9BZL4-5|PP12C_HUMAN	PPP1R12C;PPP1R12;PPP1R12;PPP1R12;PPP1R12	472;472;471;472;398	155563000	380162000	-1		0	0	0	N	1.32562
SS_EXoO_02162022_HCD_KS	4102	1368.41	1716.75	858.877	2	1	TPTPSPK	7,Guanidinyl[K];	769.42	1 1 2 0	H(1)N(1)A(2)	(N(H(A(A))))	579	0 1 0 0;1 1 0 0;1 1 1 0;	947.323	1	26.7604	29.7476	21.2127	3	0.00392	2.28414	0.75	1.08333	0	0	0	1	-1	0	-1	0.00230947	0.00230947	sp|Q9BZL4|PP12C_HUMAN;sp|Q9BZL4-2|PP12C_HUMAN;sp|Q9BZL4-3|PP12C_HUMAN;sp|Q9BZL4-4|PP12C_HUMAN;sp|Q9BZL4-5|PP12C_HUMAN	PPP1R12C;PPP1R12;PPP1R12;PPP1R12;PPP1R12	472;472;471;472;398	155563000	380162000	-1		0	0	0	N	1.47051
SS_EXoO_02162022_HCD_KS	4179	1386.07	1716.75	858.877	2	1	TPTPPSK	7,Guanidinyl[K];	769.42	1 1 2 0	H(1)N(1)A(2)	(N(A)(H(A)))	23	0 1 0 0;0 1 1 0;1 1 0 0;1 1 1 0;	947.323	1	41.3541	37.8317	47.8958	4	0.00406	2.3622	1	1.16667	0	0	0	1	-1	0	-1	0	0	sp|Q13530|SERC3_HUMAN;sp|Q13530-2|SERC3_HUMAN	SERINC3;SERINC	322;267	159738000	390827000	-1		0	0	0	N	1.05537
SS_EXoO_02162022_HCD_KS	4181	1386.49	1716.75	858.877	2	1	TPTPSPK	7,Guanidinyl[K];	769.42	1 1 2 0	H(1)N(1)A(2)	(N(H(A(A))))	579	0 1 0 0;1 1 0 0;1 1 1 0;	947.323	1	24.2312	25.1146	22.5906	3	0.00406	2.3622	0.75	1	0	0	0	1	-1	0	-1	0.00867888	0.00867888	sp|Q9BZL4|PP12C_HUMAN;sp|Q9BZL4-2|PP12C_HUMAN;sp|Q9BZL4-3|PP12C_HUMAN;sp|Q9BZL4-4|PP12C_HUMAN;sp|Q9BZL4-5|PP12C_HUMAN	PPP1R12C;PPP1R12;PPP1R12;PPP1R12;PPP1R12	472;472;471;472;398	161991000	396431000	-1		0	0	0	N	1.32211
SS_EXoO_02162022_HCD_KS	4260	1405.11	1716.75	858.877	2	1	TPTPPSK	7,Guanidinyl[K];	769.42	1 1 2 0	H(1)N(1)A(2)	(N(A)(H(A)))	23	0 1 0 0;0 1 1 0;1 1 0 0;1 1 1 0;	947.323	1	46.2866	44.4899	49.6234	4	0.00381	2.22007	1	1.25	0	0	0	1	-1	0	-1	0	0	sp|Q13530|SERC3_HUMAN;sp|Q13530-2|SERC3_HUMAN	SERINC3;SERINC	322;267	165827000	406877000	-1		0	0	0	N	1.0686
SS_EXoO_02162022_HCD_KS	4263	1405.37	1716.75	858.877	2	1	TPTPPSK	7,Guanidinyl[K];	769.42	1 1 2 0	H(1)N(1)A(2)	(N(H(A(A))))	579	0 1 0 0;1 1 0 0;1 1 1 0;	947.323	1	33.007	38.3029	23.1716	3	0.00381	2.22007	0.75	1.16667	0	0	0	1	-1	0	-1	0	0	sp|Q13530|SERC3_HUMAN;sp|Q13530-2|SERC3_HUMAN	SERINC3;SERINC	322;267	165827000	406877000	-1		0	0	0	N	1.30814
SS_EXoO_02162022_HCD_KS	4270	1406.33	1716.75	858.877	2	1	TPTPPSK	7,Guanidinyl[K];	769.42	1 1 2 0	H(1)N(1)A(2)	(N(H(A(A))))	579	0 1 0 0;1 1 0 0;1 1 1 0;	947.323	1	18.8579	25.9738	5.64247	2	0.00381	2.22007	0.5	1.16667	0	0	0	1	-1	0	-1	0.00867888	0.00867888	sp|Q13530|SERC3_HUMAN;sp|Q13530-2|SERC3_HUMAN	SERINC3;SERINC	322;267	165827000	406877000	-1		0	0	0	N	1.45736
SS_EXoO_02162022_HCD_KS	4339	1422.69	1716.75	858.877	2	1	TPTPPSK	7,Guanidinyl[K];	769.42	1 1 2 0	H(1)N(1)A(2)	(N(A)(H(A)))	23	0 1 0 0;0 1 1 0;1 1 0 0;1 1 1 0;	947.323	1	41.2583	39.2617	44.9663	4	0.00356	2.07095	1	1.16667	0	0	0	1	-1	0	-1	0	0	sp|Q13530|SERC3_HUMAN;sp|Q13530-2|SERC3_HUMAN	SERINC3;SERINC	322;267	165827000	406877000	-1		0	0	0	N	1.08221
SS_EXoO_02162022_HCD_KS	4341	1423.08	1716.75	858.877	2	1	TPTPSPK	7,Guanidinyl[K];	769.42	1 1 2 0	H(1)N(1)A(2)	(N(H(A(A))))	579	0 1 0 0;1 1 0 0;1 1 1 0;	947.323	1	24.8357	25.9	22.859	3	0.00356	2.07095	0.75	1	0	0	0	1	-1	0	-1	0.00867888	0.00867888	sp|Q9BZL4|PP12C_HUMAN;sp|Q9BZL4-2|PP12C_HUMAN;sp|Q9BZL4-3|PP12C_HUMAN;sp|Q9BZL4-4|PP12C_HUMAN;sp|Q9BZL4-5|PP12C_HUMAN	PPP1R12C;PPP1R12;PPP1R12;PPP1R12;PPP1R12	472;472;471;472;398	165827000	406877000	-1		0	0	0	N	1.08177
SS_EXoO_02162022_HCD_KS	4343	1423.26	1716.75	858.877	2	1	TPTPPTR		769.42	1 1 2 0	H(1)N(1)A(2)	(N(H(A(A))))	579	0 1 0 0;1 1 0 0;1 1 1 0;	947.323	1	21.9135	24.6777	16.7798	3	0.00355	2.07037	0.75	1.16667	0	0	0	1	-1	0	-1	0.00949668	0.00949668	sp|Q9Y6I3|EPN1_HUMAN;sp|Q9Y6I3-1|EPN1_HUMAN;sp|Q9Y6I3-3|EPN1_HUMAN	EPN1;EPN;EPN	462;548;436	165827000	406877000	-1		0	0	0	N	1.45768
SS_EXoO_02162022_HCD_KS	4403	1436.81	1716.75	858.877	2	1	TPTPSPK	7,Guanidinyl[K];	769.42	1 1 2 0	H(1)N(1)A(2)	(N(A)(H(A)))	23	0 1 0 0;0 1 1 0;1 1 0 0;1 1 1 0;	947.323	1	36.5032	31.9761	44.9106	4	0.00343	1.99872	1	1	0	0	0	1	-1	0	-1	0	0	sp|Q9BZL4|PP12C_HUMAN;sp|Q9BZL4-2|PP12C_HUMAN;sp|Q9BZL4-3|PP12C_HUMAN;sp|Q9BZL4-4|PP12C_HUMAN;sp|Q9BZL4-5|PP12C_HUMAN	PPP1R12C;PPP1R12;PPP1R12;PPP1R12;PPP1R12	472;472;471;472;398	165827000	406877000	-1		0	0	0	N	1.36051
SS_EXoO_02162022_HCD_KS	4435	1443.74	1807.75	904.377	2	1	SQDLNQR		860.422	1 1 2 0	H(1)N(1)A(2)	(N(A)(H(A)))	23	0 1 0 0;0 1 1 0;1 1 0 0;1 1 1 0;	947.323	1	28.6482	26.4734	32.6872	4	0.00151	0.83269	1	1.16667	0	0	0	1	-1	0	-1	0.00614125	0.00614125	sp|Q9HBR0|S38AA_HUMAN	SLC38A10	795	9386080	26653800	-1		0	0	0	N	1.3991
SS_EXoO_02162022_HCD_KS	4483	1454.95	1716.75	858.877	2	1	TPTPSPK	7,Guanidinyl[K];	769.42	1 1 2 0	H(1)N(1)A(2)	(N(A)(H(A)))	23	0 1 0 0;0 1 1 0;1 1 0 0;1 1 1 0;	947.323	1	35.051	31.1117	42.3667	4	0.00305	1.77737	1	1	0	0	0	1	-1	0	-1	0	0	sp|Q9BZL4|PP12C_HUMAN;sp|Q9BZL4-2|PP12C_HUMAN;sp|Q9BZL4-3|PP12C_HUMAN;sp|Q9BZL4-4|PP12C_HUMAN;sp|Q9BZL4-5|PP12C_HUMAN	PPP1R12C;PPP1R12;PPP1R12;PPP1R12;PPP1R12	472;472;471;472;398	165827000	406877000	-1		0	0	0	N	1.19359
SS_EXoO_02162022_HCD_KS	4564	1473.29	1716.75	858.877	2	1	TPTPSPK	7,Guanidinyl[K];	769.42	1 1 2 0	H(1)N(1)A(2)	(N(A)(H(A)))	23	0 1 0 0;0 1 1 0;1 1 0 0;1 1 1 0;	947.323	1	30.7305	26.9173	37.8122	4	0.00287	1.67252	1	1	0	0	0	1	-1	0	-1	0.00614125	0.00614125	sp|Q9BZL4|PP12C_HUMAN;sp|Q9BZL4-2|PP12C_HUMAN;sp|Q9BZL4-3|PP12C_HUMAN;sp|Q9BZL4-4|PP12C_HUMAN;sp|Q9BZL4-5|PP12C_HUMAN	PPP1R12C;PPP1R12;PPP1R12;PPP1R12;PPP1R12	472;472;471;472;398	165285000	405682000	-1		0	0	0	N	1.09424
SS_EXoO_02162022_HCD_KS	4643	1491.57	1716.75	858.877	2	1	TPTPPSK	7,Guanidinyl[K];	769.42	1 1 2 0	H(1)N(1)A(2)	(N(A)(H(A)))	23	0 1 0 0;0 1 1 0;1 1 0 0;1 1 1 0;	947.323	1	37.3353	38.0401	36.0263	4	0.00307	1.78902	1	1.25	0	0	0	1	-1	0	-1	0	0	sp|Q13530|SERC3_HUMAN;sp|Q13530-2|SERC3_HUMAN	SERINC3;SERINC	322;267	13380600	34832000	-1		0	0	0	N	1.09536
SS_EXoO_02162022_HCD_KS	4645	1491.98	1716.75	858.877	2	1	TPTPSPK	7,Guanidinyl[K];	769.42	1 1 2 0	H(1)N(1)A(2)	(N(H(A(A))))	579	0 1 0 0;1 1 0 0;1 1 1 0;	947.323	1	23.4649	24.9286	20.7467	3	0.00307	1.78902	0.75	1	0	0	0	1	-1	0	-1	0.00867888	0.00867888	sp|Q9BZL4|PP12C_HUMAN;sp|Q9BZL4-2|PP12C_HUMAN;sp|Q9BZL4-3|PP12C_HUMAN;sp|Q9BZL4-4|PP12C_HUMAN;sp|Q9BZL4-5|PP12C_HUMAN	PPP1R12C;PPP1R12;PPP1R12;PPP1R12;PPP1R12	472;472;471;472;398	13380600	34832000	-1		0	0	0	N	1.08929
SS_EXoO_02162022_HCD_KS	4722	1510.39	1716.75	858.877	2	1	TPTPPSK	7,Guanidinyl[K];	769.42	1 1 2 0	H(1)N(1)A(2)	(N(H(A(A))))	579	0 1 0 0;1 1 0 0;1 1 1 0;	947.323	1	29.4778	32.8766	23.1656	3	0.00308	1.79252	0.75	1.16667	0	0	0	1	-1	0	-1	0	0	sp|Q13530|SERC3_HUMAN;sp|Q13530-2|SERC3_HUMAN	SERINC3;SERINC	322;267	7225780	19231100	-1		0	0	0	N	1.40646
SS_EXoO_02162022_HCD_KS	4885	1546.19	1716.75	858.877	2	1	TPTPSPK	7,Guanidinyl[K];	769.42	1 1 2 0	H(1)N(1)A(2)	(N(H(A(A))))	579	0 1 0 0;1 1 0 0;1 1 1 0;	947.323	1	25.39	25.1609	25.8156	3	0.00267	1.55253	1	1	0	0	0	1	-1	0	-1	0.00867888	0.00867888	sp|Q9BZL4|PP12C_HUMAN;sp|Q9BZL4-2|PP12C_HUMAN;sp|Q9BZL4-3|PP12C_HUMAN;sp|Q9BZL4-4|PP12C_HUMAN;sp|Q9BZL4-5|PP12C_HUMAN	PPP1R12C;PPP1R12;PPP1R12;PPP1R12;PPP1R12	472;472;471;472;398	1914540	4971790	-1		0	0	0	N	1.21331
SS_EXoO_02162022_HCD_KS	4894	1547.71	1716.75	858.877	2	1	TPTPSPK	7,Guanidinyl[K];	769.42	1 1 2 0	H(1)N(1)A(2)	(N(H(A(A))))	579	0 1 0 0;1 1 0 0;1 1 1 0;	947.323	1	21.3339	24.5626	15.3378	3	0.00267	1.55253	0.75	1.08333	0	0	0	1	-1	0	-1	0.00949668	0.00949668	sp|Q9BZL4|PP12C_HUMAN;sp|Q9BZL4-2|PP12C_HUMAN;sp|Q9BZL4-3|PP12C_HUMAN;sp|Q9BZL4-4|PP12C_HUMAN;sp|Q9BZL4-5|PP12C_HUMAN	PPP1R12C;PPP1R12;PPP1R12;PPP1R12;PPP1R12	472;472;471;472;398	1914540	4971790	-1		0	0	0	N	1.20377
SS_EXoO_02162022_HCD_KS	4967	1563.89	1716.75	858.877	2	1	TPTPPSK	7,Guanidinyl[K];	769.42	1 1 2 0	H(1)N(1)A(2)	(N(A)(H(A)))	23	0 1 0 0;0 1 1 0;1 1 0 0;1 1 1 0;	947.323	1	25.0741	26.7477	21.9659	4	0.00291	1.69349	0.8	1.16667	0	0	0	1	-1	0	-1	0.00614125	0.00614125	sp|Q13530|SERC3_HUMAN;sp|Q13530-2|SERC3_HUMAN	SERINC3;SERINC	322;267	1368150	3761810	-1		0	0	0	N	1.10486
SS_EXoO_02162022_HCD_KS	5229	1621.14	2031.85	1016.43	2	1	THVCDPSVK	4,Carbamidomethyl[C];9,Guanidinyl[K];	1084.52	1 1 2 0	H(1)N(1)A(2)	(N(A)(H(A)))	23	0 1 0 0;0 1 1 0;1 1 0 0;1 1 1 0;	947.323	1	33.645	33.9864	33.0109	4	0.00398	1.95895	1	1.125	0	0	0	1	-1	0	-1	0	0	sp|Q07954|LRP1_HUMAN	LRP1	1101	2405940	7662250	-1		0	0	0	N	1.59911
SS_EXoO_02162022_HCD_KS	5316	1638.98	1881.82	941.415	2	1	TPPPHVMR		934.493	1 1 2 0	H(1)N(1)A(2)	(N(H(A(A))))	579	0 1 0 0;1 1 0 0;1 1 1 0;	947.323	1	29.805	31.8765	25.9581	3	0.0076	4.0372	1	1	0	0	0	1	-1	0	-1	0	0	sp|P19823|ITIH2_HUMAN	ITIH2	691	4644250	13321500	-1		0	0	0	N	2.69186
SS_EXoO_02162022_HCD_KS	6003	1775.1	2174.92	1087.97	2	1	TEVPDRDPEK	10,Guanidinyl[K];	1227.6	1 1 2 0	H(1)N(1)A(2)	(N(A)(H(A)))	23	0 1 0 0;0 1 1 0;1 1 0 0;1 1 1 0;	947.323	1	35.8872	38.3814	31.255	4	0.00494	2.27286	1	1	0	0	0	1	-1	0	-1	0	0	sp|Q14118|DAG1_HUMAN	DAG1	734	12231900	43086900	-1		0	0	0	N	1.15755
SS_EXoO_02162022_HCD_KS	6007	1775.97	2174.92	1087.97	2	1	TEVPDRDPEK	10,Guanidinyl[K];	1227.6	1 1 2 0	H(1)N(1)A(2)	(N(H(A(A))))	579	0 1 0 0;1 1 0 0;1 1 1 0;	947.323	1	33.2976	38.5884	23.4719	3	0.00494	2.27286	1	1	0	0	0	1	-1	0	-1	0	0	sp|Q14118|DAG1_HUMAN	DAG1	734	12231900	43086900	-1		0	0	0	N	1.33366
SS_EXoO_02162022_HCD_KS	6082	1789.85	2174.92	1087.97	2	1	TEVPDRDPEK	10,Guanidinyl[K];	1227.6	1 1 2 0	H(1)N(1)A(2)	(N(H(A(A))))	579	0 1 0 0;1 1 0 0;1 1 1 0;	947.323	1	40.7338	46.5174	29.9928	3	0.0049	2.25355	1	1.05556	0	0	0	1	-1	0	-1	0	0	sp|Q14118|DAG1_HUMAN	DAG1	734	12231900	43086900	-1		0	0	0	N	1.09209
SS_EXoO_02162022_HCD_KS	6096	1792.53	2203.88	1102.44	2	1	SQPGPGGGEDEAR		1256.55	1 1 2 0	H(1)N(1)A(2)	(N(H(A(A))))	579	0 1 0 0;1 1 0 0;1 1 1 0;	947.323	1	35.5652	44.8456	18.3301	3	0.0048	2.17993	0.75	0.95833	0	0	0	1	-1	0	-1	0	0	sp|Q6IEE7|T132E_HUMAN	TMEM132E	828	19263500	59058800	-1		0	0	0	N	1.61261
SS_EXoO_02162022_HCD_KS	6132	1800.26	2174.92	1087.97	2	1	TEVPDRDPEK	10,Guanidinyl[K];	1227.6	1 1 2 0	H(1)N(1)A(2)	(N(H(A(A))))	579	0 1 0 0;1 1 0 0;1 1 1 0;	947.323	1	32.7743	37.8208	23.4022	3	0.00484	2.22504	1	1.05556	0	0	0	1	-1	0	-1	0	0	sp|Q14118|DAG1_HUMAN	DAG1	734	12231900	43086900	-1		0	0	0	N	1.29014
SS_EXoO_02162022_HCD_KS	6162	1806.24	2203.88	1102.44	2	1	SQPGPGGGEDEAR		1256.55	1 1 2 0	H(1)N(1)A(2)	(N(A)(H(A)))	23	0 1 0 0;0 1 1 0;1 1 0 0;1 1 1 0;	947.323	1	58.9879	71.7055	35.3695	4	0.00467	2.11731	1	1.16667	0	0	0	1	-1	0	-1	0	0	sp|Q6IEE7|T132E_HUMAN	TMEM132E	828	19263500	59058800	-1		0	0	0	N	1.19456
SS_EXoO_02162022_HCD_KS	6169	1807.44	2203.88	1102.44	2	1	SQPGPGGGEDEAR		1256.55	1 1 2 0	H(1)N(1)A(2)	(N(H(A(A))))	579	0 1 0 0;1 1 0 0;1 1 1 0;	947.323	1	32.4803	46.0935	7.19861	2	0.00467	2.11731	0.5	0.95833	0	0	0	1	-1	0	-1	0	0	sp|Q6IEE7|T132E_HUMAN	TMEM132E	828	19263500	59058800	-1		0	0	0	N	1.57728
SS_EXoO_02162022_HCD_KS	6242	1822.98	2203.88	1102.44	2	1	SQPGPGGGEDEAR		1256.55	1 1 2 0	H(1)N(1)A(2)	(N(A)(H(A)))	23	0 1 0 0;0 1 1 0;1 1 0 0;1 1 1 0;	947.323	1	46.7769	53.4376	34.407	4	0.00475	2.15724	1	0.95833	0	0	0	1	-1	0	-1	0	0	sp|Q6IEE7|T132E_HUMAN	TMEM132E	828	19263500	59058800	-1		0	0	0	N	1.26628
SS_EXoO_02162022_HCD_KS	6243	1823.25	2203.88	1102.44	2	1	SQPGPGGGEDEAR		1256.55	1 1 2 0	H(1)N(1)A(2)	(N(H(A(A))))	579	0 1 0 0;1 1 0 0;1 1 1 0;	947.323	1	36.187	45.0425	19.7411	3	0.00475	2.15724	0.75	0.875	0	0	0	1	-1	0	-1	0	0	sp|Q6IEE7|T132E_HUMAN	TMEM132E	828	19263500	59058800	-1		0	0	0	N	1.31165
SS_EXoO_02162022_HCD_KS	6323	1839.9	2203.88	1102.44	2	1	SQPGPGGGEDEAR		1256.55	1 1 2 0	H(1)N(1)A(2)	(N(H(A(A))))	579	0 1 0 0;1 1 0 0;1 1 1 0;	947.323	1	34.3901	39.9754	24.0175	3	0.00463	2.10188	1	0.91667	0	0	0	1	-1	0	-1	0	0	sp|Q6IEE7|T132E_HUMAN	TMEM132E	828	19263500	59058800	-1		0	0	0	N	1.47482
SS_EXoO_02162022_HCD_KS	6327	1840.81	2203.88	1102.44	2	1	SQPGPGGGEDEAR		1256.55	1 1 2 0	H(1)N(1)A(2)	(N(H(A(A))))	579	0 1 0 0;1 1 0 0;1 1 1 0;	947.323	1	25.625	35.9374	6.47337	2	0.00463	2.10188	0.5	0.875	0	0	0	1	-1	0	-1	0	0	sp|Q6IEE7|T132E_HUMAN	TMEM132E	828	19263500	59058800	-1		0	0	0	N	1.65815
SS_EXoO_02162022_HCD_KS	6394	1855.76	2203.88	1102.44	2	1	SQPGPGGGEDEAR		1256.55	1 1 2 0	H(1)N(1)A(2)	(N(A)(H(A)))	23	0 1 0 0;0 1 1 0;1 1 0 0;1 1 1 0;	947.323	1	28.1131	32.2926	20.3512	4	0.00461	2.09099	0.8	0.83333	0	0	0	1	-1	0	-1	0	0	sp|Q6IEE7|T132E_HUMAN	TMEM132E	828	19641900	60249800	-1		0	0	0	N	1.32276
SS_EXoO_02162022_HCD_KS	6472	1871.91	2203.88	1102.44	2	1	SQPGPGGGEDEAR		1256.55	1 1 2 0	H(1)N(1)A(2)	(N(A)(H(A)))	23	0 1 0 0;0 1 1 0;1 1 0 0;1 1 1 0;	947.323	1	24.2923	26.6589	19.8971	4	0.00477	2.16268	0.8	0.75	0	0	0	1	-1	0	-1	0.00614125	0.00614125	sp|Q6IEE7|T132E_HUMAN	TMEM132E	828	20563100	62980400	-1		0	0	0	N	1.44177
SS_EXoO_02162022_HCD_KS	6554	1888.25	2203.88	1102.44	2	1	SQPGPGGGEDEAR		1256.55	1 1 2 0	H(1)N(1)A(2)	(N(H(A(A))))	579	0 1 0 0;1 1 0 0;1 1 1 0;	947.323	1	24.8347	29.395	16.3654	3	0.0042	1.90405	0.75	0.83333	0	0	0	1	-1	0	-1	0.00433839	0.00433839	sp|Q6IEE7|T132E_HUMAN	TMEM132E	828	21153900	64591000	-1		0	0	0	N	1.82488
SS_EXoO_02162022_HCD_KS	7123	1992.02	1939.83	970.418	2	1	TTAAGTSLDR		992.501	1 1 2 0	H(1)N(1)A(2)	(N(H(A(A))))	579	0 1 0 0;1 1 0 0;1 1 1 0;	947.323	1	21.3656	24.8028	14.9821	3	0.00399	2.05652	0.75	0.83333	0	0	0	1	-1	0	-1	0.00867888	0.00867888	sp|Q9Y625|GPC6_HUMAN;sp|O75487|GPC4_HUMAN;sp|O75487-2|GPC4_HUMAN	GPC6;GPC4;GPC	374;375;305	148490000	400303000	-1		0	0	0	N	0.922012
SS_EXoO_02162022_HCD_KS	7186	2003.8	1786.8	893.904	2	1	SVAPAPGAK	9,Guanidinyl[K];	839.473	1 1 2 0	H(1)N(1)A(2)	(N(A)(H(A)))	23	0 1 0 0;0 1 1 0;1 1 0 0;1 1 1 0;	947.323	1	38.8232	40.0674	36.5126	4	0.00354	1.98192	1	1	0	0	0	1	-1	0	-1	0	0	sp|Q8NBI6|XXLT1_HUMAN	XXYLT1	77	236848000	605652000	-1		0	0	0	N	0.930647
SS_EXoO_02162022_HCD_KS	7283	2020.69	1786.8	893.903	2	1	SVAPAPGAK	9,Guanidinyl[K];	839.473	1 1 2 0	H(1)N(1)A(2)	(N(H(A(A))))	579	0 1 0 0;1 1 0 0;1 1 1 0;	947.323	1	24.5045	30.2301	13.8713	3	0.00288	1.61254	0.75	0.875	0	0	0	1	-1	0	-1	0.0011655	0.0011655	sp|Q8NBI6|XXLT1_HUMAN	XXYLT1	77	242994000	620983000	-1		0	0	0	N	1.17361
SS_EXoO_02162022_HCD_KS	7347	2030.49	2140.87	1070.94	2	1	THSTLTCMSR	7,Carbamidomethyl[C];	1193.54	1 1 2 0	H(1)N(1)A(2)	(N(H(A(A))))	579	0 1 0 0;1 1 0 0;1 1 1 0;	947.323	1	36.0449	43.3025	22.5665	3	0.0057	2.66261	0.75	1.16667	0	0	0	1	-1	0	-1	0	0	sp|Q92673|SORL_HUMAN	SORL1	1508	4310820	14615100	-1		0	0	0	N	1.39371
SS_EXoO_02162022_HCD_KS	7380	2037.56	1786.8	893.903	2	1	SVAPAPGAK	9,Guanidinyl[K];	839.473	1 1 2 0	H(1)N(1)A(2)	(N(A)(H(A)))	23	0 1 0 0;0 1 1 0;1 1 0 0;1 1 1 0;	947.323	1	28.045	27.2142	29.588	4	0.00292	1.63381	1	0.8125	0	0	0	1	-1	0	-1	0.00531915	0.00531915	sp|Q8NBI6|XXLT1_HUMAN	XXYLT1	77	248854000	636115000	-1		0	0	0	N	1.07129
SS_EXoO_02162022_HCD_KS	7430	2045.54	2140.87	1070.94	2	1	THSTLTCMSR	7,Carbamidomethyl[C];	1193.54	1 1 2 0	H(1)N(1)A(2)	(N(H(A(A))))	579	0 1 0 0;1 1 0 0;1 1 1 0;	947.323	1	44.3798	51.4253	31.2953	3	0.00544	2.5421	1	1.33333	0	0	0	1	-1	0	-1	0	0	sp|Q92673|SORL_HUMAN	SORL1	1508	4310820	14615100	-1		0	0	0	N	1.70274
SS_EXoO_02162022_HCD_KS	7445	2047.99	2140.87	1070.94	2	1	THSTLTCMSR	7,Carbamidomethyl[C];	1193.54	1 1 2 0	H(1)N(1)A(2)	(N(H(A(A))))	579	0 1 0 0;1 1 0 0;1 1 1 0;	947.323	1	27.4554	26.0557	30.0547	3	0.00536	2.50286	1	0.88889	0	0	0	1	-1	0	-1	0.00809717	0.00809717	sp|Q92673|SORL_HUMAN	SORL1	1508	4310820	14615100	-1		0	0	0	N	1.58144
SS_EXoO_02162022_HCD_KS	8450	2226.56	3243.26	1081.76	3	1	TCRPDEFQCSDGNCIHGSR	2,Carbamidomethyl[C];9,Carbamidomethyl[C];14,Carbamidomethyl[C];	2295.93	1 1 2 0	H(1)N(1)A(2)	(N(A)(H(A)))	23	0 1 0 0;0 1 1 0;1 1 0 0;1 1 1 0;	947.323	1	42.0797	50.337	26.7446	4	0.00665	2.04896	0.8	0.88889	0	0	0	1	-1	0	-1	0	0	sp|P01130|LDLR_HUMAN;sp|P01130-2|LDLR_HUMAN;sp|P01130-4|LDLR_HUMAN;sp|P01130-5|LDLR_HUMAN;sp|P01130-6|LDLR_HUMAN	LDLR;LDL;LDL;LDL;LDL	235;108;194;235;114	7311490	48092700	-1		0	0	0	N	1.51758
SS_EXoO_02162022_HCD_KS	8460	2228.25	3243.26	1081.76	3	1	TCRPDEFQCSDGNCIHGSR	2,Carbamidomethyl[C];9,Carbamidomethyl[C];14,Carbamidomethyl[C];	2295.93	1 1 2 0	H(1)N(1)A(2)	(N(H(A(A))))	579	0 1 0 0;1 1 0 0;1 1 1 0;	947.323	1	33.6583	41.7242	18.6788	3	0.00665	2.04896	0.75	0.77778	0	0	0	1	-1	0	-1	0	0	sp|P01130|LDLR_HUMAN;sp|P01130-2|LDLR_HUMAN;sp|P01130-4|LDLR_HUMAN;sp|P01130-5|LDLR_HUMAN;sp|P01130-6|LDLR_HUMAN	LDLR;LDL;LDL;LDL;LDL	235;108;194;235;114	7311490	48092700	-1		0	0	0	N	1.27425
SS_EXoO_02162022_HCD_KS	8468	2229.76	2131.91	1066.46	2	1	TVAHESNWAK	10,Guanidinyl[K];	1184.58	1 1 2 0	H(1)N(1)A(2)	(N(A)(H(A)))	23	0 1 0 0;0 1 1 0;1 1 0 0;1 1 1 0;	947.323	1	45.8892	52.6448	33.3431	4	0.0034	1.59636	1	1.27778	0	0	0	1	-1	0	-1	0	0	sp|O00592|PODXL_HUMAN;sp|O00592-2|PODXL_HUMAN	PODXL;PODX	334;302	5246820	18995200	-1		0	0	0	N	1.46733
SS_EXoO_02162022_HCD_KS	8545	2243.02	3243.26	1081.76	3	1	TCRPDEFQCSDGNCIHGSR	2,Carbamidomethyl[C];9,Carbamidomethyl[C];14,Carbamidomethyl[C];	2295.93	1 1 2 0	H(1)N(1)A(2)	(N(H(A(A))))	579	0 1 0 0;1 1 0 0;1 1 1 0;	947.323	1	41.3291	49.7957	25.6052	3	0.00667	2.05636	0.75	0.88889	0	0	0	1	-1	0	-1	0	0	sp|P01130|LDLR_HUMAN;sp|P01130-2|LDLR_HUMAN;sp|P01130-4|LDLR_HUMAN;sp|P01130-5|LDLR_HUMAN;sp|P01130-6|LDLR_HUMAN	LDLR;LDL;LDL;LDL;LDL	235;108;194;235;114	7311490	48092700	-1		0	0	0	N	1.3801
SS_EXoO_02162022_HCD_KS	8546	2243.16	2131.91	1066.46	2	1	TVAHESNWAK	10,Guanidinyl[K];	1184.58	1 1 2 0	H(1)N(1)A(2)	(N(A)(H(A)))	23	0 1 0 0;0 1 1 0;1 1 0 0;1 1 1 0;	947.323	1	37.6658	38.7126	35.7218	4	0.00353	1.65734	1	0.94444	0	0	0	1	-1	0	-1	0	0	sp|O00592|PODXL_HUMAN;sp|O00592-2|PODXL_HUMAN	PODXL;PODX	334;302	5246820	18995200	-1		0	0	0	N	1.13976
SS_EXoO_02162022_HCD_KS	8626	2256.88	2698.13	900.047	3	1	TPGYEGEGEGDKJISR	12,Guanidinyl[K];	1750.8	1 1 2 0	H(1)N(1)A(2)	(N(H(A(A))))	579	0 1 0 0;1 1 0 0;1 1 1 0;	947.323	1	50.0344	67.3961	17.7912	3	0.00464	1.72093	0.75	1	0	0	0	1	-1	0	-1	0	0	sp|O14786|NRP1_HUMAN	NRP1	830	18897200	77685700	-1		0	0	0	N	1.38895
SS_EXoO_02162022_HCD_KS	9220	2359.4	3258.27	1086.76	3	1	TCRPDQFECEDGSCIHGSR	2,Carbamidomethyl[C];9,Carbamidomethyl[C];14,Carbamidomethyl[C];	2310.93	1 1 2 0	H(1)N(1)A(2)	(N(H(A(A))))	579	0 1 0 0;1 1 0 0;1 1 1 0;	947.323	1	33.5233	38.9849	23.3803	3	0.02069	6.3507	0.75	0.75	0	0	0	1	-1	0	-1	0	0	sp|P98155|VLDLR_HUMAN;sp|P98155-2|VLDLR_HUMAN	VLDLR;VLDL	277;277	3336530	21453500	-1		0	0	0	N	1.37904
SS_EXoO_02162022_HCD_KS	9298	2373.25	3258.26	1086.76	3	1	TCRPDQFECEDGSCIHGSR	2,Carbamidomethyl[C];9,Carbamidomethyl[C];14,Carbamidomethyl[C];	2310.93	1 1 2 0	H(1)N(1)A(2)	(N(H(A(A))))	579	0 1 0 0;1 1 0 0;1 1 1 0;	947.323	1	36.2668	42.9882	23.7844	3	0.01188	3.64743	0.75	0.75	0	0	0	1	-1	0	-1	0	0	sp|P98155|VLDLR_HUMAN;sp|P98155-2|VLDLR_HUMAN	VLDLR;VLDL	277;277	3336530	21453500	-1		0	0	0	N	1.19207
SS_EXoO_02162022_HCD_KS	9613	2427.76	2382.97	1191.99	2	1	SESNNYMNHVAK	12,Guanidinyl[K];	1435.64	1 1 2 0	H(1)N(1)A(2)	(N(H(A(A))))	579	0 1 0 0;1 1 0 0;1 1 1 0;	947.323	1	29.1012	29.166	28.9808	3	0.00505	2.11933	1	0.90909	0	0	0	1	-1	0	-1	0.00433839	0.00433839	sp|O94923|GLCE_HUMAN	GLCE	59	1606750	5271050	-1		0	0	0	N	1.72965
SS_EXoO_02162022_HCD_KS	9666	2437.78	1900.74	950.874	2	1	TCGPSEFR	2,Carbamidomethyl[C];	953.415	1 1 2 0	H(1)N(1)A(2)	(N(H(A(A))))	579	0 1 0 0;1 1 0 0;1 1 1 0;	947.323	1	25.8097	29.851	18.3044	3	0.00344	1.80998	0.75	1.07143	0	0	0	1	-1	0	-1	0.00230947	0.00230947	sp|Q07954|LRP1_HUMAN	LRP1	2857	114740000	313709000	-1		0	0	0	N	1.44888
SS_EXoO_02162022_HCD_KS	9712	2444.42	1946.86	973.935	2	1	TPVHLNYR		999.537	1 1 2 0	H(1)N(1)A(2)	(N(A)(H(A)))	23	0 1 0 0;0 1 1 0;1 1 0 0;1 1 1 0;	947.323	1	48.605	56.7618	33.4567	4	0.00306	1.57037	1	1.42857	0	0	0	1	-1	0	-1	0	0	sp|Q9UKM7|MA1B1_HUMAN	MAN1B1	242	9593780	28093600	-1		0	0	0	N	0.979423
SS_EXoO_02162022_HCD_KS	9792	2457.73	1946.86	973.935	2	1	TPVHLNYR		999.537	1 1 2 0	H(1)N(1)A(2)	(N(H(A(A))))	579	0 1 0 0;1 1 0 0;1 1 1 0;	947.323	1	50.6906	60.2725	32.8957	3	0.00297	1.5262	1	1.42857	0	0	0	1	-1	0	-1	0	0	sp|Q9UKM7|MA1B1_HUMAN	MAN1B1	242	9593780	28093600	-1		0	0	0	N	1.16863
SS_EXoO_02162022_HCD_KS	9873	2472.06	2082.86	1041.94	2	1	SSPPESSFQK	10,Guanidinyl[K];	1135.54	1 1 2 0	H(1)N(1)A(2)	(N(H(A(A))))	579	0 1 0 0;1 1 0 0;1 1 1 0;	947.323	1	26.4889	31.2778	17.5955	3	0.00381	1.82935	0.75	1	0	0	0	1	-1	0	-1	0	0	sp|Q9BS26|ERP44_HUMAN	ERP44	380	30769500	91974000	-1		0	0	0	N	1.47203
SS_EXoO_02162022_HCD_KS	9893	2475.84	1946.86	973.935	2	1	TPVHLNYR		999.537	1 1 2 0	H(1)N(1)A(2)	(N(A)(H(A)))	23	0 1 0 0;0 1 1 0;1 1 0 0;1 1 1 0;	947.323	1	36.4027	42.3938	25.2763	4	0.00301	1.54777	0.8	1.28571	0	0	0	1	-1	0	-1	0	0	sp|Q9UKM7|MA1B1_HUMAN	MAN1B1	242	9593780	28093600	-1		0	0	0	N	1.4453
SS_EXoO_02162022_HCD_KS	9936	2483.8	1900.74	950.874	2	1	TCGPSEFR	2,Carbamidomethyl[C];	953.415	1 1 2 0	H(1)N(1)A(2)	(N(H(A(A))))	579	0 1 0 0;1 1 0 0;1 1 1 0;	947.323	1	25.6379	26.8194	23.4437	3	0.00331	1.74263	1	1.07143	0	0	0	1	-1	0	-1	0.00614125	0.00614125	sp|Q07954|LRP1_HUMAN	LRP1	2857	114740000	313709000	-1		0	0	0	N	1.10689
SS_EXoO_02162022_HCD_KS	9953	2485.96	2082.86	1041.94	2	1	SSPPESSFQK	10,Guanidinyl[K];	1135.54	1 1 2 0	H(1)N(1)A(2)	(N(H(A(A))))	579	0 1 0 0;1 1 0 0;1 1 1 0;	947.323	1	28.5835	33.0314	20.3233	3	0.00375	1.80151	0.75	0.94444	0	0	0	1	-1	0	-1	0	0	sp|Q9BS26|ERP44_HUMAN	ERP44	380	30769500	91974000	-1		0	0	0	N	1.32493
SS_EXoO_02162022_HCD_KS	10002	2494.31	2016.93	1008.97	2	1	TLAPQPSSVK	10,Guanidinyl[K];	1069.6	1 1 2 0	H(1)N(1)A(2)	(N(H(A(A))))	579	0 1 0 0;1 1 0 0;1 1 1 0;	947.323	1	27.1543	33.4381	15.4845	3	0.00301	1.4945	0.75	0.94444	0	0	0	1	-1	0	-1	0	0	sp|Q9UQV4|LAMP3_HUMAN	LAMP3	215	11105800	30923500	-1		0	0	0	N	1.78805
SS_EXoO_02162022_HCD_KS	10022	2497.8	2082.86	1041.94	2	1	SSPPESSFQK	10,Guanidinyl[K];	1135.54	1 1 2 0	H(1)N(1)A(2)	(N(H(A(A))))	579	0 1 0 0;1 1 0 0;1 1 1 0;	947.323	1	31.0222	36.8426	20.213	3	0.00367	1.76022	0.75	1	0	0	0	1	-1	0	-1	0	0	sp|Q9BS26|ERP44_HUMAN	ERP44	380	30769500	91974000	-1		0	0	0	N	1.09382
SS_EXoO_02162022_HCD_KS	10032	2498.72	2082.86	1041.94	2	1	SSPPESSFQK	10,Guanidinyl[K];	1135.54	1 1 2 0	H(1)N(1)A(2)	(N(H(A(A))))	579	0 1 0 0;1 1 0 0;1 1 1 0;	947.323	1	32.3531	38.6863	20.5913	3	0.00367	1.76022	0.75	1.05556	0	0	0	1	-1	0	-1	0	0	sp|Q9BS26|ERP44_HUMAN	ERP44	380	30769500	91974000	-1		0	0	0	N	1.19815
SS_EXoO_02162022_HCD_KS	10080	2507.15	2016.93	1008.97	2	1	TLAPQPSSVK	10,Guanidinyl[K];	1069.6	1 1 2 0	H(1)N(1)A(2)	(N(H(A(A))))	579	0 1 0 0;1 1 0 0;1 1 1 0;	947.323	1	23.5951	27.6549	16.0554	3	0.0032	1.58573	0.75	0.77778	0	0	0	1	-1	0	-1	0.00433839	0.00433839	sp|Q9UQV4|LAMP3_HUMAN	LAMP3	215	11105800	30923500	-1		0	0	0	N	1.65684
SS_EXoO_02162022_HCD_KS	10209	2527.65	2082.86	1041.94	2	1	SSPPESSFQK	10,Guanidinyl[K];	1135.54	1 1 2 0	H(1)N(1)A(2)	(N(A)(H(A)))	23	0 1 0 0;0 1 1 0;1 1 0 0;1 1 1 0;	947.323	1	25.3481	28.2641	19.9327	4	0.00381	1.82935	0.8	0.83333	0	0	0	1	-1	0	-1	0.00433839	0.00433839	sp|Q9BS26|ERP44_HUMAN	ERP44	380	30769500	91974000	-1		0	0	0	N	1.28222
SS_EXoO_02162022_HCD_KS	10730	2616.64	2044.81	1022.91	2	1	TPYGCIGCK	5,Carbamidomethyl[C];8,Carbamidomethyl[C];9,Guanidinyl[K];	1097.49	1 1 2 0	H(1)N(1)A(2)	(N(H(A(A))))	579	0 1 0 0;1 1 0 0;1 1 1 0;	947.323	1	33.1715	41.6019	17.5151	3	0.00377	1.84481	0.75	1.25	0	0	0	1	-1	0	-1	0	0	sp|Q13585|MTR1L_HUMAN	GPR50	9	894299	2717960	-1		0	0	0	N	2.3388
SS_EXoO_02162022_HCD_KS	10734	2617.48	3596.46	1199.49	3	1	THAPASCLDTQYTCDNHQCISK	7,Carbamidomethyl[C];14,Carbamidomethyl[C];19,Carbamidomethyl[C];22,Guanidinyl[K];	2649.12	1 1 2 0	H(1)N(1)A(2)	(N(A)(H(A)))	23	0 1 0 0;0 1 1 0;1 1 0 0;1 1 1 0;	947.323	1	74.2987	101.403	23.9612	4	0.0096	2.66854	0.8	1.04762	0	0	0	1	-1	0	-1	0	0	sp|P98164|LRP2_HUMAN	LRP2	1103	2852500	23640200	-1		0	0	0	N	1.32115
SS_EXoO_02162022_HCD_KS	10765	2623.15	2044.81	1022.91	2	1	TPYGCIGCK	5,Carbamidomethyl[C];8,Carbamidomethyl[C];9,Guanidinyl[K];	1097.49	1 1 2 0	H(1)N(1)A(2)	(N(H(A(A))))	579	0 1 0 0;1 1 0 0;1 1 1 0;	947.323	1	37.1372	44.4521	23.5525	3	0.00381	1.86242	0.75	1.1875	0	0	0	1	-1	0	-1	0	0	sp|Q13585|MTR1L_HUMAN	GPR50	9	90229100	276429000	-1		0	0	0	N	1.31875
SS_EXoO_02162022_HCD_KS	10767	2623.68	2044.81	1022.91	2	1	TPYGCIGCK	5,Carbamidomethyl[C];8,Carbamidomethyl[C];9,Guanidinyl[K];	1097.49	1 1 2 0	H(1)N(1)A(2)	(N(H(A(A))))	579	0 1 0 0;1 1 0 0;1 1 1 0;	947.323	1	21.3506	29.0893	6.9789	2	0.00381	1.86242	0.5	1	0	0	0	1	-1	0	-1	0.00433839	0.00433839	sp|Q13585|MTR1L_HUMAN	GPR50	9	90229100	276429000	-1		0	0	0	N	1.3741
SS_EXoO_02162022_HCD_KS	10769	2623.96	2085.89	1043.45	2	1	SAPPPLCPSGR	7,Carbamidomethyl[C];	1138.57	1 1 2 0	H(1)N(1)A(2)	(N(A)(H(A)))	23	0 1 0 0;0 1 1 0;1 1 0 0;1 1 1 0;	947.323	1	24.5172	26.672	20.5153	4	0.00234	1.12196	0.8	0.75	0	0	0	1	-1	0	-1	0.00614125	0.00614125	sp|Q8IV08|PLD3_HUMAN	PLD3	294	4123280	12992900	-1		0	0	0	N	1.20703
SS_EXoO_02162022_HCD_KS	10845	2637.46	2044.81	1022.91	2	1	TPYGCIGCK	5,Carbamidomethyl[C];8,Carbamidomethyl[C];9,Guanidinyl[K];	1097.49	1 1 2 0	H(1)N(1)A(2)	(N(H(A(A))))	579	0 1 0 0;1 1 0 0;1 1 1 0;	947.323	1	56.3517	74.2074	23.191	3	0.0038	1.8585	0.75	1.4375	0	0	0	1	-1	0	-1	0	0	sp|Q13585|MTR1L_HUMAN	GPR50	9	90229100	276429000	-1		0	0	0	N	1.24976
SS_EXoO_02162022_HCD_KS	10846	2637.72	2044.81	1022.91	2	1	TPYGCIGCK	5,Carbamidomethyl[C];8,Carbamidomethyl[C];9,Guanidinyl[K];	1097.49	1 1 2 0	H(1)N(1)A(2)	(N(H(A(A))))	579	0 1 0 0;1 1 0 0;1 1 1 0;	947.323	1	24.4926	34.2627	6.34803	2	0.0038	1.8585	0.5	1.0625	0	0	0	1	-1	0	-1	0	0	sp|Q13585|MTR1L_HUMAN	GPR50	9	90229100	276429000	-1		0	0	0	N	1.6397
SS_EXoO_02162022_HCD_KS	10867	2640.62	2085.89	1043.45	2	1	SAPPPLCPSGR	7,Carbamidomethyl[C];	1138.57	1 1 2 0	H(1)N(1)A(2)	(N(H(A(A))))	579	0 1 0 0;1 1 0 0;1 1 1 0;	947.323	1	23.6928	27.4476	16.7196	3	0.00256	1.22552	0.75	0.8	0	0	0	1	-1	0	-1	0.00531915	0.00531915	sp|Q8IV08|PLD3_HUMAN	PLD3	294	4123280	12992900	-1		0	0	0	N	1.53045
SS_EXoO_02162022_HCD_KS	10941	2651.43	2044.81	1022.91	2	1	TPYGCIGCK	5,Carbamidomethyl[C];8,Carbamidomethyl[C];9,Guanidinyl[K];	1097.49	1 1 2 0	H(1)N(1)A(2)	(N(A)(H(A)))	23	0 1 0 0;0 1 1 0;1 1 0 0;1 1 1 0;	947.323	1	43.5327	52.7686	26.3802	4	0.0038	1.85655	0.8	1.25	0	0	0	1	-1	0	-1	0	0	sp|Q13585|MTR1L_HUMAN	GPR50	9	90229100	276429000	-1		0	0	0	N	1.16837
SS_EXoO_02162022_HCD_KS	11021	2664.29	2044.81	1022.91	2	1	TPYGCIGCK	5,Carbamidomethyl[C];8,Carbamidomethyl[C];9,Guanidinyl[K];	1097.49	1 1 2 0	H(1)N(1)A(2)	(N(H(A(A))))	579	0 1 0 0;1 1 0 0;1 1 1 0;	947.323	1	44.9903	57.6337	21.5098	3	0.00386	1.88687	0.75	1.3125	0	0	0	1	-1	0	-1	0	0	sp|Q13585|MTR1L_HUMAN	GPR50	9	90229100	276429000	-1		0	0	0	N	1.47968
SS_EXoO_02162022_HCD_KS	11022	2664.56	2044.81	1022.91	2	1	TPYGCIGCK	5,Carbamidomethyl[C];8,Carbamidomethyl[C];9,Guanidinyl[K];	1097.49	1 1 2 0	H(1)N(1)A(2)	(N(H(A(A))))	579	0 1 0 0;1 1 0 0;1 1 1 0;	947.323	1	29.5245	42.0291	6.30167	2	0.00386	1.88687	0.5	1.125	0	0	0	1	-1	0	-1	0	0	sp|Q13585|MTR1L_HUMAN	GPR50	9	90229100	276429000	-1		0	0	0	N	0.972571
SS_EXoO_02162022_HCD_KS	11057	2669.1	2385.99	1193.5	2	1	TESPDTGLYYHR		1438.66	1 1 2 0	H(1)N(1)A(2)	(N(A)(H(A)))	23	0 1 0 0;0 1 1 0;1 1 0 0;1 1 1 0;	947.323	1	47.5334	54.7271	34.1738	4	0.00438	1.83458	1	1.13636	0	0	0	1	-1	0	-1	0	0	sp|Q02818|NUCB1_HUMAN	NUCB1	42	12606800	42310600	-1		0	0	0	N	1.31166
SS_EXoO_02162022_HCD_KS	11119	2679.43	2044.81	1022.91	2	1	TPYGCIGCK	5,Carbamidomethyl[C];8,Carbamidomethyl[C];9,Guanidinyl[K];	1097.49	1 1 2 0	H(1)N(1)A(2)	(N(H(A(A))))	579	0 1 0 0;1 1 0 0;1 1 1 0;	947.323	1	24.8986	29.6579	16.0598	3	0.00369	1.80569	0.75	1	0	0	0	1	-1	0	-1	0.00342466	0.00342466	sp|Q13585|MTR1L_HUMAN	GPR50	9	90229100	276429000	-1		0	0	0	N	2.06691
SS_EXoO_02162022_HCD_KS	11135	2681.59	2385.99	1193.5	2	1	TESPDTGLYYHR		1438.66	1 1 2 0	H(1)N(1)A(2)	(N(A)(H(A)))	23	0 1 0 0;0 1 1 0;1 1 0 0;1 1 1 0;	947.323	1	50.8551	58.0559	37.4821	4	0.00437	1.83123	1	1.09091	0	0	0	1	-1	0	-1	0	0	sp|Q02818|NUCB1_HUMAN	NUCB1	42	12606800	42310600	-1		0	0	0	N	1.26891
SS_EXoO_02162022_HCD_KS	11140	2682.31	2385.99	1193.5	2	1	TESPDTGLYYHR		1438.66	1 1 2 0	H(1)N(1)A(2)	(N(H(A(A))))	579	0 1 0 0;1 1 0 0;1 1 1 0;	947.323	1	28.671	41.2463	5.31672	2	0.00437	1.83123	0.5	0.95455	0	0	0	1	-1	0	-1	0	0	sp|Q02818|NUCB1_HUMAN	NUCB1	42	12606800	42310600	-1		0	0	0	N	1.30252
SS_EXoO_02162022_HCD_KS	11232	2696.92	2385.99	1193.5	2	1	TESPDTGLYYHR		1438.66	1 1 2 0	H(1)N(1)A(2)	(N(A)(H(A)))	23	0 1 0 0;0 1 1 0;1 1 0 0;1 1 1 0;	947.323	1	48.8291	56.0772	35.3682	4	0.0044	1.84297	1	1.13636	0	0	0	1	-1	0	-1	0	0	sp|Q02818|NUCB1_HUMAN	NUCB1	42	12606800	42310600	-1		0	0	0	N	1.25363
SS_EXoO_02162022_HCD_KS	11318	2710.58	2278.98	1139.99	2	1	TNTVSLPSGDNGK	13,Guanidinyl[K];	1331.65	1 1 2 0	H(1)N(1)A(2)	(N(H(A(A))))	579	0 1 0 0;1 1 0 0;1 1 1 0;	947.323	1	28.8972	36.4383	14.8923	3	0.00412	1.80795	0.75	0.95833	0	0	0	1	-1	0	-1	0	0	sp|Q9P273|TEN3_HUMAN	TENM3	360	8851130	31453300	-1		0	0	0	N	1.16671
SS_EXoO_02162022_HCD_KS	11326	2711.78	2026.91	1013.96	2	1	SAAPAAPLPER		1079.58	1 1 2 0	H(1)N(1)A(2)	(N(H(A(A))))	579	0 1 0 0;1 1 0 0;1 1 1 0;	947.323	1	32.6744	42.1193	15.1339	3	0.00426	2.10186	0.75	1	0	0	0	1	-1	0	-1	0	0	sp|Q99808|S29A1_HUMAN;sp|Q99808-2|S29A1_HUMAN	SLC29A1;SLC29A	63;142	1688700	5211620	-1		0	0	0	N	2.80315
SS_EXoO_02162022_HCD_KS	11406	2725.22	2026.91	1013.96	2	1	SAAPAAPLPER		1079.58	1 1 2 0	H(1)N(1)A(2)	(N(A)(H(A)))	23	0 1 0 0;0 1 1 0;1 1 0 0;1 1 1 0;	947.323	1	53.4268	66.2113	29.684	4	0.0051	2.51826	0.8	1.15	0	0	0	1	-1	0	-1	0	0	sp|Q99808|S29A1_HUMAN;sp|Q99808-2|S29A1_HUMAN	SLC29A1;SLC29A	63;142	367696000	1085520000	-1		0	0	0	N	1.33377
SS_EXoO_02162022_HCD_KS	11407	2725.33	2026.91	1013.96	2	1	SAAPAAPLPER		1079.58	1 1 2 0	H(1)N(1)A(2)	(N(H(A(A))))	579	0 1 0 0;1 1 0 0;1 1 1 0;	947.323	1	41.3725	53.6621	18.5487	3	0.0051	2.51826	0.75	1	0	0	0	1	-1	0	-1	0	0	sp|Q99808|S29A1_HUMAN;sp|Q99808-2|S29A1_HUMAN	SLC29A1;SLC29A	63;142	367696000	1085520000	-1		0	0	0	N	1.17534
SS_EXoO_02162022_HCD_KS	11413	2725.91	2026.91	1013.96	2	1	SAAPAAPLPER		1079.58	1 1 2 0	H(1)N(1)A(2)	(N(H(A(A))))	579	0 1 0 0;1 1 0 0;1 1 1 0;	947.323	1	17.3658	24.4973	4.12154	2	0.0051	2.51826	0.5	0.7	0	0	0	1	-1	0	-1	0.00949668	0.00949668	sp|Q99808|S29A1_HUMAN;sp|Q99808-2|S29A1_HUMAN	SLC29A1;SLC29A	63;142	367696000	1085520000	-1		0	0	0	N	1.52478
SS_EXoO_02162022_HCD_KS	11437	2730.41	2224.97	1112.99	2	1	TSSSYQPIQPK	11,Guanidinyl[K];	1277.65	1 1 2 0	H(1)N(1)A(2)	(N(H(A(A))))	579	0 1 0 0;1 1 0 0;1 1 1 0;	947.323	1	53.0084	71.3778	18.8938	3	0.00226	1.01587	0.75	1.3	0	0	0	1	-1	0	-1	0	0	sp|O75976|CBPD_HUMAN;sp|O75976-2|CBPD_HUMAN	CPD;CP	489;242	157982000	422823000	-1		0	0	0	N	1.27521
SS_EXoO_02162022_HCD_KS	11438	2730.67	2224.97	1112.99	2	1	TSSSYQPIQPK	11,Guanidinyl[K];	1277.65	1 1 2 0	H(1)N(1)A(2)	(N(H(A(A))))	579	0 1 0 0;1 1 0 0;1 1 1 0;	947.323	1	33.7852	42.5775	17.4567	3	0.00226	1.01587	0.75	1	0	0	0	1	-1	0	-1	0	0	sp|O75976|CBPD_HUMAN;sp|O75976-2|CBPD_HUMAN	CPD;CP	489;242	157982000	422823000	-1		0	0	0	N	1.41101
SS_EXoO_02162022_HCD_KS	11441	2731.11	2278.98	1139.99	2	1	TNTVSLPSGDNGK	13,Guanidinyl[K];	1331.65	1 1 2 0	H(1)N(1)A(2)	(N(H(A(A))))	579	0 1 0 0;1 1 0 0;1 1 1 0;	947.323	1	26.4392	32.5584	15.0751	3	0.00421	1.84832	0.75	0.875	0	0	0	1	-1	0	-1	0	0	sp|Q9P273|TEN3_HUMAN	TENM3	360	8851130	31453300	-1		0	0	0	N	1.26581
SS_EXoO_02162022_HCD_KS	11501	2740.26	2026.91	1013.96	2	1	SAAPAAPLPER		1079.58	1 1 2 0	H(1)N(1)A(2)	(N(A)(H(A)))	23	0 1 0 0;0 1 1 0;1 1 0 0;1 1 1 0;	947.323	1	58.571	76.2658	25.7093	4	0.0052	2.56661	0.8	1.15	0	0	0	1	-1	0	-1	0	0	sp|Q99808|S29A1_HUMAN;sp|Q99808-2|S29A1_HUMAN	SLC29A1;SLC29A	63;142	367696000	1085520000	-1		0	0	0	N	1.22478
SS_EXoO_02162022_HCD_KS	11565	2750.23	2224.97	1112.99	2	1	TSSSYQPIQPK	11,Guanidinyl[K];	1277.65	1 1 2 0	H(1)N(1)A(2)	(N(H(A(A))))	579	0 1 0 0;1 1 0 0;1 1 1 0;	947.323	1	46.3177	61.1057	18.8542	3	0.00335	1.50667	0.75	1.2	0	0	0	1	-1	0	-1	0	0	sp|O75976|CBPD_HUMAN;sp|O75976-2|CBPD_HUMAN	CPD;CP	489;242	157982000	422823000	-1		0	0	0	N	1.08186
SS_EXoO_02162022_HCD_KS	11586	2753.07	2422.11	1211.56	2	1	TNIKTEEISEVK	4,Guanidinyl[K];12,Guanidinyl[K];	1474.79	1 1 2 0	H(1)N(1)A(2)	(N(H(A(A))))	579	0 1 0 0;1 1 0 0;1 1 1 0;	947.323	1	31.2043	34.9923	24.1694	3	0.00423	1.74736	1	0.95455	0	0	0	1	-1	0	-1	0	0	sp|P05067|A4_HUMAN;sp|P05067-3|A4_HUMAN;sp|P05067-4|A4_HUMAN;sp|P05067-5|A4_HUMAN;sp|P05067-6|A4_HUMAN;sp|P05067-7|A4_HUMAN;sp|P05067-8|A4_HUMAN;sp|P05067-9|A4_HUMAN;sp|P05067-10|A4_HUMAN;sp|P05067-11|A4_HUMAN	APP;AP;AP;AP;AP;AP;AP;AP;AP;AP	659;566;584;585;603;622;640;641;528;635	4357090	14482700	-1		0	0	0	N	1.18414
SS_EXoO_02162022_HCD_KS	11597	2754.72	2026.91	1013.96	2	1	SAAPAAPLPER		1079.58	1 1 2 0	H(1)N(1)A(2)	(N(H(A(A))))	579	0 1 0 0;1 1 0 0;1 1 1 0;	947.323	1	52.6545	67.6257	24.8509	3	0.00516	2.54688	0.75	1.05	0	0	0	1	-1	0	-1	0	0	sp|Q99808|S29A1_HUMAN;sp|Q99808-2|S29A1_HUMAN	SLC29A1;SLC29A	63;142	367696000	1085520000	-1		0	0	0	N	1.33142
SS_EXoO_02162022_HCD_KS	11662	2764.79	2224.97	1112.99	2	1	TSSSYQPIQPK	11,Guanidinyl[K];	1277.65	1 1 2 0	H(1)N(1)A(2)	(N(H(A(A))))	579	0 1 0 0;1 1 0 0;1 1 1 0;	947.323	1	41.9302	55.2232	17.2431	3	0.00342	1.53543	0.75	1.25	0	0	0	1	-1	0	-1	0	0	sp|O75976|CBPD_HUMAN;sp|O75976-2|CBPD_HUMAN	CPD;CP	489;242	157982000	422823000	-1		0	0	0	N	1.02331
SS_EXoO_02162022_HCD_KS	11677	2767.19	2026.91	1013.96	2	1	SAAPAAPLPER		1079.58	1 1 2 0	H(1)N(1)A(2)	(N(A)(H(A)))	23	0 1 0 0;0 1 1 0;1 1 0 0;1 1 1 0;	947.323	1	53.6861	67.452	28.1207	4	0.00516	2.54392	0.8	1.1	0	0	0	1	-1	0	-1	0	0	sp|Q99808|S29A1_HUMAN;sp|Q99808-2|S29A1_HUMAN	SLC29A1;SLC29A	63;142	367696000	1085520000	-1		0	0	0	N	1.31282
SS_EXoO_02162022_HCD_KS	11678	2767.46	2026.91	1013.96	2	1	SAAPAAPLPER		1079.58	1 1 2 0	H(1)N(1)A(2)	(N(H(A(A))))	579	0 1 0 0;1 1 0 0;1 1 1 0;	947.323	1	41.9001	56.1458	15.4439	3	0.00516	2.54392	0.75	1	0	0	0	1	-1	0	-1	0	0	sp|Q99808|S29A1_HUMAN;sp|Q99808-2|S29A1_HUMAN	SLC29A1;SLC29A	63;142	367696000	1085520000	-1		0	0	0	N	1.24137
SS_EXoO_02162022_HCD_KS	11702	2770.37	2422.11	1211.56	2	1	TNIKTEEISEVK	4,Guanidinyl[K];12,Guanidinyl[K];	1474.79	1 1 2 0	H(1)N(1)A(2)	(N(H(A(A))))	579	0 1 0 0;1 1 0 0;1 1 1 0;	947.323	1	27.8877	30.4425	23.1431	3	0.00503	2.07599	1	0.95455	0	0	0	1	-1	0	-1	0	0	sp|P05067|A4_HUMAN;sp|P05067-3|A4_HUMAN;sp|P05067-4|A4_HUMAN;sp|P05067-5|A4_HUMAN;sp|P05067-6|A4_HUMAN;sp|P05067-7|A4_HUMAN;sp|P05067-8|A4_HUMAN;sp|P05067-9|A4_HUMAN;sp|P05067-10|A4_HUMAN;sp|P05067-11|A4_HUMAN	APP;AP;AP;AP;AP;AP;AP;AP;AP;AP	659;566;584;585;603;622;640;641;528;635	4357090	14482700	-1		0	0	0	N	1.42258
SS_EXoO_02162022_HCD_KS	11757	2779.55	2026.91	1013.96	2	1	SAAPAAPLPER		1079.58	1 1 2 0	H(1)N(1)A(2)	(N(H(A(A))))	579	0 1 0 0;1 1 0 0;1 1 1 0;	947.323	1	44.9608	57.369	21.917	3	0.00432	2.13344	0.75	1.05	0	0	0	1	-1	0	-1	0	0	sp|Q99808|S29A1_HUMAN;sp|Q99808-2|S29A1_HUMAN	SLC29A1;SLC29A	63;142	367696000	1085520000	-1		0	0	0	N	1.24487
SS_EXoO_02162022_HCD_KS	11758	2779.81	2026.91	1013.96	2	1	SAAPAAPLPER		1079.58	1 1 2 0	H(1)N(1)A(2)	(N(H(A(A))))	579	0 1 0 0;1 1 0 0;1 1 1 0;	947.323	1	32.7038	42.407	14.6836	3	0.00432	2.13344	0.75	0.9	0	0	0	1	-1	0	-1	0	0	sp|Q99808|S29A1_HUMAN;sp|Q99808-2|S29A1_HUMAN	SLC29A1;SLC29A	63;142	367696000	1085520000	-1		0	0	0	N	1.49806
SS_EXoO_02162022_HCD_KS	11760	2779.97	2224.97	1112.99	2	1	TSSSYQPIQPK	11,Guanidinyl[K];	1277.65	1 1 2 0	H(1)N(1)A(2)	(N(H(A(A))))	579	0 1 0 0;1 1 0 0;1 1 1 0;	947.323	1	23.4041	27.116	16.5107	3	0.00267	1.20104	0.75	0.85	0	0	0	1	-1	0	-1	0.00614125	0.00614125	sp|O75976|CBPD_HUMAN;sp|O75976-2|CBPD_HUMAN	CPD;CP	489;242	157982000	422823000	-1		0	0	0	N	1.381
SS_EXoO_02162022_HCD_KS	11827	2791.15	2002.89	1001.95	2	1	TMAPGLAQPK	10,Guanidinyl[K];	1055.57	1 1 2 0	H(1)N(1)A(2)	(N(H(A(A))))	579	0 1 0 0;1 1 0 0;1 1 1 0;	947.323	1	23.4143	27.9764	14.9419	3	0.00488	2.43712	0.75	0.88889	0	0	0	1	-1	0	-1	0.00433839	0.00433839	sp|Q9BZM4|ULBP3_HUMAN	ULBP3	213	8936230	25478200	-1		0	0	0	N	1.52762
SS_EXoO_02162022_HCD_KS	11837	2792.71	2026.91	1013.96	2	1	SAAPAAPLPER		1079.58	1 1 2 0	H(1)N(1)A(2)	(N(H(A(A))))	579	0 1 0 0;1 1 0 0;1 1 1 0;	947.323	1	44.6831	56.5735	22.601	3	0.00346	1.7052	1	1.05	0	0	0	1	-1	0	-1	0	0	sp|Q99808|S29A1_HUMAN;sp|Q99808-2|S29A1_HUMAN	SLC29A1;SLC29A	63;142	367696000	1085520000	-1		0	0	0	N	1.43662
SS_EXoO_02162022_HCD_KS	11838	2792.98	2026.91	1013.96	2	1	SAAPAAPLPER		1079.58	1 1 2 0	H(1)N(1)A(2)	(N(H(A(A))))	579	0 1 0 0;1 1 0 0;1 1 1 0;	947.323	1	20.1403	28.7315	4.18515	2	0.00346	1.7052	0.5	0.75	0	0	0	1	-1	0	-1	0.00433839	0.00433839	sp|Q99808|S29A1_HUMAN;sp|Q99808-2|S29A1_HUMAN	SLC29A1;SLC29A	63;142	367696000	1085520000	-1		0	0	0	N	1.71024
SS_EXoO_02162022_HCD_KS	11855	2796.03	2224.97	1112.99	2	1	TSSSYQPIQPK	11,Guanidinyl[K];	1277.65	1 1 2 0	H(1)N(1)A(2)	(N(H(A(A))))	579	0 1 0 0;1 1 0 0;1 1 1 0;	947.323	1	25.4298	30.5176	15.9811	3	0.00211	0.94666	0.75	0.9	0	0	0	1	-1	0	-1	0	0	sp|O75976|CBPD_HUMAN;sp|O75976-2|CBPD_HUMAN	CPD;CP	489;242	161064000	432196000	-1		0	0	0	N	0.976164
SS_EXoO_02162022_HCD_KS	11917	2805.92	2026.91	1013.96	2	1	SAAPAAPLPER		1079.58	1 1 2 0	H(1)N(1)A(2)	(N(A)(H(A)))	23	0 1 0 0;0 1 1 0;1 1 0 0;1 1 1 0;	947.323	1	47.6781	60.0207	24.7561	4	0.00328	1.61738	0.8	1.15	0	0	0	1	-1	0	-1	0	0	sp|Q99808|S29A1_HUMAN;sp|Q99808-2|S29A1_HUMAN	SLC29A1;SLC29A	63;142	376645000	1110530000	-1		0	0	0	N	1.74693
SS_EXoO_02162022_HCD_KS	11919	2806.3	2026.91	1013.96	2	1	SAAPAAPLPER		1079.58	1 1 2 0	H(1)N(1)A(2)	(N(H(A(A))))	579	0 1 0 0;1 1 0 0;1 1 1 0;	947.323	1	37.0805	47.8739	17.0356	3	0.00328	1.61738	0.75	1	0	0	0	1	-1	0	-1	0	0	sp|Q99808|S29A1_HUMAN;sp|Q99808-2|S29A1_HUMAN	SLC29A1;SLC29A	63;142	376645000	1110530000	-1		0	0	0	N	1.7517
SS_EXoO_02162022_HCD_KS	11920	2806.39	3332.33	1111.45	3	1	TCSSHQITCSNGQCIPSEYR	2,Carbamidomethyl[C];9,Carbamidomethyl[C];14,Carbamidomethyl[C];	2385	1 1 2 0	H(1)N(1)A(2)	(N(H(A(A))))	579	0 1 0 0;1 1 0 0;1 1 1 0;	947.323	1	54.8093	77.8816	11.9607	3	0.00705	2.11692	0.75	1.07895	0	0	0	1	-1	0	-1	0	0	sp|P98164|LRP2_HUMAN	LRP2	107	3377660	22330900	-1		0	0	0	N	1.95764
SS_EXoO_02162022_HCD_KS	11938	2809.32	2002.89	1001.95	2	1	TMAPGLAQPK	10,Guanidinyl[K];	1055.57	1 1 2 0	H(1)N(1)A(2)	(N(H(A(A))))	579	0 1 0 0;1 1 0 0;1 1 1 0;	947.323	1	34.4076	46.2009	12.5057	3	0.00509	2.53997	0.75	1.11111	0	0	0	1	-1	0	-1	0	0	sp|Q9BZM4|ULBP3_HUMAN	ULBP3	213	8936230	25478200	-1		0	0	0	N	1.44307
SS_EXoO_02162022_HCD_KS	11969	2812.77	1952.85	976.927	2	1	SSEVVLDSK	9,Guanidinyl[K];	1005.52	1 1 2 0	H(1)N(1)A(2)	(N(H(A(A))))	579	0 1 0 0;1 1 0 0;1 1 1 0;	947.323	1	22.3157	27.7183	12.2822	3	0.00295	1.51025	0.75	1	0	0	0	1	-1	0	-1	0.00433839	0.00433839	sp|Q8NBJ4|GOLM1_HUMAN;sp|Q8NBJ4-2|GOLM1_HUMAN	GOLM1;GOLM	239;229	8004000	26349800	-1		0	0	0	N	1.69384
SS_EXoO_02162022_HCD_KS	12013	2820.33	2026.91	1013.96	2	1	SAAPAAPLPER		1079.58	1 1 2 0	H(1)N(1)A(2)	(N(A)(H(A)))	23	0 1 0 0;0 1 1 0;1 1 0 0;1 1 1 0;	947.323	1	43.2434	53.3211	24.5277	4	0.00309	1.52661	0.8	1.05	0	0	0	1	-1	0	-1	0	0	sp|Q99808|S29A1_HUMAN;sp|Q99808-2|S29A1_HUMAN	SLC29A1;SLC29A	63;142	386914000	1141260000	-1		0	0	0	N	1.32831
SS_EXoO_02162022_HCD_KS	12017	2821.09	2026.91	1013.96	2	1	SAAPAAPLPER		1079.58	1 1 2 0	H(1)N(1)A(2)	(N(H(A(A))))	579	0 1 0 0;1 1 0 0;1 1 1 0;	947.323	1	25.0599	31.6961	12.7354	3	0.00309	1.52661	0.75	0.85	0	0	0	1	-1	0	-1	0	0	sp|Q99808|S29A1_HUMAN;sp|Q99808-2|S29A1_HUMAN	SLC29A1;SLC29A	63;142	386914000	1141260000	-1		0	0	0	N	1.96686
SS_EXoO_02162022_HCD_KS	12078	2829.98	2224.97	1112.99	2	1	TSSSYQPIQPK	11,Guanidinyl[K];	1277.65	1 1 2 0	H(1)N(1)A(2)	(N(H(A(A))))	579	0 1 0 0;1 1 0 0;1 1 1 0;	947.323	1	24.6445	29.6632	15.324	3	0.00182	0.81812	0.75	0.95	0	0	0	1	-1	0	-1	0.00342466	0.00342466	sp|O75976|CBPD_HUMAN;sp|O75976-2|CBPD_HUMAN	CPD;CP	489;242	4959630	16772900	-1		0	0	0	N	1.31323
SS_EXoO_02162022_HCD_KS	12084	2830.94	2232.99	1117	2	1	TQGTPVHLNYR		1285.66	1 1 2 0	H(1)N(1)A(2)	(N(A)(H(A)))	23	0 1 0 0;0 1 1 0;1 1 0 0;1 1 1 0;	947.323	1	61.8497	75.8866	35.7811	4	0.00356	1.5953	1	1.35	0	0	0	1	-1	0	-1	0	0	sp|Q9UKM7|MA1B1_HUMAN	MAN1B1	239	4324790	16565400	-1		0	0	0	N	1.24505
SS_EXoO_02162022_HCD_KS	12111	2834.63	2026.91	1013.96	2	1	SAAPAAPLPER		1079.58	1 1 2 0	H(1)N(1)A(2)	(N(H(A(A))))	579	0 1 0 0;1 1 0 0;1 1 1 0;	947.323	1	39.6345	50.1393	20.1256	3	0.00314	1.5493	0.75	1.05	0	0	0	1	-1	0	-1	0	0	sp|Q99808|S29A1_HUMAN;sp|Q99808-2|S29A1_HUMAN	SLC29A1;SLC29A	63;142	394822000	1165250000	-1		0	0	0	N	2.02622
SS_EXoO_02162022_HCD_KS	12113	2834.8	2026.91	1013.96	2	1	SAAPAAPLPER		1079.58	1 1 2 0	H(1)N(1)A(2)	(N(H(A(A))))	579	0 1 0 0;1 1 0 0;1 1 1 0;	947.323	1	38.3034	50.0174	16.5487	3	0.00314	1.5493	0.75	1.05	0	0	0	1	-1	0	-1	0	0	sp|Q99808|S29A1_HUMAN;sp|Q99808-2|S29A1_HUMAN	SLC29A1;SLC29A	63;142	394822000	1165250000	-1		0	0	0	N	2.12949
SS_EXoO_02162022_HCD_KS	12166	2841.94	3711.45	928.618	4	1	THSPNHNFQDDYHEDGFCQPYR	18,Carbamidomethyl[C];	2764.12	1 1 2 0	H(1)N(1)A(2)	(N(H(A(A))))	579	0 1 0 0;1 1 0 0;1 1 1 0;	947.323	1	22.086	31.0874	5.36917	2	0.00541	1.458	0.5	0.59524	0	0	0	1	-1	0	-1	0	0	sp|Q01974|ROR2_HUMAN	ROR2	157	3516890	33363100	-1		0	0	0	N	1.50882
SS_EXoO_02162022_HCD_KS	12194	2846.24	2224.97	1112.99	2	1	TSSSYQPIQPK	11,Guanidinyl[K];	1277.65	1 1 2 0	H(1)N(1)A(2)	(N(H(A(A))))	579	0 1 0 0;1 1 0 0;1 1 1 0;	947.323	1	25.403	31.272	14.5035	3	0.00155	0.69677	0.75	1	0	0	0	1	-1	0	-1	0	0	sp|O75976|CBPD_HUMAN;sp|O75976-2|CBPD_HUMAN	CPD;CP	489;242	2605150	8970760	-1		0	0	0	N	1.45658
SS_EXoO_02162022_HCD_KS	12197	2846.72	2232.99	1117	2	1	TQGTPVHLNYR		1285.66	1 1 2 0	H(1)N(1)A(2)	(N(A)(H(A)))	23	0 1 0 0;0 1 1 0;1 1 0 0;1 1 1 0;	947.323	1	47.521	55.1105	33.4263	4	0.00314	1.40721	1	1.2	0	0	0	1	-1	0	-1	0	0	sp|Q9UKM7|MA1B1_HUMAN	MAN1B1	239	4324790	16565400	-1		0	0	0	N	1.31258
SS_EXoO_02162022_HCD_KS	12208	2848.04	2026.91	1013.96	2	1	SAAPAAPLPER		1079.58	1 1 2 0	H(1)N(1)A(2)	(N(A)(H(A)))	23	0 1 0 0;0 1 1 0;1 1 0 0;1 1 1 0;	947.323	1	40.1975	45.6277	30.1129	4	0.003	1.48023	1	1	0	0	0	1	-1	0	-1	0	0	sp|Q99808|S29A1_HUMAN;sp|Q99808-2|S29A1_HUMAN	SLC29A1;SLC29A	63;142	4753830	13070800	-1		0	0	0	N	1.92782
SS_EXoO_02162022_HCD_KS	12210	2848.23	2026.91	1013.96	2	1	SAAPAAPLPER		1079.58	1 1 2 0	H(1)N(1)A(2)	(N(H(A(A))))	579	0 1 0 0;1 1 0 0;1 1 1 0;	947.323	1	20.5111	24.5333	13.0412	3	0.003	1.48023	0.75	0.7	0	0	0	1	-1	0	-1	0.00949668	0.00949668	sp|Q99808|S29A1_HUMAN;sp|Q99808-2|S29A1_HUMAN	SLC29A1;SLC29A	63;142	4753830	13070800	-1		0	0	0	N	2.00635
SS_EXoO_02162022_HCD_KS	12305	2861.65	2026.91	1013.96	2	1	SAAPAAPLPER		1079.58	1 1 2 0	H(1)N(1)A(2)	(N(A)(H(A)))	23	0 1 0 0;0 1 1 0;1 1 0 0;1 1 1 0;	947.323	1	43.8876	53.9549	25.1911	4	0.00283	1.39833	0.8	1.15	0	0	0	1	-1	0	-1	0	0	sp|Q99808|S29A1_HUMAN;sp|Q99808-2|S29A1_HUMAN	SLC29A1;SLC29A	63;142	8008420	21917000	-1		0	0	0	N	1.65664
SS_EXoO_02162022_HCD_KS	12308	2862.07	2026.91	1013.96	2	1	SAAPAAPLPER		1079.58	1 1 2 0	H(1)N(1)A(2)	(N(H(A(A))))	579	0 1 0 0;1 1 0 0;1 1 1 0;	947.323	1	21.1252	26.04	11.9977	3	0.00283	1.39833	0.75	0.7	0	0	0	1	-1	0	-1	0.00867888	0.00867888	sp|Q99808|S29A1_HUMAN;sp|Q99808-2|S29A1_HUMAN	SLC29A1;SLC29A	63;142	8008420	21917000	-1		0	0	0	N	2.09537
SS_EXoO_02162022_HCD_KS	12389	2875.09	2026.91	1013.96	2	1	SAAPAAPLPER		1079.58	1 1 2 0	H(1)N(1)A(2)	(N(A)(H(A)))	23	0 1 0 0;0 1 1 0;1 1 0 0;1 1 1 0;	947.323	1	33.9841	41.4331	20.1503	4	0.003	1.48122	0.8	0.95	0	0	0	1	-1	0	-1	0	0	sp|Q99808|S29A1_HUMAN;sp|Q99808-2|S29A1_HUMAN	SLC29A1;SLC29A	63;142	5430480	14599200	-1		0	0	0	N	1.51268
SS_EXoO_02162022_HCD_KS	12486	2889.44	2026.91	1013.96	2	1	SAAPAAPLPER		1079.58	1 1 2 0	H(1)N(1)A(2)	(N(A)(H(A)))	23	0 1 0 0;0 1 1 0;1 1 0 0;1 1 1 0;	947.323	1	36.012	44.7889	19.7121	4	0.00307	1.51279	0.8	1	0	0	0	1	-1	0	-1	0	0	sp|Q99808|S29A1_HUMAN;sp|Q99808-2|S29A1_HUMAN	SLC29A1;SLC29A	63;142	13498800	39218400	-1		0	0	0	N	2.05785
SS_EXoO_02162022_HCD_KS	12580	2903.82	2026.91	1013.96	2	1	SAAPAAPLPER		1079.58	1 1 2 0	H(1)N(1)A(2)	(N(H(A(A))))	579	0 1 0 0;1 1 0 0;1 1 1 0;	947.323	1	38.7205	49.7331	18.2686	3	0.00316	1.55917	0.75	1.05	0	0	0	1	-1	0	-1	0	0	sp|Q99808|S29A1_HUMAN;sp|Q99808-2|S29A1_HUMAN	SLC29A1;SLC29A	63;142	18885800	52648200	-1		0	0	0	N	1.88234
SS_EXoO_02162022_HCD_KS	12724	2926.73	2734.19	1367.6	2	1	SAAPIGSGEDEVQQTAAR		1786.86	1 1 2 0	H(1)N(1)A(2)	(N(A)(H(A)))	23	0 1 0 0;0 1 1 0;1 1 0 0;1 1 1 0;	947.323	1	84.6347	112.719	32.4778	4	0.00747	2.73035	1	1.26471	0	0	0	1	-1	0	-1	0	0	sp|Q9NX61|T161A_HUMAN;sp|Q9NX61-2|T161A_HUMAN	TMEM161A;TMEM161	416;313	31346000	129617000	-1		0	0	0	N	1.14191
SS_EXoO_02162022_HCD_KS	12744	2929.77	2834.22	1417.61	2	1	TESPVREEPGEDFPAAR		1886.89	1 1 2 0	H(1)N(1)A(2)	(N(H(A(A))))	579	0 1 0 0;1 1 0 0;1 1 1 0;	947.323	1	33.4017	38.1513	24.581	3	0.00881	3.10784	1	0.78125	0	0	0	1	-1	0	-1	0	0	sp|P02786|TFR1_HUMAN	TFRC	104	30915500	136647000	-1		0	0	0	N	1.37594
SS_EXoO_02162022_HCD_KS	12756	2931.82	2834.22	1417.61	2	1	TESPVREEPGEDFPAAR		1886.89	1 1 2 0	H(1)N(1)A(2)	(N(A)(H(A)))	23	0 1 0 0;0 1 1 0;1 1 0 0;1 1 1 0;	947.323	1	34.8188	38.1313	28.6669	4	0.00881	3.10995	1	0.75	0	0	0	1	-1	0	-1	0	0	sp|P02786|TFR1_HUMAN	TFRC	104	30915500	136647000	-1		0	0	0	N	1.04655
SS_EXoO_02162022_HCD_KS	12762	2932.43	2834.22	1417.61	2	1	TESPVREEPGEDFPAAR		1886.89	1 1 2 0	H(1)N(1)A(2)	(N(H(A(A))))	579	0 1 0 0;1 1 0 0;1 1 1 0;	947.323	1	27.1594	32.5285	17.1884	3	0.00881	3.10995	1	0.71875	0	0	0	1	-1	0	-1	0	0	sp|P02786|TFR1_HUMAN	TFRC	104	30915500	136647000	-1		0	0	0	N	1.24796
SS_EXoO_02162022_HCD_KS	12818	2941.37	2734.19	1367.6	2	1	SAAPIGSGEDEVQQTAAR		1786.86	1 1 2 0	H(1)N(1)A(2)	(N(A)(H(A)))	23	0 1 0 0;0 1 1 0;1 1 0 0;1 1 1 0;	947.323	1	102.595	138.474	35.9608	4	0.00736	2.69232	1	1.32353	0	0	0	1	-1	0	-1	0	0	sp|Q9NX61|T161A_HUMAN;sp|Q9NX61-2|T161A_HUMAN	TMEM161A;TMEM161	416;313	31346000	129617000	-1		0	0	0	N	1.24318
SS_EXoO_02162022_HCD_KS	12821	2941.64	2734.19	1367.6	2	1	SAAPIGSGEDEVQQTAAR		1786.86	1 1 2 0	H(1)N(1)A(2)	(N(H(A(A))))	579	0 1 0 0;1 1 0 0;1 1 1 0;	947.323	1	78.9689	112.33	17.0134	3	0.00736	2.69232	0.75	1.29412	0	0	0	1	-1	0	-1	0	0	sp|Q9NX61|T161A_HUMAN;sp|Q9NX61-2|T161A_HUMAN	TMEM161A;TMEM161	416;313	31346000	129617000	-1		0	0	0	N	1.16651
SS_EXoO_02162022_HCD_KS	12842	2945.23	2834.22	1417.61	2	1	TESPVREEPGEDFPAAR		1886.89	1 1 2 0	H(1)N(1)A(2)	(N(H(A(A))))	579	0 1 0 0;1 1 0 0;1 1 1 0;	947.323	1	61.0147	78.7085	28.1549	3	0.00845	2.98082	1	1.09375	0	0	0	1	-1	0	-1	0	0	sp|P02786|TFR1_HUMAN	TFRC	104	30915500	136647000	-1		0	0	0	N	1.09381
SS_EXoO_02162022_HCD_KS	12844	2945.6	2834.22	1417.61	2	1	TESPVREEPGEDFPAAR		1886.89	1 1 2 0	H(1)N(1)A(2)	(N(H(A(A))))	579	0 1 0 0;1 1 0 0;1 1 1 0;	947.323	1	28.7848	37.112	13.3201	3	0.00845	2.98082	0.75	0.71875	0	0	0	1	-1	0	-1	0	0	sp|P02786|TFR1_HUMAN	TFRC	104	30915500	136647000	-1		0	0	0	N	1.15253
SS_EXoO_02162022_HCD_KS	12847	2945.91	2026.91	1013.96	2	1	SAAPAAPLPER		1079.58	1 1 2 0	H(1)N(1)A(2)	(N(H(A(A))))	579	0 1 0 0;1 1 0 0;1 1 1 0;	947.323	1	23.8205	27.0704	17.7848	3	0.00341	1.68152	0.75	0.8	0	0	0	1	-1	0	-1	0.00614125	0.00614125	sp|Q99808|S29A1_HUMAN;sp|Q99808-2|S29A1_HUMAN	SLC29A1;SLC29A	63;142	10760700	29689300	-1		0	0	0	N	2.53923
SS_EXoO_02162022_HCD_KS	12864	2949.01	2258.93	1129.97	2	1	SFSQPGSMGLDK	12,Guanidinyl[K];8,Oxidation[M];	1311.6	1 1 2 0	H(1)N(1)A(2)	(N(H(A(A))))	579	0 1 0 0;1 1 0 0;1 1 1 0;	947.323	1	24.2318	27.4405	18.2728	3	0.00578	2.55798	0.75	0.77273	0	0	0	1	-1	0	-1	0.00531915	0.00531915	sp|Q8NI22|MCFD2_HUMAN	MCFD2	32	5221610	16051100	-1		0	0	0	N	1.77479
SS_EXoO_02162022_HCD_KS	12876	2950.83	2026.91	1013.96	2	1	SAAPAAPLPER		1079.58	1 1 2 0	H(1)N(1)A(2)	(N(H(A(A))))	579	0 1 0 0;1 1 0 0;1 1 1 0;	947.323	1	22.4311	27.7813	12.4952	3	0.00356	1.75651	0.75	0.8	0	0	0	1	-1	0	-1	0.00433839	0.00433839	sp|Q99808|S29A1_HUMAN;sp|Q99808-2|S29A1_HUMAN	SLC29A1;SLC29A	63;142	10760700	29689300	-1		0	0	0	N	2.54734
SS_EXoO_02162022_HCD_KS	12911	2955.59	2734.19	1367.6	2	1	SAAPIGSGEDEVQQTAAR		1786.86	1 1 2 0	H(1)N(1)A(2)	(N(A)(H(A)))	23	0 1 0 0;0 1 1 0;1 1 0 0;1 1 1 0;	947.323	1	104.678	142.765	33.943	4	0.00727	2.66013	1	1.38235	0	0	0	1	-1	0	-1	0	0	sp|Q9NX61|T161A_HUMAN;sp|Q9NX61-2|T161A_HUMAN	TMEM161A;TMEM161	416;313	31346000	129617000	-1		0	0	0	N	1.20755
SS_EXoO_02162022_HCD_KS	12915	2955.97	2734.19	1367.6	2	1	SAAPIGSGEDEVQQTAAR		1786.86	1 1 2 0	H(1)N(1)A(2)	(N(H(A(A))))	579	0 1 0 0;1 1 0 0;1 1 1 0;	947.323	1	44.7944	65.6363	6.08807	2	0.00727	2.66013	0.5	0.97059	0	0	0	1	-1	0	-1	0	0	sp|Q9NX61|T161A_HUMAN;sp|Q9NX61-2|T161A_HUMAN	TMEM161A;TMEM161	416;313	31346000	129617000	-1		0	0	0	N	1.41107
SS_EXoO_02162022_HCD_KS	12954	2962.29	2834.22	1417.61	2	1	TESPVREEPGEDFPAAR		1886.89	1 1 2 0	H(1)N(1)A(2)	(N(H(A(A))))	579	0 1 0 0;1 1 0 0;1 1 1 0;	947.323	1	48.3457	59.9012	26.8856	3	0.00839	2.96035	1	0.96875	0	0	0	1	-1	0	-1	0	0	sp|P02786|TFR1_HUMAN	TFRC	104	30915500	136647000	-1		0	0	0	N	1.23347
SS_EXoO_02162022_HCD_KS	13019	2971.88	2734.19	1367.6	2	1	SAAPIGSGEDEVQQTAAR		1786.86	1 1 2 0	H(1)N(1)A(2)	(N(A)(H(A)))	23	0 1 0 0;0 1 1 0;1 1 0 0;1 1 1 0;	947.323	1	65.6909	85.1663	29.5221	4	0.00688	2.51749	1	1.17647	0	0	0	1	-1	0	-1	0	0	sp|Q9NX61|T161A_HUMAN;sp|Q9NX61-2|T161A_HUMAN	TMEM161A;TMEM161	416;313	32013600	131834000	-1		0	0	0	N	1.43995
SS_EXoO_02162022_HCD_KS	13021	2972.25	2734.19	1367.6	2	1	SAAPIGSGEDEVQQTAAR		1786.86	1 1 2 0	H(1)N(1)A(2)	(N(H(A(A))))	579	0 1 0 0;1 1 0 0;1 1 1 0;	947.323	1	46.221	62.576	15.8476	3	0.00688	2.51749	0.75	1.02941	0	0	0	1	-1	0	-1	0	0	sp|Q9NX61|T161A_HUMAN;sp|Q9NX61-2|T161A_HUMAN	TMEM161A;TMEM161	416;313	32013600	131834000	-1		0	0	0	N	1.60476
SS_EXoO_02162022_HCD_KS	13042	2975.22	2514.03	1257.52	2	1	SQAGLEGASESPYDR		1566.7	1 1 2 0	H(1)N(1)A(2)	(N(A)(H(A)))	23	0 1 0 0;0 1 1 0;1 1 0 0;1 1 1 0;	947.323	1	35.8773	44.7976	19.3111	4	0.00188	0.74872	0.8	0.96429	0	0	0	1	-1	0	-1	0	0	sp|Q9UK28|TM59L_HUMAN	TMEM59L	56	4797220	17720300	-1		0	0	0	N	1.25673
SS_EXoO_02162022_HCD_KS	13048	2976.18	2514.03	1257.52	2	1	SQAGLEGASESPYDR		1566.7	1 1 2 0	H(1)N(1)A(2)	(N(H(A(A))))	579	0 1 0 0;1 1 0 0;1 1 1 0;	947.323	1	35.2385	44.5444	17.9561	3	0.00188	0.74872	0.75	0.92857	0	0	0	1	-1	0	-1	0	0	sp|Q9UK28|TM59L_HUMAN	TMEM59L	56	4797220	17720300	-1		0	0	0	N	1.4695
SS_EXoO_02162022_HCD_KS	13053	2977.01	2834.22	1417.61	2	1	TESPVREEPGEDFPAAR		1886.89	1 1 2 0	H(1)N(1)A(2)	(N(H(A(A))))	579	0 1 0 0;1 1 0 0;1 1 1 0;	947.323	1	29.763	32.785	24.1506	3	0.00793	2.79664	1	0.71875	0	0	0	1	-1	0	-1	0	0	sp|P02786|TFR1_HUMAN	TFRC	104	30915500	136647000	-1		0	0	0	N	1.11268
SS_EXoO_02162022_HCD_KS	13068	2979.96	2834.22	1417.61	2	1	TESPVREEPGEDFPAAR		1886.89	1 1 2 0	H(1)N(1)A(2)	(N(H(A(A))))	579	0 1 0 0;1 1 0 0;1 1 1 0;	947.323	1	31.3498	35.263	24.0824	3	0.00767	2.70632	1	0.75	0	0	0	1	-1	0	-1	0	0	sp|P02786|TFR1_HUMAN	TFRC	104	30915500	136647000	-1		0	0	0	N	1.37498
SS_EXoO_02162022_HCD_KS	13069	2980.14	2026.91	1013.96	2	1	SAAPAAPLPER		1079.58	1 1 2 0	H(1)N(1)A(2)	(N(H(A(A))))	579	0 1 0 0;1 1 0 0;1 1 1 0;	947.323	1	26.6893	33.1013	14.7812	3	0.00346	1.70619	0.75	0.9	0	0	0	1	-1	0	-1	0	0	sp|Q99808|S29A1_HUMAN;sp|Q99808-2|S29A1_HUMAN	SLC29A1;SLC29A	63;142	9870500	28864800	-1		0	0	0	N	2.39343
SS_EXoO_02162022_HCD_KS	13116	2987.22	2734.19	1367.6	2	1	SAAPIGSGEDEVQQTAAR		1786.86	1 1 2 0	H(1)N(1)A(2)	(N(A)(H(A)))	23	0 1 0 0;0 1 1 0;1 1 0 0;1 1 1 0;	947.323	1	72.2473	96.4323	27.3321	4	0.00601	2.1993	1	1.23529	0	0	0	1	-1	0	-1	0	0	sp|Q9NX61|T161A_HUMAN;sp|Q9NX61-2|T161A_HUMAN	TMEM161A;TMEM161	416;313	33545400	137762000	-1		0	0	0	N	1.95299
SS_EXoO_02162022_HCD_KS	13138	2990.66	2514.03	1257.52	2	1	SQAGLEGASESPYDR		1566.7	1 1 2 0	H(1)N(1)A(2)	(N(H(A(A))))	579	0 1 0 0;1 1 0 0;1 1 1 0;	947.323	1	43.5366	55.6072	21.1198	3	0.00106	0.42175	0.75	1.03571	0	0	0	1	-1	0	-1	0	0	sp|Q9UK28|TM59L_HUMAN	TMEM59L	56	4797220	17720300	-1		0	0	0	N	1.21369
SS_EXoO_02162022_HCD_KS	13141	2991.41	2514.03	1257.52	2	1	SQAGLEGASESPYDR		1566.7	1 1 2 0	H(1)N(1)A(2)	(N(H(A(A))))	579	0 1 0 0;1 1 0 0;1 1 1 0;	947.323	1	20.9159	29.4548	5.05798	2	0.00106	0.42175	0.5	0.78571	0	0	0	1	-1	0	-1	0.00433839	0.00433839	sp|Q9UK28|TM59L_HUMAN	TMEM59L	56	4797220	17720300	-1		0	0	0	N	1.44097
SS_EXoO_02162022_HCD_KS	13166	2995.55	2026.91	1013.96	2	1	SAAPAAPLPER		1079.58	1 1 2 0	H(1)N(1)A(2)	(N(H(A(A))))	579	0 1 0 0;1 1 0 0;1 1 1 0;	947.323	1	30.6176	37.7628	17.3478	3	0.00335	1.65291	0.75	1	0	0	0	1	-1	0	-1	0	0	sp|Q99808|S29A1_HUMAN;sp|Q99808-2|S29A1_HUMAN	SLC29A1;SLC29A	63;142	11666700	33461900	-1		0	0	0	N	2.48395
SS_EXoO_02162022_HCD_KS	13167	2995.77	2834.22	1417.61	2	1	TESPVREEPGEDFPAAR		1886.89	1 1 2 0	H(1)N(1)A(2)	(N(H(A(A))))	579	0 1 0 0;1 1 0 0;1 1 1 0;	947.323	1	26.0739	28.0231	22.4539	3	0.00823	2.90461	1	0.71875	0	0	0	1	-1	0	-1	0.00433839	0.00433839	sp|P02786|TFR1_HUMAN	TFRC	104	31730400	139565000	-1		0	0	0	N	1.72374
SS_EXoO_02162022_HCD_KS	13235	3006.31	2834.22	1417.61	2	1	TESPVREEPGEDFPAAR		1886.89	1 1 2 0	H(1)N(1)A(2)	(N(H(A(A))))	579	0 1 0 0;1 1 0 0;1 1 1 0;	947.323	1	24.4855	25.8191	22.009	3	0.00843	2.97447	1	0.65625	0	0	0	1	-1	0	-1	0.00867888	0.00867888	sp|P02786|TFR1_HUMAN	TFRC	104	32548800	142280000	-1		0	0	0	N	1.71818
SS_EXoO_02162022_HCD_KS	13268	3012.01	2026.91	1013.96	2	1	SAAPAAPLPER		1079.58	1 1 2 0	H(1)N(1)A(2)	(N(H(A(A))))	579	0 1 0 0;1 1 0 0;1 1 1 0;	947.323	1	22.8283	27.5087	14.1362	3	0.00337	1.66475	0.75	0.8	0	0	0	1	-1	0	-1	0.00531915	0.00531915	sp|Q99808|S29A1_HUMAN;sp|Q99808-2|S29A1_HUMAN	SLC29A1;SLC29A	63;142	11666700	33461900	-1		0	0	0	N	2.42291
SS_EXoO_02162022_HCD_KS	13322	3020.44	2734.18	1367.6	2	1	SAAPIGSGEDEVQQTAAR		1786.86	1 1 2 0	H(1)N(1)A(2)	(N(A)(H(A)))	23	0 1 0 0;0 1 1 0;1 1 0 0;1 1 1 0;	947.323	1	41.5432	49.0866	27.534	4	0.00332	1.21254	1	0.94118	0	0	0	1	-1	0	-1	0	0	sp|Q9NX61|T161A_HUMAN;sp|Q9NX61-2|T161A_HUMAN	TMEM161A;TMEM161	416;313	34595000	142789000	-1		0	0	0	N	2.23259
SS_EXoO_02162022_HCD_KS	13327	3021.36	2734.18	1367.6	2	1	SAAPIGSGEDEVQQTAAR		1786.86	1 1 2 0	H(1)N(1)A(2)	(N(H(A(A))))	579	0 1 0 0;1 1 0 0;1 1 1 0;	947.323	1	39.3445	52.6498	14.6345	3	0.00332	1.21254	0.75	0.97059	0	0	0	1	-1	0	-1	0	0	sp|Q9NX61|T161A_HUMAN;sp|Q9NX61-2|T161A_HUMAN	TMEM161A;TMEM161	416;313	34595000	142789000	-1		0	0	0	N	2.05078
SS_EXoO_02162022_HCD_KS	13516	3050.75	2834.22	945.41	3	1	TESPVREEPGEDFPAAR		1886.89	1 1 2 0	H(1)N(1)A(2)	(N(H(A(A))))	579	0 1 0 0;1 1 0 0;1 1 1 0;	947.323	1	23.1564	28.1878	13.8124	3	0.0047	1.65912	0.75	0.625	0	0	0	1	-1	0	-1	0.00433839	0.00433839	sp|P02786|TFR1_HUMAN	TFRC	104	7056340	32255400	-1		0	0	0	N	1.04354
SS_EXoO_02162022_HCD_KS	13793	3094.55	2979.29	1490.15	2	1	SSASAAPIGSGEDEVQQTAAR		2031.96	1 1 2 0	H(1)N(1)A(2)	(N(A)(H(A)))	23	0 1 0 0;0 1 1 0;1 1 0 0;1 1 1 0;	947.323	1	60.2813	80.6104	22.5273	4	0.00796	2.67154	1	1.05	0	0	0	1	-1	0	-1	0	0	sp|Q9NX61|T161A_HUMAN;sp|Q9NX61-2|T161A_HUMAN	TMEM161A;TMEM161	413;310	6512800	34797800	-1		0	0	0	N	1.47525
SS_EXoO_02162022_HCD_KS	13887	3108.87	2979.29	1490.15	2	1	SSASAAPIGSGEDEVQQTAAR		2031.96	1 1 2 0	H(1)N(1)A(2)	(N(H(A(A))))	579	0 1 0 0;1 1 0 0;1 1 1 0;	947.323	1	44.1669	62.4649	10.185	3	0.00746	2.50237	0.75	0.875	0	0	0	1	-1	0	-1	0	0	sp|Q9NX61|T161A_HUMAN;sp|Q9NX61-2|T161A_HUMAN	TMEM161A;TMEM161	413;310	6512800	34797800	-1		0	0	0	N	1.36078
SS_EXoO_02162022_HCD_KS	13915	3113.84	2979.29	1490.15	2	1	SSASAAPIGSGEDEVQQTAAR		2031.96	1 1 2 0	H(1)N(1)A(2)	(N(A)(H(A)))	23	0 1 0 0;0 1 1 0;1 1 0 0;1 1 1 0;	947.323	1	57.9778	81.4429	14.3997	4	0.00736	2.47015	0.8	1.025	0	0	0	1	-1	0	-1	0	0	sp|Q9NX61|T161A_HUMAN;sp|Q9NX61-2|T161A_HUMAN	TMEM161A;TMEM161	413;310	6512800	34797800	-1		0	0	0	N	1.20594
SS_EXoO_02162022_HCD_KS	13916	3114.15	2979.29	1490.15	2	1	SSASAAPIGSGEDEVQQTAAR		2031.96	1 1 2 0	H(1)N(1)A(2)	(N(A)(H(A)))	23	0 1 0 0;0 1 1 0;1 1 0 0;1 1 1 0;	947.323	1	80.0964	110.886	22.9154	4	0.00736	2.47015	1	1.225	0	0	0	1	-1	0	-1	0	0	sp|Q9NX61|T161A_HUMAN;sp|Q9NX61-2|T161A_HUMAN	TMEM161A;TMEM161	413;310	6512800	34797800	-1		0	0	0	N	1.5338
SS_EXoO_02162022_HCD_KS	13921	3114.88	2979.29	1490.15	2	1	SSASAAPIGSGEDEVQQTAAR		2031.96	1 1 2 0	H(1)N(1)A(2)	(N(H(A(A))))	579	0 1 0 0;1 1 0 0;1 1 1 0;	947.323	1	22.5834	33.1754	2.91238	2	0.00736	2.47015	0.5	0.675	0	0	0	1	-1	0	-1	0	0	sp|Q9NX61|T161A_HUMAN;sp|Q9NX61-2|T161A_HUMAN	TMEM161A;TMEM161	413;310	6512800	34797800	-1		0	0	0	N	1.742
SS_EXoO_02162022_HCD_KS	14017	3131.38	2979.29	1490.15	2	1	SSASAAPIGSGEDEVQQTAAR		2031.96	1 1 2 0	H(1)N(1)A(2)	(N(A)(H(A)))	23	0 1 0 0;0 1 1 0;1 1 0 0;1 1 1 0;	947.323	1	35.0736	42.9746	20.4003	4	0.00629	2.10966	1	0.775	0	0	0	1	-1	0	-1	0	0	sp|Q9NX61|T161A_HUMAN;sp|Q9NX61-2|T161A_HUMAN	TMEM161A;TMEM161	413;310	6512800	34797800	-1		0	0	0	N	1.57766
SS_EXoO_02162022_HCD_KS	14052	3136.58	2834.21	945.41	3	1	TESPVREEPGEDFPAAR		1886.89	1 1 2 0	H(1)N(1)A(2)	(N(H(A(A))))	579	0 1 0 0;1 1 0 0;1 1 1 0;	947.323	1	21.878	26.8801	12.5883	3	0.0039	1.3765	0.75	0.625	0	0	0	1	-1	0	-1	0.00614125	0.00614125	sp|P02786|TFR1_HUMAN	TFRC	104	16424500	57099300	-1		0	0	0	N	1.31806
SS_EXoO_02162022_HCD_KS	14087	3142.49	2979.28	1490.14	2	1	SSASAAPIGSGEDEVQQTAAR		2031.96	1 1 2 0	H(1)N(1)A(2)	(N(H(A(A))))	579	0 1 0 0;1 1 0 0;1 1 1 0;	947.323	1	21.3825	27.0841	10.7937	3	0.00128	0.4294	0.75	0.6	0	0	0	1	-1	0	-1	0.00614125	0.00614125	sp|Q9NX61|T161A_HUMAN;sp|Q9NX61-2|T161A_HUMAN	TMEM161A;TMEM161	413;310	6596750	35453800	-1		0	0	0	N	1.38063
SS_EXoO_02162022_HCD_KS	14303	3177.99	3082.24	1028.08	3	1	TCGPSSFSCPGTHVCVPER	2,Carbamidomethyl[C];9,Carbamidomethyl[C];15,Carbamidomethyl[C];	2134.91	1 1 2 0	H(1)N(1)A(2)	(N(H(A(A))))	579	0 1 0 0;1 1 0 0;1 1 1 0;	947.323	1	17.6473	24.4999	4.92096	2	0.00535	1.73585	0.5	0.61111	0	0	0	1	-1	0	-1	0.00949668	0.00949668	sp|Q07954|LRP1_HUMAN	LRP1	2773	8800660	49405600	-1		0	0	0	N	1.64788
SS_EXoO_02162022_HCD_KS	14380	3189.79	3352.51	1118.18	3	1	THKEAEFQAPPEPIQQEVER	3,Guanidinyl[K];	2405.18	1 1 2 0	H(1)N(1)A(2)	(N(H(A(A))))	579	0 1 0 0;1 1 0 0;1 1 1 0;	947.323	1	70.1731	94.153	25.639	3	0.00651	1.94221	0.75	0.97368	0	0	0	1	-1	0	-1	0	0	sp|O00461|GOLI4_HUMAN	GOLIM4	308	14418700	91335500	-1		0	0	0	N	1.17311
SS_EXoO_02162022_HCD_KS	14412	3194.48	3352.51	838.884	4	1	THKEAEFQAPPEPIQQEVER	3,Guanidinyl[K];	2405.18	1 1 2 0	H(1)N(1)A(2)	(N(H(A(A))))	579	0 1 0 0;1 1 0 0;1 1 1 0;	947.323	1	53.9371	80.1265	5.29951	2	0.00484	1.44378	0.5	0.84211	0	0	0	1	-1	0	-1	0	0	sp|O00461|GOLI4_HUMAN	GOLIM4	308	24832500	153063000	-1		0	0	0	N	1.20152
SS_EXoO_02162022_HCD_KS	14494	3206.9	3352.51	1118.18	3	1	THKEAEFQAPPEPIQQEVER	3,Guanidinyl[K];	2405.18	1 1 2 0	H(1)N(1)A(2)	(N(A)(H(A)))	23	0 1 0 0;0 1 1 0;1 1 0 0;1 1 1 0;	947.323	1	70.7449	93.1813	29.0771	4	0.00643	1.91895	0.8	0.97368	0	0	0	1	-1	0	-1	0	0	sp|O00461|GOLI4_HUMAN	GOLIM4	308	14418700	91335500	-1		0	0	0	N	1.03273
SS_EXoO_02162022_HCD_KS	14508	3209.43	3352.51	838.884	4	1	THKEAEFQAPPEPIQQEVER	3,Guanidinyl[K];	2405.18	1 1 2 0	H(1)N(1)A(2)	(N(H(A(A))))	579	0 1 0 0;1 1 0 0;1 1 1 0;	947.323	1	50.263	75.3146	3.73865	2	0.00496	1.48077	0.5	0.81579	0	0	0	1	-1	0	-1	0	0	sp|O00461|GOLI4_HUMAN	GOLIM4	308	24832500	153063000	-1		0	0	0	N	1.44508
SS_EXoO_02162022_HCD_KS	14588	3222.36	3352.51	838.884	4	1	THKEAEFQAPPEPIQQEVER	3,Guanidinyl[K];	2405.18	1 1 2 0	H(1)N(1)A(2)	(N(H(A(A))))	579	0 1 0 0;1 1 0 0;1 1 1 0;	947.323	1	41.2991	61.5577	3.67616	2	0.00492	1.46764	0.5	0.73684	0	0	0	1	-1	0	-1	0	0	sp|O00461|GOLI4_HUMAN	GOLIM4	308	24832500	153063000	-1		0	0	0	N	1.15665
SS_EXoO_02162022_HCD_KS	14589	3222.42	3352.51	1118.18	3	1	THKEAEFQAPPEPIQQEVER	3,Guanidinyl[K];	2405.18	1 1 2 0	H(1)N(1)A(2)	(N(H(A(A))))	579	0 1 0 0;1 1 0 0;1 1 1 0;	947.323	1	58.0058	71.3938	33.1425	3	0.00627	1.86883	1	0.84211	0	0	0	1	-1	0	-1	0	0	sp|O00461|GOLI4_HUMAN	GOLIM4	308	14418700	91335500	-1		0	0	0	N	1.06216
SS_EXoO_02162022_HCD_KS	14685	3237.11	3352.51	838.883	4	1	THKEAEFQAPPEPIQQEVER	3,Guanidinyl[K];	2405.18	1 1 2 0	H(1)N(1)A(2)	(N(H(A(A))))	579	0 1 0 0;1 1 0 0;1 1 1 0;	947.323	1	36.2313	53.1092	4.88665	2	0.00453	1.35072	0.5	0.68421	0	0	0	1	-1	0	-1	0	0	sp|O00461|GOLI4_HUMAN	GOLIM4	308	24832500	153063000	-1		0	0	0	N	1.34815
SS_EXoO_02162022_HCD_KS	14689	3237.49	3352.51	1118.18	3	1	THKEAEFQAPPEPIQQEVER	3,Guanidinyl[K];	2405.18	1 1 2 0	H(1)N(1)A(2)	(N(H(A(A))))	579	0 1 0 0;1 1 0 0;1 1 1 0;	947.323	1	38.4188	46.2468	23.881	3	0.00631	1.88315	0.75	0.68421	0	0	0	1	-1	0	-1	0	0	sp|O00461|GOLI4_HUMAN	GOLIM4	308	14418700	91335500	-1		0	0	0	N	1.2711
SS_EXoO_02162022_HCD_KS	14704	3239.37	2303.06	1152.03	2	1	TVGSLAGQPLQER		1355.73	1 1 2 0	H(1)N(1)A(2)	(N(H(A(A))))	579	0 1 0 0;1 1 0 0;1 1 1 0;	947.323	1	33.4367	43.8546	14.0892	3	0.00424	1.83899	0.75	1.04167	0	0	0	1	-1	0	-1	0	0	sp|P02649|APOE_HUMAN	APOE	212	4728150	15188200	-1		0	0	0	N	1.6304
SS_EXoO_02162022_HCD_KS	14787	3253.31	2303.05	1152.03	2	1	TVGSLAGQPLQER		1355.73	1 1 2 0	H(1)N(1)A(2)	(N(H(A(A))))	579	0 1 0 0;1 1 0 0;1 1 1 0;	947.323	1	40.8183	53.3753	17.4983	3	0.00404	1.75302	0.75	1.125	0	0	0	1	-1	0	-1	0	0	sp|P02649|APOE_HUMAN	APOE	212	4728150	15188200	-1		0	0	0	N	1.64889
SS_EXoO_02162022_HCD_KS	14817	3258.13	3352.51	1118.18	3	1	THKEAEFQAPPEPIQQEVER	3,Guanidinyl[K];	2405.18	1 1 2 0	H(1)N(1)A(2)	(N(H(A(A))))	579	0 1 0 0;1 1 0 0;1 1 1 0;	947.323	1	37.1952	45.405	21.9485	3	0.00648	1.93237	0.75	0.63158	0	0	0	1	-1	0	-1	0	0	sp|O00461|GOLI4_HUMAN	GOLIM4	308	14418700	91335500	-1		0	0	0	N	1.17727
SS_EXoO_02162022_HCD_KS	14979	3287.94	2416.06	1208.53	2	1	SEAPVLAAEPEADK	14,Guanidinyl[K];	1468.73	1 1 2 0	H(1)N(1)A(2)	(N(A)(H(A)))	23	0 1 0 0;0 1 1 0;1 1 0 0;1 1 1 0;	947.323	1	39.6426	49.7385	20.893	4	0.00499	2.06671	0.8	0.96154	0	0	0	1	-1	0	-1	0	0	sp|Q8NBS9|TXND5_HUMAN;sp|Q8NBS9-2|TXND5_HUMAN	TXNDC5;TXNDC	308;200	7123390	23603300	-1		0	0	0	N	1.18568
SS_EXoO_02162022_HCD_KS	15067	3302.97	2416.06	1208.53	2	1	SEAPVLAAEPEADK	14,Guanidinyl[K];	1468.73	1 1 2 0	H(1)N(1)A(2)	(N(A)(H(A)))	23	0 1 0 0;0 1 1 0;1 1 0 0;1 1 1 0;	947.323	1	52.9822	69.4475	22.4036	4	0.00499	2.06506	0.8	1.11538	0	0	0	1	-1	0	-1	0	0	sp|Q8NBS9|TXND5_HUMAN;sp|Q8NBS9-2|TXND5_HUMAN	TXNDC5;TXNDC	308;200	7123390	23603300	-1		0	0	0	N	1.37382
SS_EXoO_02162022_HCD_KS	15146	3316.43	2416.06	1208.53	2	1	SEAPVLAAEPEADK	14,Guanidinyl[K];	1468.73	1 1 2 0	H(1)N(1)A(2)	(N(A)(H(A)))	23	0 1 0 0;0 1 1 0;1 1 0 0;1 1 1 0;	947.323	1	51.8781	68.0473	21.8494	4	0.00504	2.08658	0.8	1.15385	0	0	0	1	-1	0	-1	0	0	sp|Q8NBS9|TXND5_HUMAN;sp|Q8NBS9-2|TXND5_HUMAN	TXNDC5;TXNDC	308;200	7123390	23603300	-1		0	0	0	N	1.26496
SS_EXoO_02162022_HCD_KS	15946	3454.56	2782.17	1391.59	2	1	TPSLTGSCPQGWASDTK	8,Carbamidomethyl[C];17,Guanidinyl[K];	1834.84	1 1 2 0	H(1)N(1)A(2)	(N(A)(H(A)))	23	0 1 0 0;0 1 1 0;1 1 0 0;1 1 1 0;	947.323	1	73.3332	97.8702	27.7644	4	0.00902	3.2411	1	1.3125	0	0	0	1	-1	0	-1	0	0	sp|Q9UBG0|MRC2_HUMAN	MRC2	662	54813900	233309000	-1		0	0	0	N	1.26683
SS_EXoO_02162022_HCD_KS	15948	3454.99	2782.17	1391.59	2	1	TPSLTGSCPQGWASDTK	8,Carbamidomethyl[C];17,Guanidinyl[K];	1834.84	1 1 2 0	H(1)N(1)A(2)	(N(A)(H(A)))	23	0 1 0 0;0 1 1 0;1 1 0 0;1 1 1 0;	947.323	1	35.92	50.4739	8.89128	3	0.00902	3.2411	0.6	0.90625	0	0	0	1	-1	0	-1	0	0	sp|Q9UBG0|MRC2_HUMAN	MRC2	662	54813900	233309000	-1		0	0	0	N	1.35992
SS_EXoO_02162022_HCD_KS	16008	3464.68	2721.24	1361.13	2	1	SPGPAPAEAEPAPVQSLR		1773.91	1 1 2 0	H(1)N(1)A(2)	(N(A)(H(A)))	23	0 1 0 0;0 1 1 0;1 1 0 0;1 1 1 0;	947.323	1	49.3687	60.1597	29.3283	4	0.0081	2.97485	1	0.97059	0	0	0	1	-1	0	-1	0	0	sp|Q5VSG8|MANEL_HUMAN;sp|Q5VSG8-3|MANEL_HUMAN	MANEAL;MANEA	83;83	1552110	6779920	-1		0	0	0	N	1.53564
SS_EXoO_02162022_HCD_KS	16026	3467.46	2782.17	1391.59	2	1	TPSLTGSCPQGWASDTK	8,Carbamidomethyl[C];17,Guanidinyl[K];	1834.84	1 1 2 0	H(1)N(1)A(2)	(N(A)(H(A)))	23	0 1 0 0;0 1 1 0;1 1 0 0;1 1 1 0;	947.323	1	96.4388	131.678	30.9954	4	0.00818	2.93846	1	1.34375	0	0	0	1	-1	0	-1	0	0	sp|Q9UBG0|MRC2_HUMAN	MRC2	662	54813900	233309000	-1		0	0	0	N	1.59579
SS_EXoO_02162022_HCD_KS	16028	3467.83	2782.17	1391.59	2	1	TPSLTGSCPQGWASDTK	8,Carbamidomethyl[C];17,Guanidinyl[K];	1834.84	1 1 2 0	H(1)N(1)A(2)	(N(H(A(A))))	579	0 1 0 0;1 1 0 0;1 1 1 0;	947.323	1	45.625	66.7793	6.33835	2	0.00818	2.93846	0.5	1.03125	0	0	0	1	-1	0	-1	0	0	sp|Q9UBG0|MRC2_HUMAN	MRC2	662	54813900	233309000	-1		0	0	0	N	1.13692
SS_EXoO_02162022_HCD_KS	16139	3486.05	2782.17	1391.59	2	1	TPSLTGSCPQGWASDTK	8,Carbamidomethyl[C];17,Guanidinyl[K];	1834.84	1 1 2 0	H(1)N(1)A(2)	(N(A)(H(A)))	23	0 1 0 0;0 1 1 0;1 1 0 0;1 1 1 0;	947.323	1	94.8981	128.997	31.571	4	0.0078	2.80475	1	1.3125	0	0	0	1	-1	0	-1	0	0	sp|Q9UBG0|MRC2_HUMAN	MRC2	662	54813900	233309000	-1		0	0	0	N	1.07661
SS_EXoO_02162022_HCD_KS	16140	3486.18	2782.17	1391.59	2	1	TPSLTGSCPQGWASDTK	8,Carbamidomethyl[C];17,Guanidinyl[K];	1834.84	1 1 2 0	H(1)N(1)A(2)	(N(H(A(A))))	579	0 1 0 0;1 1 0 0;1 1 1 0;	947.323	1	49.7121	73.0782	6.31797	2	0.0078	2.80475	0.5	1.0625	0	0	0	1	-1	0	-1	0	0	sp|Q9UBG0|MRC2_HUMAN	MRC2	662	54813900	233309000	-1		0	0	0	N	1.26024
SS_EXoO_02162022_HCD_KS	16235	3503.28	2782.17	1391.59	2	1	TPSLTGSCPQGWASDTK	8,Carbamidomethyl[C];17,Guanidinyl[K];	1834.84	1 1 2 0	H(1)N(1)A(2)	(N(A)(H(A)))	23	0 1 0 0;0 1 1 0;1 1 0 0;1 1 1 0;	947.323	1	90.3394	122.527	30.5629	4	0.00744	2.67536	1	1.34375	0	0	0	1	-1	0	-1	0	0	sp|Q9UBG0|MRC2_HUMAN	MRC2	662	54813900	233309000	-1		0	0	0	N	1.20952
SS_EXoO_02162022_HCD_KS	16303	3514.7	2242.93	1121.97	2	1	SFSQPGSMGLDK	12,Guanidinyl[K];	1295.6	1 1 2 0	H(1)N(1)A(2)	(N(A)(H(A)))	23	0 1 0 0;0 1 1 0;1 1 0 0;1 1 1 0;	947.323	1	31.0725	35.7895	22.3122	4	0.0032	1.42461	0.8	0.90909	0	0	0	1	-1	0	-1	0	0	sp|Q8NI22|MCFD2_HUMAN	MCFD2	32	12056100	40467200	-1		0	0	0	N	0.936898
SS_EXoO_02162022_HCD_KS	16314	3517.32	2782.17	1391.59	2	1	TPSLTGSCPQGWASDTK	8,Carbamidomethyl[C];17,Guanidinyl[K];	1834.84	1 1 2 0	H(1)N(1)A(2)	(N(A)(H(A)))	23	0 1 0 0;0 1 1 0;1 1 0 0;1 1 1 0;	947.323	1	74.6631	99.4478	28.6344	4	0.00697	2.50355	1	1.25	0	0	0	1	-1	0	-1	0	0	sp|Q9UBG0|MRC2_HUMAN	MRC2	662	54813900	233309000	-1		0	0	0	N	1.17991
SS_EXoO_02162022_HCD_KS	16317	3517.78	2782.17	1391.59	2	1	TPSLTGSCPQGWASDTK	8,Carbamidomethyl[C];17,Guanidinyl[K];	1834.84	1 1 2 0	H(1)N(1)A(2)	(N(H(A(A))))	579	0 1 0 0;1 1 0 0;1 1 1 0;	947.323	1	45.2756	66.5518	5.76272	2	0.00697	2.50355	0.5	1.09375	0	0	0	1	-1	0	-1	0	0	sp|Q9UBG0|MRC2_HUMAN	MRC2	662	54813900	233309000	-1		0	0	0	N	1.34541
SS_EXoO_02162022_HCD_KS	16382	3528.49	2242.93	1121.97	2	1	SFSQPGSMGLDK	12,Guanidinyl[K];	1295.6	1 1 2 0	H(1)N(1)A(2)	(N(H(A(A))))	579	0 1 0 0;1 1 0 0;1 1 1 0;	947.323	1	24.037	28.0348	16.6124	3	0.00327	1.45849	0.75	0.77273	0	0	0	1	-1	0	-1	0.00433839	0.00433839	sp|Q8NI22|MCFD2_HUMAN	MCFD2	32	12056100	40467200	-1		0	0	0	N	0.905178
SS_EXoO_02162022_HCD_KS	16383	3528.59	2242.93	1121.97	2	1	SFSQPGSMGLDK	12,Guanidinyl[K];	1295.6	1 1 2 0	H(1)N(1)A(2)	(N(H(A(A))))	579	0 1 0 0;1 1 0 0;1 1 1 0;	947.323	1	26.4711	32.0419	16.1253	3	0.00327	1.45849	0.75	0.86364	0	0	0	1	-1	0	-1	0	0	sp|Q8NI22|MCFD2_HUMAN	MCFD2	32	12056100	40467200	-1		0	0	0	N	0.658999
SS_EXoO_02162022_HCD_KS	16411	3532.24	2782.17	1391.59	2	1	TPSLTGSCPQGWASDTK	8,Carbamidomethyl[C];17,Guanidinyl[K];	1834.84	1 1 2 0	H(1)N(1)A(2)	(N(A)(H(A)))	23	0 1 0 0;0 1 1 0;1 1 0 0;1 1 1 0;	947.323	1	74.8628	103.985	20.7787	4	0.00607	2.18294	0.8	1.34375	0	0	0	1	-1	0	-1	0	0	sp|Q9UBG0|MRC2_HUMAN	MRC2	662	54813900	233309000	-1		0	0	0	N	0.94703
SS_EXoO_02162022_HCD_KS	16414	3532.94	2782.17	1391.59	2	1	TPSLTGSCPQGWASDTK	8,Carbamidomethyl[C];17,Guanidinyl[K];	1834.84	1 1 2 0	H(1)N(1)A(2)	(N(H(A(A))))	579	0 1 0 0;1 1 0 0;1 1 1 0;	947.323	1	39.5051	57.7898	5.54776	2	0.00607	2.18294	0.5	1.03125	0	0	0	1	-1	0	-1	0	0	sp|Q9UBG0|MRC2_HUMAN	MRC2	662	54813900	233309000	-1		0	0	0	N	1.26875
SS_EXoO_02162022_HCD_KS	16490	3545.9	2242.93	1121.97	2	1	SFSQPGSMGLDK	12,Guanidinyl[K];	1295.6	1 1 2 0	H(1)N(1)A(2)	(N(H(A(A))))	579	0 1 0 0;1 1 0 0;1 1 1 0;	947.323	1	22.4291	26.1927	15.4395	3	0.00335	1.49416	0.75	0.77273	0	0	0	1	-1	0	-1	0.00809717	0.00809717	sp|Q8NI22|MCFD2_HUMAN	MCFD2	32	12056100	40467200	-1		0	0	0	N	0.927303
SS_EXoO_02162022_HCD_KS	16491	3546.16	2782.17	1391.59	2	1	TPSLTGSCPQGWASDTK	8,Carbamidomethyl[C];17,Guanidinyl[K];	1834.84	1 1 2 0	H(1)N(1)A(2)	(N(A)(H(A)))	23	0 1 0 0;0 1 1 0;1 1 0 0;1 1 1 0;	947.323	1	63.0126	82.5116	26.8002	4	0.00645	2.31808	1	1.25	0	0	0	1	-1	0	-1	0	0	sp|Q9UBG0|MRC2_HUMAN	MRC2	662	54813900	233309000	-1		0	0	0	N	1.20258
SS_EXoO_02162022_HCD_KS	16498	3547.36	2782.17	1391.59	2	1	TPSLTGSCPQGWASDTK	8,Carbamidomethyl[C];17,Guanidinyl[K];	1834.84	1 1 2 0	H(1)N(1)A(2)	(N(H(A(A))))	579	0 1 0 0;1 1 0 0;1 1 1 0;	947.323	1	28.5203	41.2368	4.90403	2	0.00645	2.31808	0.5	0.875	0	0	0	1	-1	0	-1	0	0	sp|Q9UBG0|MRC2_HUMAN	MRC2	662	54813900	233309000	-1		0	0	0	N	1.12895
SS_EXoO_02162022_HCD_KS	16575	3561.36	2782.17	1391.59	2	1	TPSLTGSCPQGWASDTK	8,Carbamidomethyl[C];17,Guanidinyl[K];	1834.84	1 1 2 0	H(1)N(1)A(2)	(N(H(A(A))))	579	0 1 0 0;1 1 0 0;1 1 1 0;	947.323	1	50.1655	65.4483	21.7831	3	0.00707	2.54237	1	1.125	0	0	0	1	-1	0	-1	0	0	sp|Q9UBG0|MRC2_HUMAN	MRC2	662	55199600	234520000	-1		0	0	0	N	0.957194
SS_EXoO_02162022_HCD_KS	16911	3628.96	2782.17	1391.59	2	1	TPSLTGSCPQGWASDTK	8,Carbamidomethyl[C];17,Guanidinyl[K];	1834.84	1 1 2 0	H(1)N(1)A(2)	(N(H(A(A))))	579	0 1 0 0;1 1 0 0;1 1 1 0;	947.323	1	24.5887	27.3403	19.4785	3	0.00826	2.96865	1	0.75	0	0	0	1	-1	0	-1	0.00531915	0.00531915	sp|Q9UBG0|MRC2_HUMAN	MRC2	662	500198	3492950	-1		0	0	0	N	1.27033
SS_EXoO_02162022_HCD_KS	16950	3637.31	2782.17	1391.59	2	1	TPSLTGSCPQGWASDTK	8,Carbamidomethyl[C];17,Guanidinyl[K];	1834.84	1 1 2 0	H(1)N(1)A(2)	(N(H(A(A))))	579	0 1 0 0;1 1 0 0;1 1 1 0;	947.323	1	22.2679	30.008	7.89339	2	0.00806	2.89605	0.75	0.75	0	0	0	1	-1	0	-1	0.00230947	0.00230947	sp|Q9UBG0|MRC2_HUMAN	MRC2	662	1149620	5646730	-1		0	0	0	N	1.37546
SS_EXoO_02162022_HCD_KS	17234	3695.57	2541.14	1271.07	2	1	TDLPAPSAPDLTEPK	15,Guanidinyl[K];	1593.81	1 1 2 0	H(1)N(1)A(2)	(N(H(A(A))))	579	0 1 0 0;1 1 0 0;1 1 1 0;	947.323	1	49.494	73.312	5.26053	2	0.00565	2.22353	0.5	1.10714	0	0	0	1	-1	0	-1	0	0	sp|P14314|GLU2B_HUMAN;sp|P14314-2|GLU2B_HUMAN	PRKCSH;PRKCS	287;287	1269830	4956020	-1		0	0	0	N	1.40249
SS_EXoO_02162022_HCD_KS	17237	3696.23	2541.14	1271.07	2	1	TDLPAPSAPDLTEPK	15,Guanidinyl[K];	1593.81	1 1 2 0	H(1)N(1)A(2)	(N(A)(H(A)))	23	0 1 0 0;0 1 1 0;1 1 0 0;1 1 1 0;	947.323	1	52.164	74.8239	10.0811	3	0.00565	2.22353	0.6	1.14286	0	0	0	1	-1	0	-1	0	0	sp|P14314|GLU2B_HUMAN;sp|P14314-2|GLU2B_HUMAN	PRKCSH;PRKCS	287;287	1269830	4956020	-1		0	0	0	N	1.044
SS_EXoO_02162022_HCD_KS	17322	3711.33	2541.14	1271.07	2	1	TDLPAPSAPDLTEPK	15,Guanidinyl[K];	1593.81	1 1 2 0	H(1)N(1)A(2)	(N(A)(H(A)))	23	0 1 0 0;0 1 1 0;1 1 0 0;1 1 1 0;	947.323	1	82.0246	112.112	26.1478	4	0.0064	2.51788	0.8	1.21429	0	0	0	1	-1	0	-1	0	0	sp|P14314|GLU2B_HUMAN;sp|P14314-2|GLU2B_HUMAN	PRKCSH;PRKCS	287;287	194531000	759909000	-1		0	0	0	N	1.17316
SS_EXoO_02162022_HCD_KS	17323	3711.59	2541.14	1271.07	2	1	TDLPAPSAPDLTEPK	15,Guanidinyl[K];	1593.81	1 1 2 0	H(1)N(1)A(2)	(N(H(A(A))))	579	0 1 0 0;1 1 0 0;1 1 1 0;	947.323	1	64.0134	94.3555	7.66369	2	0.0064	2.51788	0.5	1.17857	0	0	0	1	-1	0	-1	0	0	sp|P14314|GLU2B_HUMAN;sp|P14314-2|GLU2B_HUMAN	PRKCSH;PRKCS	287;287	194531000	759909000	-1		0	0	0	N	1.18016
SS_EXoO_02162022_HCD_KS	17418	3726.2	2541.14	1271.07	2	1	TDLPAPSAPDLTEPK	15,Guanidinyl[K];	1593.81	1 1 2 0	H(1)N(1)A(2)	(N(A)(H(A)))	23	0 1 0 0;0 1 1 0;1 1 0 0;1 1 1 0;	947.323	1	91.4517	125.139	28.889	4	0.00644	2.5352	0.8	1.21429	0	0	0	1	-1	0	-1	0	0	sp|P14314|GLU2B_HUMAN;sp|P14314-2|GLU2B_HUMAN	PRKCSH;PRKCS	287;287	194531000	759909000	-1		0	0	0	N	1.17738
SS_EXoO_02162022_HCD_KS	17419	3726.47	2541.14	1271.07	2	1	TDLPAPSAPDLTEPK	15,Guanidinyl[K];	1593.81	1 1 2 0	H(1)N(1)A(2)	(N(H(A(A))))	579	0 1 0 0;1 1 0 0;1 1 1 0;	947.323	1	71.3458	106.226	6.56865	2	0.00644	2.5352	0.5	1.17857	0	0	0	1	-1	0	-1	0	0	sp|P14314|GLU2B_HUMAN;sp|P14314-2|GLU2B_HUMAN	PRKCSH;PRKCS	287;287	194531000	759909000	-1		0	0	0	N	1.23117
SS_EXoO_02162022_HCD_KS	17477	3735.42	2878.22	1439.61	2	1	TVENQQGQDIDDNWVK	16,Guanidinyl[K];	1930.89	1 1 2 0	H(1)N(1)A(2)	(N(H(A(A))))	579	0 1 0 0;1 1 0 0;1 1 1 0;	947.323	1	35.2177	51.3611	5.23704	2	0.00838	2.91197	0.5	0.96667	0	0	0	1	-1	0	-1	0	0	sp|Q9BRK5|CAB45_HUMAN;sp|Q9BRK5-2|CAB45_HUMAN;sp|Q9BRK5-5|CAB45_HUMAN;sp|Q9BRK5-6|CAB45_HUMAN	SDF4;SDF;SDF;SDF	265;162;33;265	9621070	42408700	-1		0	0	0	N	1.36326
SS_EXoO_02162022_HCD_KS	17478	3735.7	2878.22	1439.61	2	1	TVENQQGQDIDDNWVK	16,Guanidinyl[K];	1930.89	1 1 2 0	H(1)N(1)A(2)	(N(H(A(A))))	579	0 1 0 0;1 1 0 0;1 1 1 0;	947.323	1	47.5253	70.3569	5.12367	2	0.00838	2.91197	0.5	1.16667	0	0	0	1	-1	0	-1	0	0	sp|Q9BRK5|CAB45_HUMAN;sp|Q9BRK5-2|CAB45_HUMAN;sp|Q9BRK5-5|CAB45_HUMAN;sp|Q9BRK5-6|CAB45_HUMAN	SDF4;SDF;SDF;SDF	265;162;33;265	9621070	42408700	-1		0	0	0	N	1.81017
SS_EXoO_02162022_HCD_KS	17515	3741.48	2541.14	1271.07	2	1	TDLPAPSAPDLTEPK	15,Guanidinyl[K];	1593.81	1 1 2 0	H(1)N(1)A(2)	(N(H(A(A))))	579	0 1 0 0;1 1 0 0;1 1 1 0;	947.323	1	87.3982	122.137	22.8825	3	0.00684	2.69182	0.75	1.21429	0	0	0	1	-1	0	-1	0	0	sp|P14314|GLU2B_HUMAN;sp|P14314-2|GLU2B_HUMAN	PRKCSH;PRKCS	287;287	194531000	759909000	-1		0	0	0	N	1.25957
SS_EXoO_02162022_HCD_KS	17564	3749.47	2878.22	1439.61	2	1	TVENQQGQDIDDNWVK	16,Guanidinyl[K];	1930.89	1 1 2 0	H(1)N(1)A(2)	(N(A)(H(A)))	23	0 1 0 0;0 1 1 0;1 1 0 0;1 1 1 0;	947.323	1	80.999	114.051	19.6169	4	0.0085	2.95158	0.8	1.36667	0	0	0	1	-1	0	-1	0	0	sp|Q9BRK5|CAB45_HUMAN;sp|Q9BRK5-2|CAB45_HUMAN;sp|Q9BRK5-5|CAB45_HUMAN;sp|Q9BRK5-6|CAB45_HUMAN	SDF4;SDF;SDF;SDF	265;162;33;265	9621070	42408700	-1		0	0	0	N	1.19724
SS_EXoO_02162022_HCD_KS	17596	3755.52	2541.14	1271.07	2	1	TDLPAPSAPDLTEPK	15,Guanidinyl[K];	1593.81	1 1 2 0	H(1)N(1)A(2)	(N(H(A(A))))	579	0 1 0 0;1 1 0 0;1 1 1 0;	947.323	1	75.7797	105.241	21.0652	3	0.00625	2.45885	0.75	1.25	0	0	0	1	-1	0	-1	0	0	sp|P14314|GLU2B_HUMAN;sp|P14314-2|GLU2B_HUMAN	PRKCSH;PRKCS	287;287	194531000	759909000	-1		0	0	0	N	1.42116
SS_EXoO_02162022_HCD_KS	17606	3756.7	2175.96	1088.49	2	1	SPANPITVEMK	11,Guanidinyl[K];	1228.64	1 1 2 0	H(1)N(1)A(2)	(N(H(A(A))))	579	0 1 0 0;1 1 0 0;1 1 1 0;	947.323	1	37.9316	48.304	18.6684	3	0.00506	2.32508	0.75	1.2	0	0	0	1	-1	0	-1	0	0	sp|Q8TDW0|LRC8C_HUMAN	LRRC8C	87	7929920	23876300	-1		0	0	0	N	1.58933
SS_EXoO_02162022_HCD_KS	17643	3763.74	2878.22	1439.61	2	1	TVENQQGQDIDDNWVK	16,Guanidinyl[K];	1930.89	1 1 2 0	H(1)N(1)A(2)	(N(H(A(A))))	579	0 1 0 0;1 1 0 0;1 1 1 0;	947.323	1	65.354	92.1466	15.5963	3	0.00866	3.00717	0.75	1.23333	0	0	0	1	-1	0	-1	0	0	sp|Q9BRK5|CAB45_HUMAN;sp|Q9BRK5-2|CAB45_HUMAN;sp|Q9BRK5-5|CAB45_HUMAN;sp|Q9BRK5-6|CAB45_HUMAN	SDF4;SDF;SDF;SDF	265;162;33;265	9621070	42408700	-1		0	0	0	N	1.27553
SS_EXoO_02162022_HCD_KS	17676	3770.04	2541.14	1271.07	2	1	TDLPAPSAPDLTEPK	15,Guanidinyl[K];	1593.81	1 1 2 0	H(1)N(1)A(2)	(N(A)(H(A)))	23	0 1 0 0;0 1 1 0;1 1 0 0;1 1 1 0;	947.323	1	72.9034	99.4325	23.635	4	0.00709	2.79099	0.8	1.25	0	0	0	1	-1	0	-1	0	0	sp|P14314|GLU2B_HUMAN;sp|P14314-2|GLU2B_HUMAN	PRKCSH;PRKCS	287;287	199606000	779825000	-1		0	0	0	N	1.28524
SS_EXoO_02162022_HCD_KS	17681	3770.72	2175.96	1088.49	2	1	SPANPITVEMK	11,Guanidinyl[K];	1228.64	1 1 2 0	H(1)N(1)A(2)	(N(A)(H(A)))	23	0 1 0 0;0 1 1 0;1 1 0 0;1 1 1 0;	947.323	1	49.3041	63.1823	23.5305	4	0.00461	2.1192	0.8	1.35	0	0	0	1	-1	0	-1	0	0	sp|Q8TDW0|LRC8C_HUMAN	LRRC8C	87	7929920	23876300	-1		0	0	0	N	1.0142
SS_EXoO_02162022_HCD_KS	17733	3780.48	2878.22	1439.61	2	1	TVENQQGQDIDDNWVK	16,Guanidinyl[K];	1930.89	1 1 2 0	H(1)N(1)A(2)	(N(H(A(A))))	579	0 1 0 0;1 1 0 0;1 1 1 0;	947.323	1	35.0021	51.1021	5.10219	2	0.00838	2.91197	0.5	1	0	0	0	1	-1	0	-1	0	0	sp|Q9BRK5|CAB45_HUMAN;sp|Q9BRK5-2|CAB45_HUMAN;sp|Q9BRK5-5|CAB45_HUMAN;sp|Q9BRK5-6|CAB45_HUMAN	SDF4;SDF;SDF;SDF	265;162;33;265	9621070	42408700	-1		0	0	0	N	1.63862
SS_EXoO_02162022_HCD_KS	17755	3784.63	2541.14	1271.07	2	1	TDLPAPSAPDLTEPK	15,Guanidinyl[K];	1593.81	1 1 2 0	H(1)N(1)A(2)	(N(A)(H(A)))	23	0 1 0 0;0 1 1 0;1 1 0 0;1 1 1 0;	947.323	1	66.4838	89.6817	23.402	4	0.00644	2.53284	0.8	1.17857	0	0	0	1	-1	0	-1	0	0	sp|P14314|GLU2B_HUMAN;sp|P14314-2|GLU2B_HUMAN	PRKCSH;PRKCS	287;287	203555000	795433000	-1		0	0	0	N	1.26443
SS_EXoO_02162022_HCD_KS	17758	3785.18	2175.96	1088.49	2	1	SPANPITVEMK	11,Guanidinyl[K];	1228.64	1 1 2 0	H(1)N(1)A(2)	(N(H(A(A))))	579	0 1 0 0;1 1 0 0;1 1 1 0;	947.323	1	46.703	60.1024	21.8184	3	0.0045	2.06864	0.75	1.3	0	0	0	1	-1	0	-1	0	0	sp|Q8TDW0|LRC8C_HUMAN	LRRC8C	87	7929920	23876300	-1		0	0	0	N	1.39051
SS_EXoO_02162022_HCD_KS	17762	3785.87	2175.96	1088.49	2	1	SPANPITVEMK	11,Guanidinyl[K];	1228.64	1 1 2 0	H(1)N(1)A(2)	(N(H(A(A))))	579	0 1 0 0;1 1 0 0;1 1 1 0;	947.323	1	29.2102	41.1481	7.03984	2	0.0045	2.06864	0.5	1.2	0	0	0	1	-1	0	-1	0	0	sp|Q8TDW0|LRC8C_HUMAN	LRRC8C	87	7929920	23876300	-1		0	0	0	N	0.938769
SS_EXoO_02162022_HCD_KS	17795	3792.93	2878.22	1439.61	2	1	TVENQQGQDIDDNWVK	16,Guanidinyl[K];	1930.89	1 1 2 0	H(1)N(1)A(2)	(N(H(A(A))))	579	0 1 0 0;1 1 0 0;1 1 1 0;	947.323	1	22.636	32.1892	4.8943	2	0.00861	2.99049	0.5	0.83333	0	0	0	1	-1	0	-1	0	0	sp|Q9BRK5|CAB45_HUMAN;sp|Q9BRK5-2|CAB45_HUMAN;sp|Q9BRK5-5|CAB45_HUMAN;sp|Q9BRK5-6|CAB45_HUMAN	SDF4;SDF;SDF;SDF	265;162;33;265	9621070	42408700	-1		0	0	0	N	1.47068
SS_EXoO_02162022_HCD_KS	17835	3799.38	2541.14	1271.07	2	1	TDLPAPSAPDLTEPK	15,Guanidinyl[K];	1593.81	1 1 2 0	H(1)N(1)A(2)	(N(H(A(A))))	579	0 1 0 0;1 1 0 0;1 1 1 0;	947.323	1	68.2702	94.9486	18.7244	3	0.00632	2.48876	0.75	1.21429	0	0	0	1	-1	0	-1	0	0	sp|P14314|GLU2B_HUMAN;sp|P14314-2|GLU2B_HUMAN	PRKCSH;PRKCS	287;287	208967000	815205000	-1		0	0	0	N	1.23095
SS_EXoO_02162022_HCD_KS	17887	3808.91	2919.18	1460.1	2	1	SSSGSFSDADLADGVSGGEGK	21,Guanidinyl[K];	1971.85	1 1 2 0	H(1)N(1)A(2)	(N(A)(H(A)))	23	0 1 0 0;0 1 1 0;1 1 0 0;1 1 1 0;	947.323	1	70.5922	94.08	26.972	4	0.00925	3.16777	1	1.175	0	0	0	1	-1	0	-1	0	0	sp|P14209|CD99_HUMAN;sp|P14209-2|CD99_HUMAN;sp|P14209-3|CD99_HUMAN	CD99;CD9;CD9	85;85;69	7008550	30747600	-1		0	0	0	N	1.35528
SS_EXoO_02162022_HCD_KS	17896	3811.01	2175.96	1088.48	2	1	SPANPITVEMK	11,Guanidinyl[K];	1228.64	1 1 2 0	H(1)N(1)A(2)	(N(H(A(A))))	579	0 1 0 0;1 1 0 0;1 1 1 0;	947.323	1	24.0171	27.9369	16.7374	3	0.00319	1.46569	0.75	0.9	0	0	0	1	-1	0	-1	0.00433839	0.00433839	sp|Q8TDW0|LRC8C_HUMAN	LRRC8C	87	7929920	23876300	-1		0	0	0	N	1.3553
SS_EXoO_02162022_HCD_KS	17915	3814.14	2541.14	1271.07	2	1	TDLPAPSAPDLTEPK	15,Guanidinyl[K];	1593.81	1 1 2 0	H(1)N(1)A(2)	(N(H(A(A))))	579	0 1 0 0;1 1 0 0;1 1 1 0;	947.323	1	64.2239	88.7648	18.6478	3	0.006	2.36205	0.75	1.17857	0	0	0	1	-1	0	-1	0	0	sp|P14314|GLU2B_HUMAN;sp|P14314-2|GLU2B_HUMAN	PRKCSH;PRKCS	287;287	211941000	827659000	-1		0	0	0	N	1.44451
SS_EXoO_02162022_HCD_KS	17928	3817.17	2745.12	1373.06	2	1	SGSFSDADLADGVSGGEGK	19,Guanidinyl[K];	1797.79	1 1 2 0	H(1)N(1)A(2)	(N(H(A(A))))	579	0 1 0 0;1 1 0 0;1 1 1 0;	947.323	1	32.2642	41.9233	14.3257	3	0.00799	2.91182	0.75	0.83333	0	0	0	1	-1	0	-1	0	0	sp|P14209|CD99_HUMAN;sp|P14209-2|CD99_HUMAN;sp|P14209-3|CD99_HUMAN	CD99;CD9;CD9	87;87;71	2246550	8866630	-1		0	0	0	N	1.85156
SS_EXoO_02162022_HCD_KS	17964	3824.39	2919.18	1460.1	2	1	SSSGSFSDADLADGVSGGEGK	21,Guanidinyl[K];	1971.85	1 1 2 0	H(1)N(1)A(2)	(N(A)(H(A)))	23	0 1 0 0;0 1 1 0;1 1 0 0;1 1 1 0;	947.323	1	71.0398	93.9444	28.5027	4	0.00922	3.15749	1	1.125	0	0	0	1	-1	0	-1	0	0	sp|P14209|CD99_HUMAN;sp|P14209-2|CD99_HUMAN;sp|P14209-3|CD99_HUMAN	CD99;CD9;CD9	85;85;69	7008550	30747600	-1		0	0	0	N	1.10936
SS_EXoO_02162022_HCD_KS	17968	3824.97	2919.18	1460.1	2	1	SSSGSFSDADLADGVSGGEGK	21,Guanidinyl[K];	1971.85	1 1 2 0	H(1)N(1)A(2)	(N(H(A(A))))	579	0 1 0 0;1 1 0 0;1 1 1 0;	947.323	1	44.024	64.6747	5.67273	2	0.00922	3.15749	0.5	0.95	0	0	0	1	-1	0	-1	0	0	sp|P14209|CD99_HUMAN;sp|P14209-2|CD99_HUMAN;sp|P14209-3|CD99_HUMAN	CD99;CD9;CD9	85;85;69	7008550	30747600	-1		0	0	0	N	1.21653
SS_EXoO_02162022_HCD_KS	17996	3829.47	2541.14	1271.07	2	1	TDLPAPSAPDLTEPK	15,Guanidinyl[K];	1593.81	1 1 2 0	H(1)N(1)A(2)	(N(H(A(A))))	579	0 1 0 0;1 1 0 0;1 1 1 0;	947.323	1	67.0685	93.39	18.1858	3	0.00646	2.54228	0.75	1.21429	0	0	0	1	-1	0	-1	0	0	sp|P14314|GLU2B_HUMAN;sp|P14314-2|GLU2B_HUMAN	PRKCSH;PRKCS	287;287	2626180	10100600	-1		0	0	0	N	1.19682
SS_EXoO_02162022_HCD_KS	18044	3838.25	2919.19	1460.1	2	1	SSSGSFSDADLADGVSGGEGK	21,Guanidinyl[K];	1971.85	1 1 2 0	H(1)N(1)A(2)	(N(A)(H(A)))	23	0 1 0 0;0 1 1 0;1 1 0 0;1 1 1 0;	947.323	1	66.8679	88.3242	27.0206	4	0.00944	3.23285	1	1.125	0	0	0	1	-1	0	-1	0	0	sp|P14209|CD99_HUMAN;sp|P14209-2|CD99_HUMAN;sp|P14209-3|CD99_HUMAN	CD99;CD9;CD9	85;85;69	7008550	30747600	-1		0	0	0	N	1.2145
SS_EXoO_02162022_HCD_KS	18066	3842.57	2745.12	1373.06	2	1	SGSFSDADLADGVSGGEGK	19,Guanidinyl[K];	1797.79	1 1 2 0	H(1)N(1)A(2)	(N(H(A(A))))	579	0 1 0 0;1 1 0 0;1 1 1 0;	947.323	1	39.3419	52.6626	14.6035	3	0.00772	2.81346	0.75	0.94444	0	0	0	1	-1	0	-1	0	0	sp|P14209|CD99_HUMAN;sp|P14209-2|CD99_HUMAN;sp|P14209-3|CD99_HUMAN	CD99;CD9;CD9	87;87;71	2246550	8866630	-1		0	0	0	N	1.289
SS_EXoO_02162022_HCD_KS	18077	3845.05	2541.14	1271.07	2	1	TDLPAPSAPDLTEPK	15,Guanidinyl[K];	1593.81	1 1 2 0	H(1)N(1)A(2)	(N(H(A(A))))	579	0 1 0 0;1 1 0 0;1 1 1 0;	947.323	1	55.0194	75.4433	17.0891	3	0.00624	2.45728	0.75	1.14286	0	0	0	1	-1	0	-1	0	0	sp|P14314|GLU2B_HUMAN;sp|P14314-2|GLU2B_HUMAN	PRKCSH;PRKCS	287;287	2149010	8139140	-1		0	0	0	N	1.22873
SS_EXoO_02162022_HCD_KS	18080	3845.72	2541.14	1271.07	2	1	TDLPAPSAPDLTEPK	15,Guanidinyl[K];	1593.81	1 1 2 0	H(1)N(1)A(2)	(N(H(A(A))))	579	0 1 0 0;1 1 0 0;1 1 1 0;	947.323	1	43.5464	64.2179	5.15663	2	0.00624	2.45728	0.5	1.03571	0	0	0	1	-1	0	-1	0	0	sp|P14314|GLU2B_HUMAN;sp|P14314-2|GLU2B_HUMAN	PRKCSH;PRKCS	287;287	2149010	8139140	-1		0	0	0	N	1.47091
SS_EXoO_02162022_HCD_KS	18130	3854.14	2919.18	1460.1	2	1	SSSGSFSDADLADGVSGGEGK	21,Guanidinyl[K];	1971.85	1 1 2 0	H(1)N(1)A(2)	(N(A)(H(A)))	23	0 1 0 0;0 1 1 0;1 1 0 0;1 1 1 0;	947.323	1	36.0992	42.2018	24.766	4	0.00929	3.18352	1	0.8	0	0	0	1	-1	0	-1	0	0	sp|P14209|CD99_HUMAN;sp|P14209-2|CD99_HUMAN;sp|P14209-3|CD99_HUMAN	CD99;CD9;CD9	85;85;69	7008550	30747600	-1		0	0	0	N	1.5201
SS_EXoO_02162022_HCD_KS	18157	3859.19	2541.14	1271.07	2	1	TDLPAPSAPDLTEPK	15,Guanidinyl[K];	1593.81	1 1 2 0	H(1)N(1)A(2)	(N(H(A(A))))	579	0 1 0 0;1 1 0 0;1 1 1 0;	947.323	1	47.9708	70.2441	6.60627	2	0.00624	2.45649	0.5	1.07143	0	0	0	1	-1	0	-1	0	0	sp|P14314|GLU2B_HUMAN;sp|P14314-2|GLU2B_HUMAN	PRKCSH;PRKCS	287;287	1648100	6297880	-1		0	0	0	N	1.29341
SS_EXoO_02162022_HCD_KS	18243	3876.16	2541.14	1271.07	2	1	TDLPAPSAPDLTEPK	15,Guanidinyl[K];	1593.81	1 1 2 0	H(1)N(1)A(2)	(N(H(A(A))))	579	0 1 0 0;1 1 0 0;1 1 1 0;	947.323	1	57.6309	79.4994	17.0179	3	0.007	2.75321	0.75	1.17857	0	0	0	1	-1	0	-1	0	0	sp|P14314|GLU2B_HUMAN;sp|P14314-2|GLU2B_HUMAN	PRKCSH;PRKCS	287;287	5353490	19161600	-1		0	0	0	N	1.53493
SS_EXoO_02162022_HCD_KS	18260	3879.82	2223.91	1112.46	2	1	TPDAPWCPYK	7,Carbamidomethyl[C];10,Guanidinyl[K];	1276.58	1 1 2 0	H(1)N(1)A(2)	(N(H(A(A))))	579	0 1 0 0;1 1 0 0;1 1 1 0;	947.323	1	20.3329	28.7326	4.73328	2	0.0044	1.97908	0.5	1.05556	0	0	0	1	-1	0	-1	0.00433839	0.00433839	sp|F2Z333|FND10_HUMAN	FNDC10	31	1551620	4894050	-1		0	0	0	N	1.55442
SS_EXoO_02162022_HCD_KS	18352	3897.01	2541.14	1271.07	2	1	TDLPAPSAPDLTEPK	15,Guanidinyl[K];	1593.81	1 1 2 0	H(1)N(1)A(2)	(N(H(A(A))))	579	0 1 0 0;1 1 0 0;1 1 1 0;	947.323	1	49.9038	67.5619	17.1102	3	0.00707	2.78312	0.75	1.07143	0	0	0	1	-1	0	-1	0	0	sp|P14314|GLU2B_HUMAN;sp|P14314-2|GLU2B_HUMAN	PRKCSH;PRKCS	287;287	4710380	17430000	-1		0	0	0	N	1.55801
SS_EXoO_02162022_HCD_KS	18450	3915.17	2541.14	1271.07	2	1	TDLPAPSAPDLTEPK	15,Guanidinyl[K];	1593.81	1 1 2 0	H(1)N(1)A(2)	(N(H(A(A))))	579	0 1 0 0;1 1 0 0;1 1 1 0;	947.323	1	45.2454	66.2185	6.29553	2	0.00742	2.92085	0.5	1.07143	0	0	0	1	-1	0	-1	0	0	sp|P14314|GLU2B_HUMAN;sp|P14314-2|GLU2B_HUMAN	PRKCSH;PRKCS	287;287	3396730	12664600	-1		0	0	0	N	1.7271
SS_EXoO_02162022_HCD_KS	18536	3931.89	2541.14	1271.07	2	1	TDLPAPSAPDLTEPK	15,Guanidinyl[K];	1593.81	1 1 2 0	H(1)N(1)A(2)	(N(H(A(A))))	579	0 1 0 0;1 1 0 0;1 1 1 0;	947.323	1	33.0703	48.2566	4.86705	2	0.00705	2.77603	0.5	0.89286	0	0	0	1	-1	0	-1	0	0	sp|P14314|GLU2B_HUMAN;sp|P14314-2|GLU2B_HUMAN	PRKCSH;PRKCS	287;287	3396730	12664600	-1		0	0	0	N	1.48513
SS_EXoO_02162022_HCD_KS	18679	3961.17	2741.2	1371.11	2	1	TQESYYDPNLPPVTK	15,Guanidinyl[K];	1793.87	1 1 2 0	H(1)N(1)A(2)	(N(H(A(A))))	579	0 1 0 0;1 1 0 0;1 1 1 0;	947.323	1	36.0418	52.1677	6.09355	2	0.00953	3.47595	0.5	1.03571	0	0	0	1	-1	0	-1	0	0	sp|Q3T906|GNPTA_HUMAN	GNPTAB	1074	3805580	17652000	-1		0	0	0	N	1.87976
SS_EXoO_02162022_HCD_KS	18770	3976.09	2741.2	1371.1	2	1	TQESYYDPNLPPVTK	15,Guanidinyl[K];	1793.87	1 1 2 0	H(1)N(1)A(2)	(N(H(A(A))))	579	0 1 0 0;1 1 0 0;1 1 1 0;	947.323	1	42.2697	61.7289	6.13113	2	0.00778	2.83682	0.5	1.14286	0	0	0	1	-1	0	-1	0	0	sp|Q3T906|GNPTA_HUMAN	GNPTAB	1074	3805580	17652000	-1		0	0	0	N	1.4513
SS_EXoO_02162022_HCD_KS	18774	3976.89	2541.14	1271.07	2	1	TDLPAPSAPDLTEPK	15,Guanidinyl[K];	1593.81	1 1 2 0	H(1)N(1)A(2)	(N(H(A(A))))	579	0 1 0 0;1 1 0 0;1 1 1 0;	947.323	1	32.2503	47.0907	4.68961	2	0.00491	1.93075	0.5	0.89286	0	0	0	1	-1	0	-1	0	0	sp|P14314|GLU2B_HUMAN;sp|P14314-2|GLU2B_HUMAN	PRKCSH;PRKCS	287;287	3022790	11181800	-1		0	0	0	N	1.89653
SS_EXoO_02162022_HCD_KS	18778	3977.66	2288.08	1144.54	2	1	TVVGIPDGTAVVGR		1340.75	1 1 2 0	H(1)N(1)A(2)	(N(H(A(A))))	579	0 1 0 0;1 1 0 0;1 1 1 0;	947.323	1	38.0505	50.7489	14.4676	3	0.00396	1.72909	0.75	1.03846	0	0	0	1	-1	0	-1	0	0	sp|Q14118|DAG1_HUMAN	DAG1	63	5896540	18189200	-1		0	0	0	N	1.65377
SS_EXoO_02162022_HCD_KS	18802	3983.61	2456.09	1228.55	2	1	TGEPPALDEVPEVR		1508.76	1 1 2 0	H(1)N(1)A(2)	(N(A)(H(A)))	23	0 1 0 0;0 1 1 0;1 1 0 0;1 1 1 0;	947.323	1	54.6066	72.7133	20.9799	4	0.00628	2.55785	0.8	1.19231	0	0	0	1	-1	0	-1	0	0	sp|O75976|CBPD_HUMAN	CPD	226	26891400	99830800	-1		0	0	0	N	1.35363
SS_EXoO_02162022_HCD_KS	18850	3993.11	2288.08	1144.54	2	1	TVVGIPDGTAVVGR		1340.75	1 1 2 0	H(1)N(1)A(2)	(N(H(A(A))))	579	0 1 0 0;1 1 0 0;1 1 1 0;	947.323	1	44.5763	60.116	15.717	3	0.00439	1.91702	0.75	1.11538	0	0	0	1	-1	0	-1	0	0	sp|Q14118|DAG1_HUMAN	DAG1	63	5896540	18189200	-1		0	0	0	N	1.2652
SS_EXoO_02162022_HCD_KS	18875	3996.38	2456.09	1228.55	2	1	TGEPPALDEVPEVR		1508.76	1 1 2 0	H(1)N(1)A(2)	(N(A)(H(A)))	23	0 1 0 0;0 1 1 0;1 1 0 0;1 1 1 0;	947.323	1	72.4756	97.4965	26.0083	4	0.00763	3.1075	0.8	1.34615	0	0	0	1	-1	0	-1	0	0	sp|O75976|CBPD_HUMAN	CPD	226	26792500	99538300	-1		0	0	0	N	1.11122
SS_EXoO_02162022_HCD_KS	18876	3996.7	2456.09	1228.55	2	1	TGEPPALDEVPEVR		1508.76	1 1 2 0	H(1)N(1)A(2)	(N(H(A(A))))	579	0 1 0 0;1 1 0 0;1 1 1 0;	947.323	1	42.4526	61.5486	6.98881	2	0.00763	3.1075	0.5	1.07692	0	0	0	1	-1	0	-1	0	0	sp|O75976|CBPD_HUMAN	CPD	226	26792500	99538300	-1		0	0	0	N	1.26842
SS_EXoO_02162022_HCD_KS	18918	4007.09	2541.14	1271.07	2	1	TDLPAPSAPDLTEPK	15,Guanidinyl[K];	1593.81	1 1 2 0	H(1)N(1)A(2)	(N(H(A(A))))	579	0 1 0 0;1 1 0 0;1 1 1 0;	947.323	1	33.6155	49.1731	4.72288	2	0.00604	2.37621	0.5	0.92857	0	0	0	1	-1	0	-1	0	0	sp|P14314|GLU2B_HUMAN;sp|P14314-2|GLU2B_HUMAN	PRKCSH;PRKCS	287;287	3022790	11181800	-1		0	0	0	N	1.36098
SS_EXoO_02162022_HCD_KS	18938	4012.24	2456.09	1228.55	2	1	TGEPPALDEVPEVR		1508.76	1 1 2 0	H(1)N(1)A(2)	(N(H(A(A))))	579	0 1 0 0;1 1 0 0;1 1 1 0;	947.323	1	55.0128	75.6011	16.7774	3	0.00781	3.18078	0.75	1.07692	0	0	0	1	-1	0	-1	0	0	sp|O75976|CBPD_HUMAN	CPD	226	26792500	99538300	-1		0	0	0	N	1.19114
SS_EXoO_02162022_HCD_KS	18942	4012.82	2456.09	1228.55	2	1	TGEPPALDEVPEVR		1508.76	1 1 2 0	H(1)N(1)A(2)	(N(H(A(A))))	579	0 1 0 0;1 1 0 0;1 1 1 0;	947.323	1	34.6515	50.0533	6.04831	2	0.00781	3.18078	0.5	0.88462	0	0	0	1	-1	0	-1	0	0	sp|O75976|CBPD_HUMAN	CPD	226	26792500	99538300	-1		0	0	0	N	0.864507
SS_EXoO_02162022_HCD_KS	19019	4028.07	2456.09	1228.55	2	1	TGEPPALDEVPEVR		1508.76	1 1 2 0	H(1)N(1)A(2)	(N(A)(H(A)))	23	0 1 0 0;0 1 1 0;1 1 0 0;1 1 1 0;	947.323	1	69.7937	93.3332	26.0774	4	0.00824	3.35505	0.8	1.34615	0	0	0	1	-1	0	-1	0	0	sp|O75976|CBPD_HUMAN	CPD	226	26792500	99538300	-1		0	0	0	N	1.23019
SS_EXoO_02162022_HCD_KS	19022	4028.99	1900.9	950.956	2	1	TLAVPSLPR		953.578	1 1 2 0	H(1)N(1)A(2)	(N(A)(H(A)))	23	0 1 0 0;0 1 1 0;1 1 0 0;1 1 1 0;	947.323	1	25.5296	25.9386	24.7699	4	0.00407	2.14019	1	0.9375	0	0	0	1	-1	0	-1	0.00867888	0.00867888	sp|Q6UXD5|SE6L2_HUMAN;sp|Q6UXD5-5|SE6L2_HUMAN;sp|Q6UXD5-6|SE6L2_HUMAN	SEZ6L2;SEZ6L;SEZ6L	86;42;86	13221100	37975100	-1		0	0	0	N	1.60191
SS_EXoO_02162022_HCD_KS	19023	4029.28	2456.09	1228.55	2	1	TGEPPALDEVPEVR		1508.76	1 1 2 0	H(1)N(1)A(2)	(N(H(A(A))))	579	0 1 0 0;1 1 0 0;1 1 1 0;	947.323	1	36.7147	53.667	5.23181	2	0.00824	3.35505	0.5	1	0	0	0	1	-1	0	-1	0	0	sp|O75976|CBPD_HUMAN	CPD	226	26792500	99538300	-1		0	0	0	N	1.31848
SS_EXoO_02162022_HCD_KS	19061	4037.61	3059.24	1020.42	3	1	SGFHEDDPFFYDEHTLR		2111.91	1 1 2 0	H(1)N(1)A(2)	(N(H(A(A))))	579	0 1 0 0;1 1 0 0;1 1 1 0;	947.323	1	54.6263	73.5276	19.5239	3	0.00688	2.25033	0.75	1.09375	0	0	0	1	-1	0	-1	0	0	sp|Q96DB9|FXYD5_HUMAN;sp|Q96DB9-2|FXYD5_HUMAN	FXYD5;FXYD	127;56	2740410	15040200	-1		0	0	0	N	1.22685
SS_EXoO_02162022_HCD_KS	19091	4044.12	2541.14	1271.07	2	1	TDLPAPSAPDLTEPK	15,Guanidinyl[K];	1593.81	1 1 2 0	H(1)N(1)A(2)	(N(H(A(A))))	579	0 1 0 0;1 1 0 0;1 1 1 0;	947.323	1	17.9574	25.126	4.64424	2	0.00508	1.99922	0.5	0.60714	0	0	0	1	-1	0	-1	0.00867888	0.00867888	sp|P14314|GLU2B_HUMAN;sp|P14314-2|GLU2B_HUMAN	PRKCSH;PRKCS	287;287	3022790	11181800	-1		0	0	0	N	1.55756
SS_EXoO_02162022_HCD_KS	19099	4046.16	2456.09	1228.55	2	1	TGEPPALDEVPEVR		1508.76	1 1 2 0	H(1)N(1)A(2)	(N(H(A(A))))	579	0 1 0 0;1 1 0 0;1 1 1 0;	947.323	1	63.5269	84.4604	24.6502	3	0.00828	3.37052	1	1.23077	0	0	0	1	-1	0	-1	0	0	sp|O75976|CBPD_HUMAN	CPD	226	26792500	99538300	-1		0	0	0	N	1.44243
SS_EXoO_02162022_HCD_KS	19102	4046.91	1900.9	950.956	2	1	TLAVPSLPR		953.578	1 1 2 0	H(1)N(1)A(2)	(N(H(A(A))))	579	0 1 0 0;1 1 0 0;1 1 1 0;	947.323	1	22.4623	26.8637	14.2882	3	0.0041	2.15807	0.75	1	0	0	0	1	-1	0	-1	0.00614125	0.00614125	sp|Q6UXD5|SE6L2_HUMAN;sp|Q6UXD5-5|SE6L2_HUMAN;sp|Q6UXD5-6|SE6L2_HUMAN	SEZ6L2;SEZ6L;SEZ6L	86;42;86	13221100	37975100	-1		0	0	0	N	1.0474
SS_EXoO_02162022_HCD_KS	19147	4057.77	3059.24	1020.42	3	1	SGFHEDDPFFYDEHTLR		2111.91	1 1 2 0	H(1)N(1)A(2)	(N(H(A(A))))	579	0 1 0 0;1 1 0 0;1 1 1 0;	947.323	1	37.3636	53.6114	7.1893	2	0.00716	2.34153	0.5	0.9375	0	0	0	1	-1	0	-1	0	0	sp|Q96DB9|FXYD5_HUMAN;sp|Q96DB9-2|FXYD5_HUMAN	FXYD5;FXYD	127;56	2740410	15040200	-1		0	0	0	N	1.416
SS_EXoO_02162022_HCD_KS	19165	4060.78	2456.09	1228.55	2	1	TGEPPALDEVPEVR		1508.76	1 1 2 0	H(1)N(1)A(2)	(N(H(A(A))))	579	0 1 0 0;1 1 0 0;1 1 1 0;	947.323	1	55.2443	75.3326	17.9374	3	0.00895	3.64331	0.75	1.19231	0	0	0	1	-1	0	-1	0	0	sp|O75976|CBPD_HUMAN	CPD	226	26792500	99538300	-1		0	0	0	N	1.25204
SS_EXoO_02162022_HCD_KS	19247	4078.11	2456.09	1228.55	2	1	TGEPPALDEVPEVR		1508.76	1 1 2 0	H(1)N(1)A(2)	(N(H(A(A))))	579	0 1 0 0;1 1 0 0;1 1 1 0;	947.323	1	36.3498	52.3295	6.67337	2	0.00957	3.89574	0.5	1	0	0	0	1	-1	0	-1	0	0	sp|O75976|CBPD_HUMAN	CPD	226	27035000	100454000	-1		0	0	0	N	1.14659
SS_EXoO_02162022_HCD_KS	19310	4092.9	2456.09	1228.55	2	1	TGEPPALDEVPEVR		1508.76	1 1 2 0	H(1)N(1)A(2)	(N(H(A(A))))	579	0 1 0 0;1 1 0 0;1 1 1 0;	947.323	1	37.5266	55.0784	4.93019	2	0.0055	2.23945	0.5	1.03846	0	0	0	1	-1	0	-1	0	0	sp|O75976|CBPD_HUMAN	CPD	226	27523500	102311000	-1		0	0	0	N	1.16813
SS_EXoO_02162022_HCD_KS	19366	4104.11	2456.09	1228.55	2	1	TGEPPALDEVPEVR		1508.76	1 1 2 0	H(1)N(1)A(2)	(N(H(A(A))))	579	0 1 0 0;1 1 0 0;1 1 1 0;	947.323	1	34.9358	50.3689	6.27424	2	0.00933	3.79965	0.5	1	0	0	0	1	-1	0	-1	0	0	sp|O75976|CBPD_HUMAN	CPD	226	1240490	4563980	-1		0	0	0	N	1.67898
SS_EXoO_02162022_HCD_KS	19442	4123.32	2456.09	1228.55	2	1	TGEPPALDEVPEVR		1508.76	1 1 2 0	H(1)N(1)A(2)	(N(H(A(A))))	579	0 1 0 0;1 1 0 0;1 1 1 0;	947.323	1	19.3458	26.9629	5.19972	2	0.00762	3.10424	0.5	0.80769	0	0	0	1	-1	0	-1	0.00614125	0.00614125	sp|O75976|CBPD_HUMAN	CPD	226	322371	1111480	-1		0	0	0	N	1.98855
SS_EXoO_02162022_HCD_KS	19603	4158.53	2373.06	1187.04	2	1	SLGPAGDNPLELSR		1425.73	1 1 2 0	H(1)N(1)A(2)	(N(H(A(A))))	579	0 1 0 0;1 1 0 0;1 1 1 0;	947.323	1	28.5003	32.9228	20.287	3	0.00731	3.08137	0.75	0.84615	0	0	0	1	-1	0	-1	0	0	sp|Q14956-2|GPNMB_HUMAN	GPNM	338	2819710	9147220	-1		0	0	0	N	1.6009
SS_EXoO_02162022_HCD_KS	19678	4174.84	2373.06	1187.04	2	1	SLGPAGDNPLELSR		1425.73	1 1 2 0	H(1)N(1)A(2)	(N(H(A(A))))	579	0 1 0 0;1 1 0 0;1 1 1 0;	947.323	1	35.5761	46.0811	16.0666	3	0.00723	3.0485	0.75	1	0	0	0	1	-1	0	-1	0	0	sp|Q14956-2|GPNMB_HUMAN	GPNM	338	2819710	9147220	-1		0	0	0	N	1.3789
SS_EXoO_02162022_HCD_KS	19760	4189.41	2373.06	1187.04	2	1	SLGPAGDNPLELSR		1425.73	1 1 2 0	H(1)N(1)A(2)	(N(H(A(A))))	579	0 1 0 0;1 1 0 0;1 1 1 0;	947.323	1	26.0039	36.6208	6.28687	2	0.00721	3.03839	0.5	0.92308	0	0	0	1	-1	0	-1	0	0	sp|Q14956-2|GPNMB_HUMAN	GPNM	338	2819710	9147220	-1		0	0	0	N	1.67268
SS_EXoO_02162022_HCD_KS	20016	4232.3	2663.09	1332.05	2	1	TCFPLTQFTCNNGR	2,Carbamidomethyl[C];10,Carbamidomethyl[C];	1715.76	1 1 2 0	H(1)N(1)A(2)	(N(H(A(A))))	579	0 1 0 0;1 1 0 0;1 1 1 0;	947.323	1	49.5554	72.689	6.59286	2	0.00726	2.72701	0.5	1.26923	0	0	0	1	-1	0	-1	0	0	sp|Q07954|LRP1_HUMAN	LRP1	975	7953490	36419700	-1		0	0	0	N	1.5987
SS_EXoO_02162022_HCD_KS	20104	4247.38	2663.09	1332.05	2	1	TCFPLTQFTCNNGR	2,Carbamidomethyl[C];10,Carbamidomethyl[C];	1715.76	1 1 2 0	H(1)N(1)A(2)	(N(A)(H(A)))	23	0 1 0 0;0 1 1 0;1 1 0 0;1 1 1 0;	947.323	1	62.9345	81.622	28.2291	4	0.00741	2.78409	1	1.30769	0	0	0	1	-1	0	-1	0	0	sp|Q07954|LRP1_HUMAN	LRP1	975	7953490	36419700	-1		0	0	0	N	1.05208
SS_EXoO_02162022_HCD_KS	20201	4263.01	2663.09	1332.05	2	1	TCFPLTQFTCNNGR	2,Carbamidomethyl[C];10,Carbamidomethyl[C];	1715.76	1 1 2 0	H(1)N(1)A(2)	(N(H(A(A))))	579	0 1 0 0;1 1 0 0;1 1 1 0;	947.323	1	46.5162	67.8178	6.95604	2	0.00744	2.7946	0.5	1.15385	0	0	0	1	-1	0	-1	0	0	sp|Q07954|LRP1_HUMAN	LRP1	975	7953490	36419700	-1		0	0	0	N	1.23218
SS_EXoO_02162022_HCD_KS	20284	4276.94	2663.09	1332.05	2	1	TCFPLTQFTCNNGR	2,Carbamidomethyl[C];10,Carbamidomethyl[C];	1715.76	1 1 2 0	H(1)N(1)A(2)	(N(H(A(A))))	579	0 1 0 0;1 1 0 0;1 1 1 0;	947.323	1	36.7063	53.023	6.40383	2	0.00782	2.93805	0.5	1.07692	0	0	0	1	-1	0	-1	0	0	sp|Q07954|LRP1_HUMAN	LRP1	975	7953490	36419700	-1		0	0	0	N	1.23695
SS_EXoO_02162022_HCD_KS	2883	1062.26	1786.76	893.883	2	1	TTPAPETCEGR	8,Carbamidomethyl[C];	1218.54	1 2 0 0	H(1)N(2)	(N(H(N)))	1781	0 1 0 0;1 1 0 0;	568.212	1	26.4204	29.7263	20.2807	3	0.00451	2.52626	1	0.9	0	0	0	1	-1	0	-1	0.00342466	0.00342466	sp|Q04900|MUC24_HUMAN;sp|Q04900-2|MUC24_HUMAN;sp|Q04900-3|MUC24_HUMAN;sp|Q04900-4|MUC24_HUMAN;sp|Q04900-5|MUC24_HUMAN	CD164;CD16;CD16;CD16;CD16	54;54;54;54;54	2019140	5300050	-1		0	0	0	N	1.16518
SS_EXoO_02162022_HCD_KS	12307	2861.97	3380.51	845.882	4	1	STPDAVDKYLETPGDENEHAHFQK	8,Guanidinyl[K];24,Guanidinyl[K];	2812.29	1 2 0 0	H(1)N(2)	(N(N(H)))	2711	0 1 0 0;0 2 0 0;	568.212	1	20.7345	28.2679	6.74385	2	0.00343	1.0134	0.66667	0.52174	0	0	0	1	-1	0	-1	0.00433839	0.00433839	sp|P05067|A4_HUMAN;sp|P05067-3|A4_HUMAN;sp|P05067-4|A4_HUMAN;sp|P05067-5|A4_HUMAN;sp|P05067-6|A4_HUMAN;sp|P05067-7|A4_HUMAN;sp|P05067-8|A4_HUMAN;sp|P05067-9|A4_HUMAN;sp|P05067-10|A4_HUMAN;sp|P05067-11|A4_HUMAN	APP;AP;AP;AP;AP;AP;AP;AP;AP;AP	370;295;295;314;314;351;351;370;239;346	3593330	21944300	-1		0	0	0	N	1.2755
SS_EXoO_02162022_HCD_KS	4818	1531.18	1628.73	814.869	2	1	TPTPSPK	7,Guanidinyl[K];	769.42	1 2 1 0	H(1)N(2)A(1)	(N(N)(H(A)))	2714	0 1 0 0;0 2 0 0;1 1 0 0;1 1 1 0;1 2 0 0;	859.307	1	29.8224	24.564	39.5881	4	0.0036	2.21233	1	1	0	0	0	1	-1	0	-1	0.00949668	0.00949668	sp|Q9BZL4|PP12C_HUMAN;sp|Q9BZL4-2|PP12C_HUMAN;sp|Q9BZL4-3|PP12C_HUMAN;sp|Q9BZL4-4|PP12C_HUMAN;sp|Q9BZL4-5|PP12C_HUMAN	PPP1R12C;PPP1R12;PPP1R12;PPP1R12;PPP1R12	472;472;471;472;398	13832200	26434700	-1		0	0	0	N	1.02178
SS_EXoO_02162022_HCD_KS	11074	2671.29	2136.96	1068.98	2	1	TSSSYQPIQPK	11,Guanidinyl[K];	1277.65	1 2 1 0	H(1)N(2)A(1)	(N(N)(H(A)))	2714	0 1 0 0;0 2 0 0;1 1 0 0;1 1 1 0;1 2 0 0;	859.307	1	36.4628	43.4998	23.3941	4	0.0046	2.15366	0.83333	1.15	0	0	0	1	-1	0	-1	0	0	sp|O75976|CBPD_HUMAN;sp|O75976-2|CBPD_HUMAN	CPD;CP	489;242	9700680	36101400	-1		0	0	0	N	5.61102
SS_EXoO_02162022_HCD_KS	11077	2671.81	2136.96	1068.98	2	1	TSSSYQPIQPK	11,Guanidinyl[K];	1277.65	1 2 1 0	H(1)N(2)A(1)	(N(H(A)(N)))	804	0 1 0 0;1 1 0 0;1 1 1 0;1 2 0 0;	859.307	1	21.0543	25.7004	12.4258	3	0.0046	2.15366	0.6	0.85	0	0	0	1	-1	0	-1	0.00867888	0.00867888	sp|O75976|CBPD_HUMAN;sp|O75976-2|CBPD_HUMAN	CPD;CP	489;242	9700680	36101400	-1		0	0	0	N	5.07543
SS_EXoO_02162022_HCD_KS	11198	2691.68	2136.96	1068.98	2	1	TSSSYQPIQPK	11,Guanidinyl[K];	1277.65	1 2 1 0	H(1)N(2)A(1)	(N(N)(H(A)))	2714	0 1 0 0;0 2 0 0;1 1 0 0;1 1 1 0;1 2 0 0;	859.307	1	32.2704	33.8598	29.3184	4	0.00447	2.09283	1	1	0	0	0	1	-1	0	-1	0	0	sp|O75976|CBPD_HUMAN;sp|O75976-2|CBPD_HUMAN	CPD;CP	489;242	9700680	36101400	-1		0	0	0	N	3.76531
SS_EXoO_02162022_HCD_KS	15154	3318.43	2453.13	1227.07	2	1	TDLPAPSAPDLTEPK	15,Guanidinyl[K];	1593.81	1 2 1 0	H(1)N(2)A(1)	(N(N(H(A))))	2416	0 1 0 0;0 2 0 0;1 2 0 0;	859.307	1	28.6928	41.6377	4.65241	2	0.00733	2.98733	0.5	0.85714	0	0	0	1	-1	0	-1	0	0	sp|P14314|GLU2B_HUMAN;sp|P14314-2|GLU2B_HUMAN	PRKCSH;PRKCS	287;287	1037210	3849090	-1		0	0	0	N	2.71625
SS_EXoO_02162022_HCD_KS	16130	3484.31	2364.16	1182.58	2	1	TPPAGQTLAVPSLPR		1504.85	1 2 1 0	H(1)N(2)A(1)	(N(H(A)(N)))	804	0 1 0 0;1 1 0 0;1 1 1 0;1 2 0 0;	859.307	1	26.1713	30.7704	17.6301	3	0.004	1.68994	0.6	0.82143	0	0	0	1	-1	0	-1	0	0	sp|Q6UXD5|SE6L2_HUMAN;sp|Q6UXD5-5|SE6L2_HUMAN;sp|Q6UXD5-6|SE6L2_HUMAN	SEZ6L2;SEZ6L;SEZ6L	80;36;80	648236	5144400	-1		0	0	0	N	1.54541
SS_EXoO_02162022_HCD_KS	18542	3932.81	2368.07	1184.54	2	1	TGEPPALDEVPEVR		1508.76	1 2 1 0	H(1)N(2)A(1)	(N(N(H(A))))	2416	0 1 0 0;0 2 0 0;1 2 0 0;	859.307	1	25.1904	36.0805	4.96597	2	0.00503	2.1259	0.5	0.88462	0	0	0	1	-1	0	-1	0	0	sp|O75976|CBPD_HUMAN	CPD	226	5037100	17394100	-1		0	0	0	N	6.5178
SS_EXoO_02162022_HCD_KS	18621	3948.85	2368.07	1184.54	2	1	TGEPPALDEVPEVR		1508.76	1 2 1 0	H(1)N(2)A(1)	(N(N(H(A))))	2416	0 1 0 0;0 2 0 0;1 2 0 0;	859.307	1	34.9356	51.0468	5.01485	2	0.00562	2.37421	0.5	1.03846	0	0	0	1	-1	0	-1	0	0	sp|O75976|CBPD_HUMAN	CPD	226	5037100	17394100	-1		0	0	0	N	4.89531
SS_EXoO_02162022_HCD_KS	18703	3964.88	2368.07	1184.54	2	1	TGEPPALDEVPEVR		1508.76	1 2 1 0	H(1)N(2)A(1)	(N(N(H(A))))	2416	0 1 0 0;0 2 0 0;1 2 0 0;	859.307	1	19.182	26.6275	5.35471	2	0.00565	2.38687	0.5	0.73077	0	0	0	1	-1	0	-1	0.00614125	0.00614125	sp|O75976|CBPD_HUMAN	CPD	226	5037100	17394100	-1		0	0	0	N	5.99139
SS_EXoO_02162022_HCD_KS	18801	3983.34	2368.07	1184.54	2	1	TGEPPALDEVPEVR		1508.76	1 2 1 0	H(1)N(2)A(1)	(N(N(H(A))))	2416	0 1 0 0;0 2 0 0;1 2 0 0;	859.307	1	24.1585	34.4409	5.06259	2	0.00672	2.83787	0.5	0.88462	0	0	0	1	-1	0	-1	0	0	sp|O75976|CBPD_HUMAN	CPD	226	5037100	17394100	-1		0	0	0	N	6.18035
SS_EXoO_02162022_HCD_KS	8081	2159.89	2871.23	957.749	3	1	TETSNLEHLGHETPR		1720.82	1 2 2 0	H(1)N(2)A(2)	(N(N)(H(A(A))))	2712	0 1 0 0;0 2 0 0;1 1 0 0;1 1 1 0;1 1 2 0;1 2 0 0;1 2 1 0;	1150.4	1	51.2289	63.5921	28.2688	4	0.00432	1.50624	0.625	1.10714	0	0	0	0	6.94047e-27	3.75992e-28	-1	0	3.75992e-28	sp|Q9UJJ9|GNPTG_HUMAN	GNPTG	274	8887760	44697900	-1		0	0	0	N	1.12466
SS_EXoO_02162022_HCD_KS	8179	2177.42	2871.23	957.749	3	1	TETSNLEHLGHETPR		1720.82	1 2 2 0	H(1)N(2)A(2)	(N(H(N)(A(A))))	1448	0 1 0 0;1 1 0 0;1 1 1 0;1 1 2 0;1 2 0 0;1 2 1 0;	1150.4	1	30.0491	35.2038	20.476	3	0.00438	1.52714	0.57143	0.82143	0	0	0	0	4.16374e-19	1.27885e-20	-1	0	1.27885e-20	sp|Q9UJJ9|GNPTG_HUMAN	GNPTG	274	8887760	44697900	-1		0	0	0	N	1.04846
SS_EXoO_02162022_HCD_KS	11280	2704.93	2428.06	1214.53	2	1	TSSSYQPIQPK	11,Guanidinyl[K];	1277.65	1 2 2 0	H(1)N(2)A(2)	(N(N)(H(A(A))))	2712	0 1 0 0;0 2 0 0;1 1 0 0;1 1 1 0;1 1 2 0;1 2 0 0;1 2 1 0;	1150.4	1	29.3145	29.612	28.7622	4	0.00562	2.31451	0.75	0.95	0	0	0	0	2.29349e-27	1.39782e-28	-1	0.00342466	0.00342466	sp|O75976|CBPD_HUMAN;sp|O75976-2|CBPD_HUMAN	CPD;CP	489;242	9842120	37572100	-1		0	0	0	N	1.24596
SS_EXoO_02162022_HCD_KS	11378	2720.78	2428.06	1214.53	2	1	TSSSYQPIQPK	11,Guanidinyl[K];	1277.65	1 2 2 0	H(1)N(2)A(2)	(N(N)(H(A(A))))	2712	0 1 0 0;0 2 0 0;1 1 0 0;1 1 1 0;1 1 2 0;1 2 0 0;1 2 1 0;	1150.4	1	31.4176	32.9517	28.5685	4	0.00578	2.38205	0.75	1	0	0	0	0	3.54109e-27	2.02747e-28	-1	0	2.02747e-28	sp|O75976|CBPD_HUMAN;sp|O75976-2|CBPD_HUMAN	CPD;CP	489;242	9842120	37572100	-1		0	0	0	N	1.13944
SS_EXoO_02162022_HCD_KS	13496	3047.46	2572.17	1286.59	2	1	TAPPTMAPGLAQPK	14,Guanidinyl[K];	1421.76	1 2 2 0	H(1)N(2)A(2)	(N(A)(H(A)(N)))	0	0 1 0 0;0 1 1 0;1 1 0 0;1 1 1 0;1 1 2 0;1 2 0 0;1 2 1 0;	1150.4	1	38.5717	45.618	25.4857	4	0.00724	2.81621	0.625	0.92308	0	0	0	0	3.80058e-24	2.16042e-25	-1	0	2.16042e-25	sp|Q9BZM4|ULBP3_HUMAN	ULBP3	209	3964550	18279000	-1		0	0	0	N	1.13109
SS_EXoO_02162022_HCD_KS	13589	3061.45	2572.17	1286.59	2	1	TAPPTMAPGLAQPK	14,Guanidinyl[K];	1421.76	1 2 2 0	H(1)N(2)A(2)	(N(A)(H(A)(N)))	0	0 1 0 0;0 1 1 0;1 1 0 0;1 1 1 0;1 1 2 0;1 2 0 0;1 2 1 0;	1150.4	1	37.4583	43.8564	25.5762	4	0.00761	2.9585	0.625	0.96154	0	0	0	0	3.09068e-24	1.37431e-25	-1	0	1.37431e-25	sp|Q9BZM4|ULBP3_HUMAN	ULBP3	209	3964550	18279000	-1		0	0	0	N	1.29884
SS_EXoO_02162022_HCD_KS	13678	3075.96	3569.51	1190.51	3	1	TDTAPGEQAQDVASSPPESSFQK	23,Guanidinyl[K];	2419.1	1 2 2 0	H(1)N(2)A(2)	(N(N(H(A(A)))))	2403	0 1 0 0;0 2 0 0;1 2 0 0;1 2 1 0;	1150.4	1	45.2831	67.9547	3.17866	2	0.00671	1.88086	0.4	0.88636	0	0	0	0	0.159474	0.00492661	-1	0	0.00492661	sp|Q9BS26|ERP44_HUMAN	ERP44	367	11348100	70725500	-1		0	0	0	N	1.53238
SS_EXoO_02162022_HCD_KS	13685	3076.93	2572.17	1286.59	2	1	TAPPTMAPGLAQPK	14,Guanidinyl[K];	1421.76	1 2 2 0	H(1)N(2)A(2)	(N(A)(H(A)(N)))	0	0 1 0 0;0 1 1 0;1 1 0 0;1 1 1 0;1 1 2 0;1 2 0 0;1 2 1 0;	1150.4	1	21.242	25.5811	13.1837	4	0.00937	3.6443	0.5	0.69231	0	0	0	0	8.3214e-12	1.90222e-13	-1	0.00867888	0.00867888	sp|Q9BZM4|ULBP3_HUMAN	ULBP3	209	3964550	18279000	-1		0	0	0	N	1.33467
SS_EXoO_02162022_HCD_KS	13764	3090.32	3569.51	1190.51	3	1	TDTAPGEQAQDVASSPPESSFQK	23,Guanidinyl[K];	2419.1	1 2 2 0	H(1)N(2)A(2)	(N(N(H(A(A)))))	2403	0 1 0 0;0 2 0 0;1 2 0 0;1 2 1 0;	1150.4	1	43.6397	65.4326	3.167	2	0.00657	1.84052	0.4	0.86364	0	0	0	0	0.161565	0.00505063	-1	0	0.00505063	sp|Q9BS26|ERP44_HUMAN	ERP44	367	11348100	70725500	-1		0	0	0	N	1.13873
SS_EXoO_02162022_HCD_KS	9061	2330.24	2494.11	1247.56	2	1	TQGTPVHLNYR		1285.66	1 3 1 1	H(1)N(3)A(1)F(1)	(N(N(F))(H(A)(N)))	2270	0 1 0 0;0 2 0 0;0 2 0 1;1 1 0 0;1 1 1 0;1 2 0 0;1 2 0 1;1 2 1 0;1 2 1 1;1 3 0 0;1 3 0 1;1 3 1 0;	1208.44	1	27.3967	24.5478	32.6877	4	0.00565	2.26411	0.61538	0.85	0	0	0	0	3.66292e-31	3.37048e-32	-1	0.00949668	0.00949668	sp|Q9UKM7|MA1B1_HUMAN	MAN1B1	239	742654	3705680	-1		0	0	0	N	1.99408
SS_EXoO_02162022_HCD_KS	9171	2350.27	3074.31	1025.44	3	1	TETSNLEHLGHETPR		1720.82	1 3 2 0	H(1)N(3)A(2)	(N(N(H(N)(A(A)))))	2485	0 1 0 0;0 2 0 0;1 2 0 0;1 2 1 0;1 2 2 0;1 3 0 0;1 3 1 0;	1353.48	1	28.111	30.779	23.156	3	0.00483	1.57148	0.625	0.78571	0	0	0	0	8.13431e-22	4.04989e-23	-1	0	4.04989e-23	sp|Q9UJJ9|GNPTG_HUMAN	GNPTG	274	3878830	18312300	-1		0	0	0	N	1.20583
SS_EXoO_02162022_HCD_KS	13745	3087.56	3088.33	1030.12	3	1	SPVSSDPVHMSPLEPR		1734.85	1 3 2 0	H(1)N(3)A(2)	(N(N(H(N)(A(A)))))	2485	0 1 0 0;0 2 0 0;1 2 0 0;1 2 1 0;1 2 2 0;1 3 0 0;1 3 1 0;	1353.48	1	22.6626	30.9433	7.28415	3	0.00422	1.3678	0.375	0.76667	0	0	0	0	5.80523e-06	1.9915e-07	-1	0	1.9915e-07	sp|Q9NQX5|NPDC1_HUMAN	NPDC1	161	374267	1420410	-1		0	0	0	N	1.14016
SS_EXoO_02162022_HCD_KS	14216	3163.82	3542.58	1181.53	3	1	TTVEIVTMSHQALGDVAGR		1985.01	1 4 1 2	H(1)N(4)A(1)F(2)	(N(A))(N(N(F)(H(N(F)))))	388	0 1 0 0;0 1 1 0;0 2 0 0;0 2 0 1;0 2 1 0;0 3 0 0;0 3 0 1;0 3 1 0;0 3 1 1;1 2 0 0;1 2 0 1;1 3 0 0;1 3 0 1;1 3 0 2;1 3 1 0;1 3 1 1;1 4 0 0;1 4 0 1;1 4 0 2;1 4 1 0;1 4 1 1;	1557.58	1	26.3721	35.6435	9.15372	3	-0.01106	-3.12241	0.27273	0.77778	0	0	0	0	1.01803e-07	2.40122e-09	-1	0	2.40122e-09	sp|P01130|LDLR_HUMAN;sp|P01130-2|LDLR_HUMAN;sp|P01130-3|LDLR_HUMAN;sp|P01130-4|LDLR_HUMAN;sp|P01130-5|LDLR_HUMAN;sp|P01130-6|LDLR_HUMAN	LDLR;LDL;LDL;LDL;LDL;LDL	760;582;592;719;760;639	1402530	4503690	-1		0	0	0	N	1.14926
SS_EXoO_02162022_HCD_KS	13496	3047.46	2573.17	1287.09	2	1	PPTMAPGLAQPK	12,Guanidinyl[K];	1249.67	1 5 0 1	H(1)N(5)F(1)	(N)(N(N(H(N)(N(F)))))	3180	0 1 0 0;0 2 0 0;0 3 0 0;1 2 0 0;1 3 0 0;1 3 0 1;1 4 0 0;1 4 0 1;1 5 0 0;	1323.51	3	33.5323	49.4773	3.92025	2	-0.01055	-4.10023	0.2	1.09091	0	0	0	0	0.0169459	0.00184587	-1	0	0.00184587	sp|Q9BZM4|ULBP3_HUMAN	ULBP3	213	6363500	14179200	-1		0	0	0	N	1.13109
SS_EXoO_02162022_HCD_KS	13589	3061.45	2573.17	1287.09	2	1	PPTMAPGLAQPK	12,Guanidinyl[K];	1249.67	1 5 0 1	H(1)N(5)F(1)	(N)(N(N(H(N)(N(F)))))	3180	0 1 0 0;0 2 0 0;0 3 0 0;1 2 0 0;1 3 0 0;1 3 0 1;1 4 0 0;1 4 0 1;1 5 0 0;	1323.51	3	35.2964	52.1913	3.92012	2	-0.01054	-4.09557	0.2	1.18182	0	0	0	0	0.0169507	0.0018585	-1	0	0.0018585	sp|Q9BZM4|ULBP3_HUMAN	ULBP3	213	6363500	14179200	-1		0	0	0	N	1.29884
SS_EXoO_02162022_HCD_KS	23026	4856.03	2718.23	1359.62	2	1	VSVAPGPVGQTTGAP		1337.71	1 6 0 0	H(1)N(6)	(N(N))(N(N(H(N)(N))))	2892	0 1 0 0;0 2 0 0;0 3 0 0;0 4 0 0;1 2 0 0;1 3 0 0;1 4 0 0;1 5 0 0;	1380.53	2	20.2198	29.1307	3.67094	2	-0.00343	-1.26086	0.22222	0.67857	0	0	0	0	0.0309912	0.00226333	-1	0.00433839	0.00646224	sp|Q8TCU4|ALMS1_HUMAN;sp|Q8TCU4-2|ALMS1_HUMAN;sp|Q8TCU4-3|ALMS1_HUMAN	ALMS1;ALMS;ALMS	1503;1503;1503	9388620	38862900	-1		0	0	0	N	1.47194
SS_EXoO_02162022_HCD_KS	10351	2552.56	2908.25	970.089	3	1	TESPVREEPGEDFPAAR		1886.89	2 2 1 0	H(2)N(2)A(1)	(N(H)(N(H(A))))	1867	0 1 0 0;0 2 0 0;1 1 0 0;1 2 0 0;1 2 1 0;2 2 0 0;	1021.36	1	27.0058	24.6356	31.4077	4	0.00538	1.84951	0.85714	0.59375	0	0	0	0	6.28348e-30	4.53744e-31	-1	0.00949668	0.00949668	sp|P02786|TFR1_HUMAN	TFRC	104	14919100	83357300	-1		0	0	0	N	5.52905
SS_EXoO_02162022_HCD_KS	10429	2566.09	2908.25	970.089	3	1	TESPVREEPGEDFPAAR		1886.89	2 2 1 0	H(2)N(2)A(1)	(N(H)(N(H(A))))	1867	0 1 0 0;0 2 0 0;1 1 0 0;1 2 0 0;1 2 1 0;2 2 0 0;	1021.36	1	27.3936	27.346	27.482	4	0.00505	1.73501	0.85714	0.625	0	0	0	0	4.08108e-26	2.12709e-27	-1	0.00531915	0.00531915	sp|P02786|TFR1_HUMAN	TFRC	104	14919100	83357300	-1		0	0	0	N	5.06813
SS_EXoO_02162022_HCD_KS	11024	2664.74	2299.01	1150.01	2	1	TSSSYQPIQPK	11,Guanidinyl[K];	1277.65	2 2 1 0	H(2)N(2)A(1)	(N(H(A))(N(H)))	1120	0 1 0 0;0 2 0 0;1 1 0 0;1 1 1 0;1 2 0 0;1 2 1 0;2 2 0 0;	1021.36	1	28.2426	37.9005	10.3066	3	0.00441	1.92033	0.5	1.05	0	0	0	0	7.5031e-09	1.77363e-10	-1	0	1.77363e-10	sp|O75976|CBPD_HUMAN;sp|O75976-2|CBPD_HUMAN	CPD;CP	489;242	23617300	81800900	-1		0	0	0	N	8.64871
SS_EXoO_02162022_HCD_KS	11118	2679.32	2299.01	1150.01	2	1	TSSSYQPIQPK	11,Guanidinyl[K];	1277.65	2 2 1 0	H(2)N(2)A(1)	(N(H(A))(N(H)))	1120	0 1 0 0;0 2 0 0;1 1 0 0;1 1 1 0;1 2 0 0;1 2 1 0;2 2 0 0;	1021.36	1	35.4959	46.6471	14.7865	3	0.00452	1.96643	0.625	1.15	0	0	0	0	2.02084e-13	6.05004e-15	-1	0	6.05004e-15	sp|O75976|CBPD_HUMAN;sp|O75976-2|CBPD_HUMAN	CPD;CP	489;242	23617300	81800900	-1		0	0	0	N	13.568
SS_EXoO_02162022_HCD_KS	13447	3040.28	2856.21	1428.61	2	1	TPSLTGSCPQGWASDTK	8,Carbamidomethyl[C];17,Guanidinyl[K];	1834.84	2 2 1 0	H(2)N(2)A(1)	(N(H(A))(N(H)))	1120	0 1 0 0;0 2 0 0;1 1 0 0;1 1 1 0;1 2 0 0;1 2 1 0;2 2 0 0;	1021.36	1	32.4201	41.557	15.4517	3	0.00869	3.04315	0.75	0.90625	0	0	0	0	4.3942e-14	1.60121e-15	-1	0	1.60121e-15	sp|Q9UBG0|MRC2_HUMAN	MRC2	662	2826540	13651600	-1		0	0	0	N	9.64788
SS_EXoO_02162022_HCD_KS	15760	3424.34	2530.13	1265.57	2	1	TGEPPALDEVPEVR		1508.76	2 2 1 0	H(2)N(2)A(1)	(N(H)(N(H(A))))	1867	0 1 0 0;0 2 0 0;1 1 0 0;1 2 0 0;1 2 1 0;2 2 0 0;	1021.36	1	28.0239	39.2214	7.22864	3	0.00687	2.71562	0.42857	0.88462	0	0	0	0	6.56075e-06	2.18471e-07	-1	0	2.18471e-07	sp|O75976|CBPD_HUMAN	CPD	226	9166550	35362900	-1		0	0	0	N	4.10657
SS_EXoO_02162022_HCD_KS	15839	3437.62	2530.13	1265.57	2	1	TGEPPALDEVPEVR		1508.76	2 2 1 0	H(2)N(2)A(1)	(N(H)(N(H(A))))	1867	0 1 0 0;0 2 0 0;1 1 0 0;1 2 0 0;1 2 1 0;2 2 0 0;	1021.36	1	45.9234	65.8017	9.00664	3	0.00691	2.73143	0.42857	1.15385	0	0	0	0	1.40461e-07	3.13154e-09	-1	0	3.13154e-09	sp|O75976|CBPD_HUMAN	CPD	226	9166550	35362900	-1		0	0	0	N	7.93375
SS_EXoO_02162022_HCD_KS	15920	3450.81	2530.13	1265.57	2	1	TGEPPALDEVPEVR		1508.76	2 2 1 0	H(2)N(2)A(1)	(N(H)(N(H(A))))	1867	0 1 0 0;0 2 0 0;1 1 0 0;1 2 0 0;1 2 1 0;2 2 0 0;	1021.36	1	34.2193	46.1981	11.973	3	0.00683	2.7006	0.57143	0.92308	0	0	0	0	1.45265e-10	3.09191e-12	-1	0	3.09191e-12	sp|O75976|CBPD_HUMAN	CPD	226	9166550	35362900	-1		0	0	0	N	8.16782
SS_EXoO_02162022_HCD_KS	15924	3451.27	2530.13	1265.57	2	1	TGEPPALDEVPEVR		1508.76	2 2 1 0	H(2)N(2)A(1)	(N(H)(N(H(A))))	1867	0 1 0 0;0 2 0 0;1 1 0 0;1 2 0 0;1 2 1 0;2 2 0 0;	1021.36	1	26.1038	35.9794	7.76337	3	0.00683	2.7006	0.42857	0.80769	0	0	0	0	2.04416e-06	7.84473e-08	-1	0	7.84473e-08	sp|O75976|CBPD_HUMAN	CPD	226	9166550	35362900	-1		0	0	0	N	6.83804
SS_EXoO_02162022_HCD_KS	16019	3466.11	2530.13	1265.57	2	1	TGEPPALDEVPEVR		1508.76	2 2 1 0	H(2)N(2)A(1)	(N(H)(N(H(A))))	1867	0 1 0 0;0 2 0 0;1 1 0 0;1 2 0 0;1 2 1 0;2 2 0 0;	1021.36	1	34.5529	48.3876	8.85989	3	0.00686	2.71088	0.42857	1	0	0	0	0	1.93276e-07	5.51815e-09	-1	0	5.51815e-09	sp|O75976|CBPD_HUMAN	CPD	226	9166550	35362900	-1		0	0	0	N	9.43197
SS_EXoO_02162022_HCD_KS	16150	3487.48	2530.13	1265.57	2	1	TGEPPALDEVPEVR		1508.76	2 2 1 0	H(2)N(2)A(1)	(N(H)(N(H(A))))	1867	0 1 0 0;0 2 0 0;1 1 0 0;1 2 0 0;1 2 1 0;2 2 0 0;	1021.36	1	26.4754	36.8677	7.1755	3	0.00723	2.85948	0.42857	0.88462	0	0	0	0	7.3784e-06	2.40516e-07	-1	0	2.40516e-07	sp|O75976|CBPD_HUMAN	CPD	226	9166550	35362900	-1		0	0	0	N	7.76722
SS_EXoO_02162022_HCD_KS	18588	3942.05	2530.13	1265.57	2	1	TGEPPALDEVPEVR		1508.76	2 2 1 0	H(2)N(2)A(1)	(N(H)(N(H(A))))	1867	0 1 0 0;0 2 0 0;1 1 0 0;1 2 0 0;1 2 1 0;2 2 0 0;	1021.36	1	33.7604	45.2753	12.3755	3	0.00609	2.40575	0.57143	0.96154	0	0	0	0	5.58726e-11	1.47981e-12	-1	0	1.47981e-12	sp|O75976|CBPD_HUMAN	CPD	226	12010300	44948700	-1		0	0	0	N	10.437
SS_EXoO_02162022_HCD_KS	18597	3944.28	2530.13	1265.57	2	1	TGEPPALDEVPEVR		1508.76	2 2 1 0	H(2)N(2)A(1)	(N(H)(N(H(A))))	1867	0 1 0 0;0 2 0 0;1 1 0 0;1 2 0 0;1 2 1 0;2 2 0 0;	1021.36	1	21.9807	29.7041	7.63725	3	0.00609	2.40575	0.42857	0.76923	0	0	0	0	2.68538e-06	1.13985e-07	-1	0.00342466	0.00342466	sp|O75976|CBPD_HUMAN	CPD	226	12010300	44948700	-1		0	0	0	N	9.09329
SS_EXoO_02162022_HCD_KS	18666	3958.01	2530.12	1265.57	2	1	TGEPPALDEVPEVR		1508.76	2 2 1 0	H(2)N(2)A(1)	(N(H)(N(H(A))))	1867	0 1 0 0;0 2 0 0;1 1 0 0;1 2 0 0;1 2 1 0;2 2 0 0;	1021.36	1	51.1675	69.7765	16.6078	4	0.00608	2.40259	0.57143	1.23077	0	0	0	0	3.12668e-15	9.48215e-17	-1	0	9.48215e-17	sp|O75976|CBPD_HUMAN	CPD	226	12010300	44948700	-1		0	0	0	N	10.2091
SS_EXoO_02162022_HCD_KS	18676	3960.47	2530.12	1265.57	2	1	TGEPPALDEVPEVR		1508.76	2 2 1 0	H(2)N(2)A(1)	(N(H)(N(H(A))))	1867	0 1 0 0;0 2 0 0;1 1 0 0;1 2 0 0;1 2 1 0;2 2 0 0;	1021.36	1	24.9289	34.52	7.11674	3	0.00608	2.40259	0.42857	0.80769	0	0	0	0	8.40495e-06	2.89863e-07	-1	0	2.89863e-07	sp|O75976|CBPD_HUMAN	CPD	226	12010300	44948700	-1		0	0	0	N	9.88292
SS_EXoO_02162022_HCD_KS	18765	3975.18	2530.12	1265.57	2	1	TGEPPALDEVPEVR		1508.76	2 2 1 0	H(2)N(2)A(1)	(N(H)(N(H(A))))	1867	0 1 0 0;0 2 0 0;1 1 0 0;1 2 0 0;1 2 1 0;2 2 0 0;	1021.36	1	35.6468	49.8232	9.31923	3	0.00591	2.3354	0.42857	1	0	0	0	0	7.06767e-08	1.54147e-09	-1	0	1.54147e-09	sp|O75976|CBPD_HUMAN	CPD	226	12010300	44948700	-1		0	0	0	N	10.4435
SS_EXoO_02162022_HCD_KS	18848	3992.62	2530.12	1265.57	2	1	TGEPPALDEVPEVR		1508.76	2 2 1 0	H(2)N(2)A(1)	(N(H)(N(H(A))))	1867	0 1 0 0;0 2 0 0;1 1 0 0;1 2 0 0;1 2 1 0;2 2 0 0;	1021.36	1	21.2043	28.6915	7.29966	3	0.00604	2.38678	0.42857	0.76923	0	0	0	0	5.61048e-06	1.93063e-07	-1	0.00433839	0.00433839	sp|O75976|CBPD_HUMAN	CPD	226	12010300	44948700	-1		0	0	0	N	9.77207
SS_EXoO_02162022_HCD_KS	19009	4025.63	2530.13	1265.57	2	1	TGEPPALDEVPEVR		1508.76	2 2 1 0	H(2)N(2)A(1)	(N(H)(N(H(A))))	1867	0 1 0 0;0 2 0 0;1 1 0 0;1 2 0 0;1 2 1 0;2 2 0 0;	1021.36	1	21.2185	29.0231	6.72443	3	0.00843	3.3314	0.42857	0.76923	0	0	0	0	2.02873e-05	6.70751e-07	-1	0.00433839	0.00433839	sp|O75976|CBPD_HUMAN	CPD	226	12400900	46324500	-1		0	0	0	N	10.7168
SS_EXoO_02162022_HCD_KS	10949	2652.56	2590.11	1295.56	2	1	TSSSYQPIQPK	11,Guanidinyl[K];	1277.65	2 2 2 0	H(2)N(2)A(2)	(N(H(A))(N(H(A))))	920	0 1 0 0;0 2 0 0;1 1 0 0;1 1 1 0;1 2 0 0;1 2 1 0;2 2 0 0;2 2 1 0;	1312.46	1	42.2461	48.8281	30.0225	4	0.00644	2.48651	0.66667	1.25	0	0	0	0	1.37084e-28	8.25666e-30	-1	0	8.25666e-30	sp|O75976|CBPD_HUMAN;sp|O75976-2|CBPD_HUMAN	CPD;CP	489;242	82687400	328800000	-1		0	0	0	N	6.13299
SS_EXoO_02162022_HCD_KS	11037	2666.14	2590.11	1295.56	2	1	TSSSYQPIQPK	11,Guanidinyl[K];	1277.65	2 2 2 0	H(2)N(2)A(2)	(N(H(A))(N(H(A))))	920	0 1 0 0;0 2 0 0;1 1 0 0;1 1 1 0;1 2 0 0;1 2 1 0;2 2 0 0;2 2 1 0;	1312.46	1	54.0832	62.6411	38.1898	4	0.00663	2.56064	0.66667	1.3	0	0	0	0	1.73442e-36	1.24153e-37	-1	0	1.24153e-37	sp|O75976|CBPD_HUMAN;sp|O75976-2|CBPD_HUMAN	CPD;CP	489;242	82504800	327873000	-1		0	0	0	N	8.19291
SS_EXoO_02162022_HCD_KS	11038	2666.4	2590.11	1295.56	2	1	TSSSYQPIQPK	11,Guanidinyl[K];	1277.65	2 2 2 0	H(2)N(2)A(2)	(N(H(A))(N(H(A))))	920	0 1 0 0;0 2 0 0;1 1 0 0;1 1 1 0;1 2 0 0;1 2 1 0;2 2 0 0;2 2 1 0;	1312.46	1	25.3231	30.2976	16.0848	4	0.00663	2.56064	0.44444	0.85	0	0	0	0	1.03308e-14	2.98769e-16	-1	0.0011655	0.0011655	sp|O75976|CBPD_HUMAN;sp|O75976-2|CBPD_HUMAN	CPD;CP	489;242	82504800	327873000	-1		0	0	0	N	6.97303
SS_EXoO_02162022_HCD_KS	11133	2681.21	2590.11	1295.56	2	1	TSSSYQPIQPK	11,Guanidinyl[K];	1277.65	2 2 2 0	H(2)N(2)A(2)	(N(H(A))(N(H(A))))	920	0 1 0 0;0 2 0 0;1 1 0 0;1 1 1 0;1 2 0 0;1 2 1 0;2 2 0 0;2 2 1 0;	1312.46	1	52.9507	63.6561	33.0691	4	0.0067	2.58843	0.66667	1.25	0	0	0	0	1.57076e-31	1.53402e-32	-1	0	1.53402e-32	sp|O75976|CBPD_HUMAN;sp|O75976-2|CBPD_HUMAN	CPD;CP	489;242	82504800	327873000	-1		0	0	0	N	8.88429
SS_EXoO_02162022_HCD_KS	11213	2694.27	2590.11	1295.56	2	1	TSSSYQPIQPK	11,Guanidinyl[K];	1277.65	2 2 2 0	H(2)N(2)A(2)	(N(H(A))(N(H(A))))	920	0 1 0 0;0 2 0 0;1 1 0 0;1 1 1 0;1 2 0 0;1 2 1 0;2 2 0 0;2 2 1 0;	1312.46	1	38.8302	42.9132	31.2477	4	0.00675	2.60697	0.66667	1.05	0	0	0	0	8.96664e-30	6.22239e-31	-1	0	6.22239e-31	sp|O75976|CBPD_HUMAN;sp|O75976-2|CBPD_HUMAN	CPD;CP	489;242	82504800	327873000	-1		0	0	0	N	7.12524
SS_EXoO_02162022_HCD_KS	11312	2710.04	2590.11	1295.56	2	1	TSSSYQPIQPK	11,Guanidinyl[K];	1277.65	2 2 2 0	H(2)N(2)A(2)	(N(H(A))(N(H(A))))	920	0 1 0 0;0 2 0 0;1 1 0 0;1 1 1 0;1 2 0 0;1 2 1 0;2 2 0 0;2 2 1 0;	1312.46	1	26.5683	26.9901	25.7848	4	0.0069	2.66565	0.66667	0.9	0	0	0	0	1.91984e-24	9.03262e-26	-1	0.00614125	0.00614125	sp|O75976|CBPD_HUMAN;sp|O75976-2|CBPD_HUMAN	CPD;CP	489;242	82504800	327873000	-1		0	0	0	N	6.29486
SS_EXoO_02162022_HCD_KS	11410	2725.55	2590.11	1295.56	2	1	TSSSYQPIQPK	11,Guanidinyl[K];	1277.65	2 2 2 0	H(2)N(2)A(2)	(N(H(A))(N(H(A))))	920	0 1 0 0;0 2 0 0;1 1 0 0;1 1 1 0;1 2 0 0;1 2 1 0;2 2 0 0;2 2 1 0;	1312.46	1	29.0366	31.7316	24.0317	4	0.00686	2.64866	0.66667	1	0	0	0	0	1.0726e-22	6.28532e-24	-1	0	6.28532e-24	sp|O75976|CBPD_HUMAN;sp|O75976-2|CBPD_HUMAN	CPD;CP	489;242	83982100	333627000	-1		0	0	0	N	8.31506
SS_EXoO_02162022_HCD_KS	13936	3117.74	3447.37	1149.8	3	1	TCGPSSFSCPGTHVCVPER	2,Carbamidomethyl[C];9,Carbamidomethyl[C];15,Carbamidomethyl[C];	2134.91	2 2 2 0	H(2)N(2)A(2)	(N(H(A))(N(H(A))))	920	0 1 0 0;0 2 0 0;1 1 0 0;1 1 1 0;1 2 0 0;1 2 1 0;2 2 0 0;2 2 1 0;	1312.46	1	30.3873	40.8694	10.9205	4	0.00725	2.10373	0.44444	0.80556	0	0	0	0	1.7739e-09	3.72902e-11	-1	0	3.72902e-11	sp|Q07954|LRP1_HUMAN	LRP1	2773	2306370	15551900	-1		0	0	0	N	4.68333
SS_EXoO_02162022_HCD_KS	15864	3441.48	3147.3	1574.15	2	1	TPSLTGSCPQGWASDTK	8,Carbamidomethyl[C];17,Guanidinyl[K];	1834.84	2 2 2 0	H(2)N(2)A(2)	(N(H(A))(N(H(A))))	920	0 1 0 0;0 2 0 0;1 1 0 0;1 1 1 0;1 2 0 0;1 2 1 0;2 2 0 0;2 2 1 0;	1312.46	1	38.1339	37.4773	39.3533	4	0.00707	2.24552	1	0.875	0	0	0	0	1.27332e-37	9.5317e-39	-1	0	9.5317e-39	sp|Q9UBG0|MRC2_HUMAN	MRC2	662	2564900	14536200	-1		0	0	0	N	8.79871
SS_EXoO_02162022_HCD_KS	16002	3463.32	3147.3	1574.15	2	1	TPSLTGSCPQGWASDTK	8,Carbamidomethyl[C];17,Guanidinyl[K];	1834.84	2 2 2 0	H(2)N(2)A(2)	(N(H)(N(H(A(A)))))	1865	0 1 0 0;0 2 0 0;1 1 0 0;1 2 0 0;1 2 1 0;1 2 2 0;2 2 0 0;2 2 1 0;	1312.46	1	28.5914	36.1772	14.5036	3	0.0082	2.60392	0.66667	0.875	0	0	0	0	3.87647e-13	9.61832e-15	-1	0	9.61832e-15	sp|Q9UBG0|MRC2_HUMAN	MRC2	662	2564900	14536200	-1		0	0	0	N	7.71871
SS_EXoO_02162022_HCD_KS	18454	3915.91	2821.22	1411.12	2	1	TGEPPALDEVPEVR		1508.76	2 2 2 0	H(2)N(2)A(2)	(N(H(A))(N(H(A))))	920	0 1 0 0;0 2 0 0;1 1 0 0;1 1 1 0;1 2 0 0;1 2 1 0;2 2 0 0;2 2 1 0;	1312.46	1	35.0301	41.6339	22.7661	4	0.00911	3.23063	0.55556	0.92308	0	0	0	0	2.01063e-21	1.01266e-22	-1	0	1.01266e-22	sp|O75976|CBPD_HUMAN	CPD	226	49116400	212804000	-1		0	0	0	N	9.36161
SS_EXoO_02162022_HCD_KS	18524	3929.06	2821.22	1411.12	2	1	TGEPPALDEVPEVR		1508.76	2 2 2 0	H(2)N(2)A(2)	(N(H(A))(N(H(A))))	920	0 1 0 0;0 2 0 0;1 1 0 0;1 1 1 0;1 2 0 0;1 2 1 0;2 2 0 0;2 2 1 0;	1312.46	1	70.1836	89.471	34.3642	4	0.00901	3.19518	0.77778	1.34615	0	0	0	0	8.85009e-33	6.95034e-34	-1	0	6.95034e-34	sp|O75976|CBPD_HUMAN	CPD	226	49140800	212974000	-1		0	0	0	N	8.21604
SS_EXoO_02162022_HCD_KS	18534	3931.45	2821.22	1411.12	2	1	TGEPPALDEVPEVR		1508.76	2 2 2 0	H(2)N(2)A(2)	(N(H(A))(N(H(A))))	920	0 1 0 0;0 2 0 0;1 1 0 0;1 1 1 0;1 2 0 0;1 2 1 0;2 2 0 0;2 2 1 0;	1312.46	1	35.5944	45.5308	17.141	4	0.00901	3.19518	0.44444	0.96154	0	0	0	0	9.23532e-16	3.55409e-17	-1	0	3.55409e-17	sp|O75976|CBPD_HUMAN	CPD	226	49140800	212974000	-1		0	0	0	N	8.44169
SS_EXoO_02162022_HCD_KS	18602	3945.41	2821.22	1411.12	2	1	TGEPPALDEVPEVR		1508.76	2 2 2 0	H(2)N(2)A(2)	(N(H)(N(H(A(A)))))	1865	0 1 0 0;0 2 0 0;1 1 0 0;1 2 0 0;1 2 1 0;1 2 2 0;2 2 0 0;2 2 1 0;	1312.46	1	66.9223	86.0433	31.4119	4	0.00896	3.17675	0.66667	1.19231	0	0	0	0	6.22414e-30	3.94257e-31	-1	0	3.94257e-31	sp|O75976|CBPD_HUMAN	CPD	226	49140800	212974000	-1		0	0	0	N	8.06052
SS_EXoO_02162022_HCD_KS	18603	3945.68	2821.22	1411.12	2	1	TGEPPALDEVPEVR		1508.76	2 2 2 0	H(2)N(2)A(2)	(N(H)(N(H(A(A)))))	1865	0 1 0 0;0 2 0 0;1 1 0 0;1 2 0 0;1 2 1 0;1 2 2 0;2 2 0 0;2 2 1 0;	1312.46	1	32.3871	45.8725	7.34271	3	0.00896	3.17675	0.33333	0.88462	0	0	0	0	5.10418e-06	1.70099e-07	-1	0	1.70099e-07	sp|O75976|CBPD_HUMAN	CPD	226	49140800	212974000	-1		0	0	0	N	8.07871
SS_EXoO_02162022_HCD_KS	18682	3961.75	2821.22	1411.11	2	1	TGEPPALDEVPEVR		1508.76	2 2 2 0	H(2)N(2)A(2)	(N(H(A))(N(H(A))))	920	0 1 0 0;0 2 0 0;1 1 0 0;1 1 1 0;1 2 0 0;1 2 1 0;2 2 0 0;2 2 1 0;	1312.46	1	41.119	50.0992	24.4414	4	0.00828	2.9336	0.55556	0.92308	0	0	0	0	4.17169e-23	1.97806e-24	-1	0	1.97806e-24	sp|O75976|CBPD_HUMAN	CPD	226	49140800	212974000	-1		0	0	0	N	7.46558
SS_EXoO_02162022_HCD_KS	18683	3962.01	2821.22	1411.11	2	1	TGEPPALDEVPEVR		1508.76	2 2 2 0	H(2)N(2)A(2)	(N(H)(N(H(A(A)))))	1865	0 1 0 0;0 2 0 0;1 1 0 0;1 2 0 0;1 2 1 0;1 2 2 0;2 2 0 0;2 2 1 0;	1312.46	1	22.9613	31.1348	7.78192	3	0.00828	2.9336	0.33333	0.69231	0	0	0	0	1.96393e-06	6.97566e-08	-1	0	6.97566e-08	sp|O75976|CBPD_HUMAN	CPD	226	49140800	212974000	-1		0	0	0	N	7.91916
SS_EXoO_02162022_HCD_KS	18762	3974.67	2821.22	1411.12	2	1	TGEPPALDEVPEVR		1508.76	2 2 2 0	H(2)N(2)A(2)	(N(H)(N(H(A(A)))))	1865	0 1 0 0;0 2 0 0;1 1 0 0;1 2 0 0;1 2 1 0;1 2 2 0;2 2 0 0;2 2 1 0;	1312.46	1	73.8578	94.0658	36.3287	4	0.00855	3.0293	0.77778	1.30769	0	0	0	0	1.11468e-34	1.07976e-35	-1	0	1.07976e-35	sp|O75976|CBPD_HUMAN	CPD	226	49140800	212974000	-1		0	0	0	N	8.15471
SS_EXoO_02162022_HCD_KS	18764	3975.07	2821.22	1411.12	2	1	TGEPPALDEVPEVR		1508.76	2 2 2 0	H(2)N(2)A(2)	(N(H)(N(H(A(A)))))	1865	0 1 0 0;0 2 0 0;1 1 0 0;1 2 0 0;1 2 1 0;1 2 2 0;2 2 0 0;2 2 1 0;	1312.46	1	29.9336	35.9798	18.7049	4	0.00855	3.0293	0.44444	0.76923	0	0	0	0	2.53699e-17	7.73824e-19	-1	0	7.73824e-19	sp|O75976|CBPD_HUMAN	CPD	226	49140800	212974000	-1		0	0	0	N	6.61266
SS_EXoO_02162022_HCD_KS	18827	3989.82	2821.22	1411.12	2	1	TGEPPALDEVPEVR		1508.76	2 2 2 0	H(2)N(2)A(2)	(N(H)(N(H(A(A)))))	1865	0 1 0 0;0 2 0 0;1 1 0 0;1 2 0 0;1 2 1 0;1 2 2 0;2 2 0 0;2 2 1 0;	1312.46	1	59.5461	73.0534	34.4612	4	0.00874	3.09735	0.77778	1.15385	0	0	0	0	7.13463e-33	5.63501e-34	-1	0	5.63501e-34	sp|O75976|CBPD_HUMAN	CPD	226	49140800	212974000	-1		0	0	0	N	7.42988
SS_EXoO_02162022_HCD_KS	18832	3990.38	2821.22	1411.12	2	1	TGEPPALDEVPEVR		1508.76	2 2 2 0	H(2)N(2)A(2)	(N(H)(N(H(A(A)))))	1865	0 1 0 0;0 2 0 0;1 1 0 0;1 2 0 0;1 2 1 0;1 2 2 0;2 2 0 0;2 2 1 0;	1312.46	1	29.8772	42.2595	6.88142	3	0.00874	3.09735	0.33333	0.88462	0	0	0	0	1.42233e-05	5.00975e-07	-1	0	5.00975e-07	sp|O75976|CBPD_HUMAN	CPD	226	49140800	212974000	-1		0	0	0	N	8.14727
SS_EXoO_02162022_HCD_KS	18907	4004.21	2821.22	1411.12	2	1	TGEPPALDEVPEVR		1508.76	2 2 2 0	H(2)N(2)A(2)	(N(H(A))(N(H(A))))	920	0 1 0 0;0 2 0 0;1 1 0 0;1 1 1 0;1 2 0 0;1 2 1 0;2 2 0 0;2 2 1 0;	1312.46	1	67.1148	86.9941	30.1962	4	0.00902	3.19802	0.66667	1.34615	0	0	0	0	9.30846e-29	5.20307e-30	-1	0	5.20307e-30	sp|O75976|CBPD_HUMAN	CPD	226	49140800	212974000	-1		0	0	0	N	7.33468
SS_EXoO_02162022_HCD_KS	18910	4004.92	2821.22	1411.12	2	1	TGEPPALDEVPEVR		1508.76	2 2 2 0	H(2)N(2)A(2)	(N(H(A))(N(H(A))))	920	0 1 0 0;0 2 0 0;1 1 0 0;1 1 1 0;1 2 0 0;1 2 1 0;2 2 0 0;2 2 1 0;	1312.46	1	34.1538	49.2862	6.05078	3	0.00902	3.19802	0.33333	0.96154	0	0	0	0	9.70156e-05	2.93632e-06	-1	0	2.93632e-06	sp|O75976|CBPD_HUMAN	CPD	226	49140800	212974000	-1		0	0	0	N	8.03646
SS_EXoO_02162022_HCD_KS	18987	4020.03	2821.22	1411.12	2	1	TGEPPALDEVPEVR		1508.76	2 2 2 0	H(2)N(2)A(2)	(N(H(A))(N(H(A))))	920	0 1 0 0;0 2 0 0;1 1 0 0;1 1 1 0;1 2 0 0;1 2 1 0;2 2 0 0;2 2 1 0;	1312.46	1	62.1111	72.5156	42.7884	4	0.00928	3.28947	0.88889	1.19231	0	0	0	0	5.57651e-41	5.9205e-42	-1	0	5.9205e-42	sp|O75976|CBPD_HUMAN	CPD	226	49140800	212974000	-1		0	0	0	N	9.09064
SS_EXoO_02162022_HCD_KS	18989	4020.65	2821.22	1411.12	2	1	TGEPPALDEVPEVR		1508.76	2 2 2 0	H(2)N(2)A(2)	(N(H)(N(H(A(A)))))	1865	0 1 0 0;0 2 0 0;1 1 0 0;1 2 0 0;1 2 1 0;1 2 2 0;2 2 0 0;2 2 1 0;	1312.46	1	18.8795	25.5276	6.53326	3	0.00928	3.28947	0.33333	0.69231	0	0	0	0	3.14125e-05	9.97681e-07	-1	0.00867888	0.00867888	sp|O75976|CBPD_HUMAN	CPD	226	49140800	212974000	-1		0	0	0	N	7.2615
SS_EXoO_02162022_HCD_KS	19055	4036.6	2821.22	1411.12	2	1	TGEPPALDEVPEVR		1508.76	2 2 2 0	H(2)N(2)A(2)	(N(H(A))(N(H(A))))	920	0 1 0 0;0 2 0 0;1 1 0 0;1 1 1 0;1 2 0 0;1 2 1 0;2 2 0 0;2 2 1 0;	1312.46	1	48.5665	57.7515	31.5088	4	0.00939	3.32988	0.77778	1.07692	0	0	0	0	5.01872e-30	3.34155e-31	-1	0	3.34155e-31	sp|O75976|CBPD_HUMAN	CPD	226	1778950	8780710	-1		0	0	0	N	8.11844
SS_EXoO_02162022_HCD_KS	19063	4037.88	2821.22	1411.12	2	1	TGEPPALDEVPEVR		1508.76	2 2 2 0	H(2)N(2)A(2)	(N(H)(N(H(A(A)))))	1865	0 1 0 0;0 2 0 0;1 1 0 0;1 2 0 0;1 2 1 0;1 2 2 0;2 2 0 0;2 2 1 0;	1312.46	1	18.5636	25.101	6.42282	3	0.00939	3.32988	0.33333	0.69231	0	0	0	0	4.05383e-05	1.31903e-06	-1	0.00867888	0.00867888	sp|O75976|CBPD_HUMAN	CPD	226	1778950	8780710	-1		0	0	0	N	6.30771
SS_EXoO_02162022_HCD_KS	19133	4054.59	2821.22	1411.12	2	1	TGEPPALDEVPEVR		1508.76	2 2 2 0	H(2)N(2)A(2)	(N(H(A))(N(H(A))))	920	0 1 0 0;0 2 0 0;1 1 0 0;1 1 1 0;1 2 0 0;1 2 1 0;2 2 0 0;2 2 1 0;	1312.46	1	42.2009	53.9174	20.4415	4	0.0106	3.75806	0.55556	1.03846	0	0	0	0	4.51175e-19	1.50404e-20	-1	0	1.50404e-20	sp|O75976|CBPD_HUMAN	CPD	226	882454	3255300	-1		0	0	0	N	7.56915
SS_EXoO_02162022_HCD_KS	13601	3063.53	2857.21	1429.11	2	1	TPSLTGSCPQGWASDTK	8,Carbamidomethyl[C];17,Guanidinyl[K];	1834.84	2 2 0 2	H(2)N(2)F(2)	(N(H(F))(N(H(F))))	1223	0 1 0 0;0 2 0 0;1 1 0 0;1 1 0 1;1 2 0 0;1 2 0 1;2 2 0 0;2 2 0 1;	1022.38	1	27.1762	35.6742	11.3941	3	-0.00758	-2.65337	0.55556	0.84375	0	0	0	0	5.76031e-10	1.65385e-11	-1	0	1.65385e-11	sp|Q9UBG0|MRC2_HUMAN	MRC2	662	4198240	10004900	-1		0	0	0	N	8.85138
SS_EXoO_02162022_HCD_KS	12997	2968.78	3412.44	1138.15	3	1	SPVSSDPVHMSPLEPR		1734.85	3 3 2 0	H(3)N(3)A(2)	(N(H(A))(N(H(N(H(A))))))	1037	0 1 0 0;0 2 0 0;1 1 0 0;1 1 1 0;1 2 0 0;1 2 1 0;1 3 0 0;2 2 0 0;2 2 1 0;2 3 0 0;2 3 1 0;3 3 0 0;3 3 1 0;	1677.59	1	26.9947	28.4898	24.218	4	0.00884	2.58945	0.5	0.73333	0	0	0	0	6.97917e-23	2.94897e-24	-1	0.00433839	0.00433839	sp|Q9NQX5|NPDC1_HUMAN	NPDC1	161	1675250	9415030	-1		0	0	0	N	1.35673
SS_EXoO_02162022_HCD_KS	3942	1331.1	1621.67	811.337	2	1	SQENPEMEGPER	7,Oxidation[M];	1418.59	0 1 0 0	N(1)	(N)	2917		203.079	1	27.5099	37.2335	9.45177	1	0.00213	1.31518	1	0.86364	0	0	0	1	-1	0	-1	0	0	sp|Q8NBJ4|GOLM1_HUMAN;sp|Q8NBJ4-2|GOLM1_HUMAN	GOLM1;GOLM	309;299	3367090	9322180	-1		0	0	0	N	0.901054
SS_EXoO_02162022_HCD_KS	4025	1350.83	1621.67	811.337	2	1	SQENPEMEGPER	7,Oxidation[M];	1418.59	0 1 0 0	N(1)	(N)	2917		203.079	1	25.9016	35.0271	8.95424	1	0.0022	1.35958	1	0.90909	0	0	0	1	-1	0	-1	0	0	sp|Q8NBJ4|GOLM1_HUMAN;sp|Q8NBJ4-2|GOLM1_HUMAN	GOLM1;GOLM	309;299	3367090	9322180	-1		0	0	0	N	1.05963
SS_EXoO_02162022_HCD_KS	4067	1360.43	1687.73	844.369	2	1	SQAPPPEDTEEER		1484.65	0 1 0 0	N(1)	(N)	2917		203.079	1	37.5784	53.1397	8.67884	1	0.00152	0.90049	1	0.95833	0	0	0	1	-1	0	-1	0	0	sp|Q9NS15|LTBP3_HUMAN;sp|Q9NS15-2|LTBP3_HUMAN	LTBP3;LTBP	498;498	17618300	43185200	-1		0	0	0	N	1.0547
SS_EXoO_02162022_HCD_KS	4071	1361.39	1687.73	844.369	2	1	SQAPPPEDTEEER		1484.65	0 1 0 0	N(1)	(N)	2917		203.079	1	25.6805	37.5149	3.70244	1	0.00152	0.90049	1	0.79167	0	0	0	1	-1	0	-1	0	0	sp|Q9NS15|LTBP3_HUMAN;sp|Q9NS15-2|LTBP3_HUMAN	LTBP3;LTBP	498;498	17618300	43185200	-1		0	0	0	N	0.884908
SS_EXoO_02162022_HCD_KS	4132	1374.54	1687.73	844.369	2	1	SQAPPPEDTEEER		1484.65	0 1 0 0	N(1)	(N)	2917		203.079	1	36.3797	53.3248	4.91028	1	0.00216	1.27732	1	0.95833	0	0	0	1	-1	0	-1	0	0	sp|Q9NS15|LTBP3_HUMAN;sp|Q9NS15-2|LTBP3_HUMAN	LTBP3;LTBP	498;498	17618300	43185200	-1		0	0	0	N	0.866845
SS_EXoO_02162022_HCD_KS	4138	1375.84	1687.73	844.369	2	1	SQAPPPEDTEEER		1484.65	0 1 0 0	N(1)	(N)	2917		203.079	1	29.7319	43.7182	3.75735	1	0.00216	1.27732	1	0.91667	0	0	0	1	-1	0	-1	0	0	sp|Q9NS15|LTBP3_HUMAN;sp|Q9NS15-2|LTBP3_HUMAN	LTBP3;LTBP	498;498	17618300	43185200	-1		0	0	0	N	1.08704
SS_EXoO_02162022_HCD_KS	4264	1405.44	2629.11	877.042	3	1	GNEEDKENQGDETQGQQPPQR	6,Guanidinyl[K];	2426.06	0 1 0 0	N(1)	(N)	2917		203.079	13	21.5078	33.0889	0	0	-0.02409	-9.1644	0	0.575	0	0	0	1	-1	0	-1	0	0	sp|P67809|YBOX1_HUMAN	YBX1	271	7116100	15604200	-1		0	0	0	N	#DIV/0!
SS_EXoO_02162022_HCD_KS	4427	1441.92	1697.71	849.359	2	1	GGYGVSSSSSSYGSGR		1494.65	0 1 0 0	N(1)	(N)	2917		203.079	6	18.121	27.8785	0	0	-0.01409	-8.3019	0	0.66667	0	0	0	1	-1	0	-1	0.00433839	0.00433839	sp|Q32P51|RA1L2_HUMAN	HNRNPA1L2	308	16693900	22338400	-1		0	0	0	N	1.61347
SS_EXoO_02162022_HCD_KS	4551	1470.1	2947.38	983.131	3	1	SQNRPQGQSTQPSNAAGTJTTSASTPR		2744.29	0 1 0 0	N(1)	(N)	2917		203.079	1	34.8534	50.751	5.32942	1	0.00633	2.14726	1	0.69231	0	0	0	1	-1	0	-1	0	0	sp|Q9UHD9|UBQL2_HUMAN	UBQLN2	104	1304040	6618450	-1		0	0	0	N	3.65011
SS_EXoO_02162022_HCD_KS	5340	1644.33	1679.67	840.337	2	1	TCSSSEFQCASGR	2,Carbamidomethyl[C];9,Carbamidomethyl[C];	1476.58	0 1 0 0	N(1)	(N)	2917		203.079	1	26.3628	35.9065	8.63876	1	0.00304	1.80737	1	1	0	0	0	1	-1	0	-1	0	0	sp|P98164|LRP2_HUMAN	LRP2	2863	1318380	3795990	-1		0	0	0	N	0.955118
SS_EXoO_02162022_HCD_KS	5375	1651.11	1679.67	840.337	2	1	TCSSSEFQCASGR	2,Carbamidomethyl[C];9,Carbamidomethyl[C];	1476.58	0 1 0 0	N(1)	(N)	2917		203.079	1	23.8052	31.8901	8.79041	1	0.00298	1.77284	1	0.91667	0	0	0	1	-1	0	-1	0	0	sp|P98164|LRP2_HUMAN	LRP2	2863	1318380	3795990	-1		0	0	0	N	1.59526
SS_EXoO_02162022_HCD_KS	5426	1661.7	1605.67	803.341	2	1	SQENPEMEGPER		1402.59	0 1 0 0	N(1)	(N)	2917		203.079	1	18.7768	26.7995	3.87751	1	0.00515	3.20724	1	0.77273	0	0	0	1	-1	0	-1	0.00614125	0.00614125	sp|Q8NBJ4|GOLM1_HUMAN;sp|Q8NBJ4-2|GOLM1_HUMAN	GOLM1;GOLM	309;299	20950900	37353400	-1		0	0	0	N	0.958707
SS_EXoO_02162022_HCD_KS	5431	1662.56	2166.89	1083.95	2	1	TGPRDDDESDDTLEENR		1963.81	0 1 0 0	N(1)	(N)	2917		203.079	1	46.2863	68.6287	4.79332	1	0.00374	1.72495	1	1.09375	0	0	0	1	-1	0	-1	0	0	sp|Q8NC54|KCT2_HUMAN	KCT2	157	3305900	9976160	-1		0	0	0	N	1.16345
SS_EXoO_02162022_HCD_KS	5507	1677.43	1605.68	803.341	2	1	SQENPEMEGPER		1402.59	0 1 0 0	N(1)	(N)	2917		203.079	1	24.3081	34.9989	4.4538	1	0.00531	3.30813	1	0.86364	0	0	0	1	-1	0	-1	0	0	sp|Q8NBJ4|GOLM1_HUMAN;sp|Q8NBJ4-2|GOLM1_HUMAN	GOLM1;GOLM	309;299	20950900	37353400	-1		0	0	0	N	0.963554
SS_EXoO_02162022_HCD_KS	5513	1678.23	2166.89	1083.95	2	1	TGPRDDDESDDTLEENR		1963.81	0 1 0 0	N(1)	(N)	2917		203.079	1	27.8415	40.3993	4.5199	1	0.00426	1.96769	1	0.875	0	0	0	1	-1	0	-1	0	0	sp|Q8NC54|KCT2_HUMAN	KCT2	157	3305900	9976160	-1		0	0	0	N	1.48256
SS_EXoO_02162022_HCD_KS	5734	1719.99	1605.67	803.341	2	1	SQENPEMEGPER		1402.59	0 1 0 0	N(1)	(N)	2917		203.079	1	22.0045	31.4259	4.50762	1	0.00504	3.13624	1	0.95455	0	0	0	1	-1	0	-1	0	0	sp|Q8NBJ4|GOLM1_HUMAN;sp|Q8NBJ4-2|GOLM1_HUMAN	GOLM1;GOLM	309;299	21566500	38329900	-1		0	0	0	N	1.23354
SS_EXoO_02162022_HCD_KS	5765	1725.77	1964.91	982.958	2	1	TVSPAVAQSJSSEEEAR		1761.82	0 1 0 0	N(1)	(N)	2917		203.079	1	38.8201	55.1614	8.47196	1	0.00439	2.2346	1	1	0	0	0	1	-1	0	-1	0	0	sp|Q5JSZ5|PRC2B_HUMAN;sp|Q5JSZ5-5|PRC2B_HUMAN	PRRC2B;PRRC2	593;593	1101940	3046600	-1		0	0	0	N	1.95679
SS_EXoO_02162022_HCD_KS	6078	1789.16	1923.91	962.458	2	1	TETSNLEHLGHETPR		1720.82	0 1 0 0	N(1)	(N)	2917		203.079	1	18.6114	24.4616	7.74686	1	0.00424	2.20425	1	0.75	0	0	0	1	-1	0	-1	0.00949668	0.00949668	sp|Q9UJJ9|GNPTG_HUMAN	GNPTG	274	843602	3469420	-1		0	0	0	N	1.42065
SS_EXoO_02162022_HCD_KS	6194	1813.39	2499.01	833.676	3	1	TCRPDEFQCSDGNCIHGSR	2,Carbamidomethyl[C];9,Carbamidomethyl[C];14,Carbamidomethyl[C];	2295.93	0 1 0 0	N(1)	(N)	2917		203.079	1	55.1397	78.7116	11.3633	1	0.00506	2.02391	1	0.97222	0	0	0	1	-1	0	-1	0	0	sp|P01130|LDLR_HUMAN;sp|P01130-2|LDLR_HUMAN;sp|P01130-4|LDLR_HUMAN;sp|P01130-5|LDLR_HUMAN;sp|P01130-6|LDLR_HUMAN	LDLR;LDL;LDL;LDL;LDL	235;108;194;235;114	10108000	43338800	-1		0	0	0	N	1.08793
SS_EXoO_02162022_HCD_KS	6200	1814.47	2499.01	833.676	3	1	TCRPDEFQCSDGNCIHGSR	2,Carbamidomethyl[C];9,Carbamidomethyl[C];14,Carbamidomethyl[C];	2295.93	0 1 0 0	N(1)	(N)	2917		203.079	1	33.3382	49.4215	3.46933	1	0.00506	2.02391	1	0.80556	0	0	0	1	-1	0	-1	0	0	sp|P01130|LDLR_HUMAN;sp|P01130-2|LDLR_HUMAN;sp|P01130-4|LDLR_HUMAN;sp|P01130-5|LDLR_HUMAN;sp|P01130-6|LDLR_HUMAN	LDLR;LDL;LDL;LDL;LDL	235;108;194;235;114	10108000	43338800	-1		0	0	0	N	0.961617
SS_EXoO_02162022_HCD_KS	6611	1900.3	1968.9	984.955	2	1	TTSPESVSGSVPSSGSSGR		1765.82	0 1 0 0	N(1)	(N)	2917		203.079	1	48.221	69.222	9.21898	1	0.00395	2.00456	1	1.02778	0	0	0	1	-1	0	-1	0	0	sp|P54725|RD23A_HUMAN;sp|P54725-2|RD23A_HUMAN;sp|P54725-3|RD23A_HUMAN	RAD23A;RAD23;RAD23	131;131;131	4318500	222879000	-1		0	0	0	N	1.18149
SS_EXoO_02162022_HCD_KS	6614	1900.74	1968.9	984.955	2	1	TTSPESVSGSVPSSGSSGR		1765.82	0 1 0 0	N(1)	(N)	2917		203.079	1	24.6627	34.2473	6.86268	1	0.00395	2.00456	1	0.75	0	0	0	1	-1	0	-1	0	0	sp|P54725|RD23A_HUMAN;sp|P54725-2|RD23A_HUMAN;sp|P54725-3|RD23A_HUMAN	RAD23A;RAD23;RAD23	131;131;131	4318500	222879000	-1		0	0	0	N	1.45787
SS_EXoO_02162022_HCD_KS	6990	1968.58	1910.79	955.896	2	1	TEEMPPLEGDDDTSR	4,Oxidation[M];	1707.7	0 1 0 0	N(1)	(N)	2917		203.079	1	30.1526	42.1671	7.83988	1	0.00426	2.22934	1	0.89286	0	0	0	1	-1	0	-1	0	0	sp|P07900|HS90A_HUMAN;sp|P07900-2|HS90A_HUMAN;sp|Q58FG1|HS904_HUMAN	HSP90AA1;HSP90AA;HSP90AA4P	713;835;401	3283820	9265530	-1		0	0	0	N	1.32911
SS_EXoO_02162022_HCD_KS	7067	1982.08	1910.79	955.896	2	1	TEEMPPLEGDDDTSR	4,Oxidation[M];	1707.7	0 1 0 0	N(1)	(N)	2917		203.079	1	35.1321	49.6301	8.20713	1	0.00461	2.41251	1	0.92857	0	0	0	1	-1	0	-1	0	0	sp|P07900|HS90A_HUMAN;sp|P07900-2|HS90A_HUMAN;sp|Q58FG1|HS904_HUMAN	HSP90AA1;HSP90AA;HSP90AA4P	713;835;401	3283820	9265530	-1		0	0	0	N	0.962111
SS_EXoO_02162022_HCD_KS	7238	2012.57	1645.7	823.353	2	1	TCSPTAFTCANGR	2,Carbamidomethyl[C];9,Carbamidomethyl[C];	1442.62	0 1 0 0	N(1)	(N)	2917		203.079	1	23.7714	32.0823	8.33686	1	0.00436	2.64798	1	0.875	0	0	0	1	-1	0	-1	0	0	sp|P98164|LRP2_HUMAN	LRP2	2740	5521730	12576300	-1		0	0	0	N	1.32799
SS_EXoO_02162022_HCD_KS	7270	2018.3	1654.8	827.901	2	1	TTTTTESVEEVVR		1451.72	0 1 0 0	N(1)	(N)	2917		203.079	1	22.3135	29.0499	9.80299	1	-0.00658	-3.97525	1	0.83333	0	0	0	1	-1	0	-1	0.00433839	0.00433839	sp|P05067|A4_HUMAN;sp|P05067-2|A4_HUMAN;sp|P05067-3|A4_HUMAN;sp|P05067-4|A4_HUMAN;sp|P05067-5|A4_HUMAN;sp|P05067-6|A4_HUMAN;sp|P05067-7|A4_HUMAN;sp|P05067-8|A4_HUMAN;sp|P05067-9|A4_HUMAN;sp|P05067-10|A4_HUMAN;sp|P05067-11|A4_HUMAN	APP;AP;AP;AP;AP;AP;AP;AP;AP;AP;AP	276;276;276;276;276;276;276;276;276;220;271	28463600	67813500	-1		0	0	0	N	0.994634
SS_EXoO_02162022_HCD_KS	7289	2021.44	1641.74	821.375	2	1	TESPDTGLYYHR		1438.66	0 1 0 0	N(1)	(N)	2917		203.079	1	42.456	59.6943	10.4422	1	0.0028	1.70294	1	1.09091	0	0	0	1	-1	0	-1	0	0	sp|Q02818|NUCB1_HUMAN	NUCB1	42	48775600	122033000	-1		0	0	0	N	1.09844
SS_EXoO_02162022_HCD_KS	7378	2037.16	1641.74	821.375	2	1	TESPDTGLYYHR		1438.66	0 1 0 0	N(1)	(N)	2917		203.079	1	64.3566	92.6609	11.7914	1	0.0029	1.76385	1	1.31818	0	0	0	1	-1	0	-1	0	0	sp|Q02818|NUCB1_HUMAN	NUCB1	42	48775600	122033000	-1		0	0	0	N	0.824522
SS_EXoO_02162022_HCD_KS	7381	2037.67	1641.74	821.375	2	1	TESPDTGLYYHR		1438.66	0 1 0 0	N(1)	(N)	2917		203.079	1	41.2078	58.0404	9.94714	1	0.0029	1.76385	1	1.04545	0	0	0	1	-1	0	-1	0	0	sp|Q02818|NUCB1_HUMAN	NUCB1	42	48775600	122033000	-1		0	0	0	N	0.925853
SS_EXoO_02162022_HCD_KS	7474	2053.83	1641.74	821.375	2	1	TESPDTGLYYHR		1438.66	0 1 0 0	N(1)	(N)	2917		203.079	1	58.2303	83.2109	11.8377	1	0.003	1.82598	1	1.18182	0	0	0	1	-1	0	-1	0	0	sp|Q02818|NUCB1_HUMAN	NUCB1	42	48775600	122033000	-1		0	0	0	N	0.933536
SS_EXoO_02162022_HCD_KS	7475	2054.1	1641.74	821.375	2	1	TESPDTGLYYHR		1438.66	0 1 0 0	N(1)	(N)	2917		203.079	1	41.4101	58.3476	9.95465	1	0.003	1.82598	1	1.04545	0	0	0	1	-1	0	-1	0	0	sp|Q02818|NUCB1_HUMAN	NUCB1	42	48775600	122033000	-1		0	0	0	N	0.944166
SS_EXoO_02162022_HCD_KS	7570	2070.57	1641.74	821.375	2	1	TESPDTGLYYHR		1438.66	0 1 0 0	N(1)	(N)	2917		203.079	1	44.6316	62.9973	10.524	1	0.0033	2.01236	1	1.13636	0	0	0	1	-1	0	-1	0	0	sp|Q02818|NUCB1_HUMAN	NUCB1	42	48775600	122033000	-1		0	0	0	N	0.932262
SS_EXoO_02162022_HCD_KS	7571	2070.84	1641.74	821.375	2	1	TESPDTGLYYHR		1438.66	0 1 0 0	N(1)	(N)	2917		203.079	1	31.5819	43.9994	8.52074	1	0.0033	2.01236	1	0.95455	0	0	0	1	-1	0	-1	0	0	sp|Q02818|NUCB1_HUMAN	NUCB1	42	48775600	122033000	-1		0	0	0	N	0.942084
SS_EXoO_02162022_HCD_KS	8050	2155.09	1681.72	841.366	2	1	TEDTPMDAIDANK	13,Guanidinyl[K];6,Oxidation[M];	1478.64	0 1 0 0	N(1)	(N)	2917		203.079	1	44.3358	62.7596	10.1201	1	0.0025	1.48822	1	1.08333	0	0	0	1	-1	0	-1	0	0	sp|Q5JRA6|TGO1_HUMAN;sp|Q5JRA6-2|TGO1_HUMAN	MIA3;MIA	1115;1115	36262700	90394500	-1		0	0	0	N	0.851066
SS_EXoO_02162022_HCD_KS	8055	2155.56	1681.72	841.366	2	1	TEDTPMDAIDANK	13,Guanidinyl[K];6,Oxidation[M];	1478.64	0 1 0 0	N(1)	(N)	2917		203.079	1	35.7595	52.8762	3.97141	1	0.0025	1.48822	1	1.04167	0	0	0	1	-1	0	-1	0	0	sp|Q5JRA6|TGO1_HUMAN;sp|Q5JRA6-2|TGO1_HUMAN	MIA3;MIA	1115;1115	36262700	90394500	-1		0	0	0	N	0.814308
SS_EXoO_02162022_HCD_KS	8145	2171.99	1681.72	841.366	2	1	TEDTPMDAIDANK	13,Guanidinyl[K];6,Oxidation[M];	1478.64	0 1 0 0	N(1)	(N)	2917		203.079	1	41.4796	58.6056	9.67411	1	0.00244	1.45373	1	1.08333	0	0	0	1	-1	0	-1	0	0	sp|Q5JRA6|TGO1_HUMAN;sp|Q5JRA6-2|TGO1_HUMAN	MIA3;MIA	1115;1115	17684300	44164300	-1		0	0	0	N	0.913426
SS_EXoO_02162022_HCD_KS	8315	2202.23	2852.21	951.407	3	1	THAPASCLDTQYTCDNHQCISK	7,Carbamidomethyl[C];14,Carbamidomethyl[C];19,Carbamidomethyl[C];22,Guanidinyl[K];	2649.12	0 1 0 0	N(1)	(N)	2917		203.079	1	40.0011	56.3731	9.59596	1	0.00455	1.59448	1	0.83333	0	0	0	1	-1	0	-1	0	0	sp|P98164|LRP2_HUMAN	LRP2	1103	17960300	81556200	-1		0	0	0	N	1.35538
SS_EXoO_02162022_HCD_KS	8401	2218.12	2852.21	951.407	3	1	THAPASCLDTQYTCDNHQCISK	7,Carbamidomethyl[C];14,Carbamidomethyl[C];19,Carbamidomethyl[C];22,Guanidinyl[K];	2649.12	0 1 0 0	N(1)	(N)	2917		203.079	1	86.6381	127.264	11.1902	1	0.00436	1.52926	1	1.09524	0	0	0	1	-1	0	-1	0	0	sp|P98164|LRP2_HUMAN	LRP2	1103	17960300	81556200	-1		0	0	0	N	0.942728
SS_EXoO_02162022_HCD_KS	8404	2218.39	2852.21	951.407	3	1	THAPASCLDTQYTCDNHQCISK	7,Carbamidomethyl[C];14,Carbamidomethyl[C];19,Carbamidomethyl[C];22,Guanidinyl[K];	2649.12	0 1 0 0	N(1)	(N)	2917		203.079	1	33.1565	51.0099	0	0	0.00436	1.52926	0	0.7381	0	0	0	1	-1	0	-1	0	0	sp|P98164|LRP2_HUMAN	LRP2	1103	17960300	81556200	-1		0	0	0	N	1.02716
SS_EXoO_02162022_HCD_KS	8482	2232.21	2852.21	951.407	3	1	THAPASCLDTQYTCDNHQCISK	7,Carbamidomethyl[C];14,Carbamidomethyl[C];19,Carbamidomethyl[C];22,Guanidinyl[K];	2649.12	0 1 0 0	N(1)	(N)	2917		203.079	1	72.265	105.449	10.6376	1	0.0041	1.43776	1	1.02381	0	0	0	1	-1	0	-1	0	0	sp|P98164|LRP2_HUMAN	LRP2	1103	17960300	81556200	-1		0	0	0	N	0.986692
SS_EXoO_02162022_HCD_KS	8485	2232.45	2852.21	951.407	3	1	THAPASCLDTQYTCDNHQCISK	7,Carbamidomethyl[C];14,Carbamidomethyl[C];19,Carbamidomethyl[C];22,Guanidinyl[K];	2649.12	0 1 0 0	N(1)	(N)	2917		203.079	1	21.3097	32.7841	0	0	0.0041	1.43776	0	0.59524	0	0	0	1	-1	0	-1	0	0	sp|P98164|LRP2_HUMAN	LRP2	1103	17960300	81556200	-1		0	0	0	N	1.3264
SS_EXoO_02162022_HCD_KS	8496	2234.34	1681.72	841.366	2	1	TEDTPMDAIDANK	13,Guanidinyl[K];6,Oxidation[M];	1478.64	0 1 0 0	N(1)	(N)	2917		203.079	1	40.4636	56.8359	10.058	1	0.00266	1.5798	1	1	0	0	0	1	-1	0	-1	0	0	sp|Q5JRA6|TGO1_HUMAN;sp|Q5JRA6-2|TGO1_HUMAN	MIA3;MIA	1115;1115	19623600	48640200	-1		0	0	0	N	0.953711
SS_EXoO_02162022_HCD_KS	8500	2235.05	1681.72	841.366	2	1	TEDTPMDAIDANK	13,Guanidinyl[K];6,Oxidation[M];	1478.64	0 1 0 0	N(1)	(N)	2917		203.079	1	21.0192	30.0678	4.21473	1	0.00266	1.5798	1	0.70833	0	0	0	1	-1	0	-1	0.0011655	0.0011655	sp|Q5JRA6|TGO1_HUMAN;sp|Q5JRA6-2|TGO1_HUMAN	MIA3;MIA	1115;1115	19623600	48640200	-1		0	0	0	N	1.14266
SS_EXoO_02162022_HCD_KS	8566	2246.14	2588.08	863.366	3	1	TCSSHQITCSNGQCIPSEYR	2,Carbamidomethyl[C];9,Carbamidomethyl[C];14,Carbamidomethyl[C];	2385	0 1 0 0	N(1)	(N)	2917		203.079	1	19.6427	27.3888	5.25707	1	0.00258	0.99718	1	0.55263	0	0	0	1	-1	0	-1	0.00531915	0.00531915	sp|P98164|LRP2_HUMAN	LRP2	107	13931800	56130500	-1		0	0	0	N	0.896438
SS_EXoO_02162022_HCD_KS	8577	2247.88	2852.21	951.407	3	1	THAPASCLDTQYTCDNHQCISK	7,Carbamidomethyl[C];14,Carbamidomethyl[C];19,Carbamidomethyl[C];22,Guanidinyl[K];	2649.12	0 1 0 0	N(1)	(N)	2917		203.079	1	31.2823	43.2584	9.04096	1	0.00314	1.10012	1	0.7381	0	0	0	1	-1	0	-1	0	0	sp|P98164|LRP2_HUMAN	LRP2	1103	17960300	81556200	-1		0	0	0	N	1.14718
SS_EXoO_02162022_HCD_KS	8579	2248.26	2852.21	951.407	3	1	THAPASCLDTQYTCDNHQCISK	7,Carbamidomethyl[C];14,Carbamidomethyl[C];19,Carbamidomethyl[C];22,Guanidinyl[K];	2649.12	0 1 0 0	N(1)	(N)	2917		203.079	1	24.713	38.02	0	0	0.00314	1.10012	0	0.71429	0	0	0	1	-1	0	-1	0	0	sp|P98164|LRP2_HUMAN	LRP2	1103	17960300	81556200	-1		0	0	0	N	1.55266
SS_EXoO_02162022_HCD_KS	8604	2253.28	1761.85	881.431	2	1	SPSTDVQTDPQTLK	14,Guanidinyl[K];	1558.77	0 1 0 0	N(1)	(N)	2917		203.079	1	21.3608	28.0546	8.92948	1	0.00376	2.13683	1	0.76923	0	0	0	1	-1	0	-1	0.00433839	0.00433839	sp|Q96DB9|FXYD5_HUMAN;sp|Q96DB9-2|FXYD5_HUMAN	FXYD5;FXYD	112;41	715738	1769570	-1		0	0	0	N	1.12833
SS_EXoO_02162022_HCD_KS	8640	2258.82	2588.08	863.366	3	1	TCSSHQITCSNGQCIPSEYR	2,Carbamidomethyl[C];9,Carbamidomethyl[C];14,Carbamidomethyl[C];	2385	0 1 0 0	N(1)	(N)	2917		203.079	1	72.4562	108.365	5.76818	1	0.00247	0.95429	1	1.13158	0	0	0	1	-1	0	-1	0	0	sp|P98164|LRP2_HUMAN	LRP2	107	13931800	56130500	-1		0	0	0	N	1.10443
SS_EXoO_02162022_HCD_KS	8643	2259.3	2588.1	1294.55	2	1	TCSSHQITCSNGQCIPSEYR	2,Carbamidomethyl[C];9,Carbamidomethyl[C];14,Carbamidomethyl[C];	2385	0 1 0 0	N(1)	(N)	2917		203.079	1	51.9186	77.0433	5.25844	1	0.01644	6.35323	1	1.10526	0	0	0	1	-1	0	-1	0	0	sp|P98164|LRP2_HUMAN	LRP2	107	3134650	7427620	-1		0	0	0	N	1.70274
SS_EXoO_02162022_HCD_KS	8644	2259.58	2588.08	863.366	3	1	TCSSHQITCSNGQCIPSEYR	2,Carbamidomethyl[C];9,Carbamidomethyl[C];14,Carbamidomethyl[C];	2385	0 1 0 0	N(1)	(N)	2917		203.079	1	16.1655	24.8701	0	0	0.00247	0.95429	0	0.5	0	0	0	1	-1	0	-1	0.00867888	0.00867888	sp|P98164|LRP2_HUMAN	LRP2	107	13931800	56130500	-1		0	0	0	N	1.24866
SS_EXoO_02162022_HCD_KS	8652	2260.7	2588.1	1294.55	2	1	TCSSHQITCSNGQCIPSEYR	2,Carbamidomethyl[C];9,Carbamidomethyl[C];14,Carbamidomethyl[C];	2385	0 1 0 0	N(1)	(N)	2917		203.079	1	29.4469	43.2291	3.85145	1	0.01644	6.35323	1	0.78947	0	0	0	1	-1	0	-1	0	0	sp|P98164|LRP2_HUMAN	LRP2	107	3134650	7427620	-1		0	0	0	N	1.6749
SS_EXoO_02162022_HCD_KS	8684	2266.29	1989.94	995.473	2	1	SAAPIGSGEDEVQQTAAR		1786.86	0 1 0 0	N(1)	(N)	2917		203.079	1	65.5195	95.7717	9.33696	1	0.00337	1.69441	1	1.17647	0	0	0	1	-1	0	-1	0	0	sp|Q9NX61|T161A_HUMAN;sp|Q9NX61-2|T161A_HUMAN	TMEM161A;TMEM161	416;313	36318300	102381000	-1		0	0	0	N	1.2979
SS_EXoO_02162022_HCD_KS	8723	2271.92	2588.08	863.366	3	1	TCSSHQITCSNGQCIPSEYR	2,Carbamidomethyl[C];9,Carbamidomethyl[C];14,Carbamidomethyl[C];	2385	0 1 0 0	N(1)	(N)	2917		203.079	1	33.8291	49.2046	5.27461	1	0.00226	0.87431	1	0.81579	0	0	0	1	-1	0	-1	0	0	sp|P98164|LRP2_HUMAN	LRP2	107	13931800	56130500	-1		0	0	0	N	0.996235
SS_EXoO_02162022_HCD_KS	8768	2279.07	1989.94	995.473	2	1	SAAPIGSGEDEVQQTAAR		1786.86	0 1 0 0	N(1)	(N)	2917		203.079	1	92.2163	136.051	10.8096	1	0.00322	1.61602	1	1.26471	0	0	0	1	-1	0	-1	0	0	sp|Q9NX61|T161A_HUMAN;sp|Q9NX61-2|T161A_HUMAN	TMEM161A;TMEM161	416;313	36318300	102381000	-1		0	0	0	N	0.902129
SS_EXoO_02162022_HCD_KS	8770	2279.45	1989.94	995.473	2	1	SAAPIGSGEDEVQQTAAR		1786.86	0 1 0 0	N(1)	(N)	2917		203.079	1	68.6556	100.706	9.13275	1	0.00322	1.61602	1	1.14706	0	0	0	1	-1	0	-1	0	0	sp|Q9NX61|T161A_HUMAN;sp|Q9NX61-2|T161A_HUMAN	TMEM161A;TMEM161	416;313	36318300	102381000	-1		0	0	0	N	0.821115
SS_EXoO_02162022_HCD_KS	8864	2295.44	1989.94	995.473	2	1	SAAPIGSGEDEVQQTAAR		1786.86	0 1 0 0	N(1)	(N)	2917		203.079	1	78.1271	114.63	10.3361	1	0.00317	1.59491	1	1.23529	0	0	0	1	-1	0	-1	0	0	sp|Q9NX61|T161A_HUMAN;sp|Q9NX61-2|T161A_HUMAN	TMEM161A;TMEM161	416;313	36318300	102381000	-1		0	0	0	N	1.06476
SS_EXoO_02162022_HCD_KS	8870	2296.21	1989.94	995.473	2	1	SAAPIGSGEDEVQQTAAR		1786.86	0 1 0 0	N(1)	(N)	2917		203.079	1	28.9659	44.563	0	0	0.00317	1.59491	0	0.79412	0	0	0	1	-1	0	-1	0	0	sp|Q9NX61|T161A_HUMAN;sp|Q9NX61-2|T161A_HUMAN	TMEM161A;TMEM161	416;313	36318300	102381000	-1		0	0	0	N	1.5208
SS_EXoO_02162022_HCD_KS	8944	2309.58	1693.7	847.352	2	1	TCGGYQFTCPSGR	2,Carbamidomethyl[C];9,Carbamidomethyl[C];	1490.62	0 1 0 0	N(1)	(N)	2917		203.079	1	49.856	71.2806	10.0676	1	0.0022	1.29762	1	1.25	0	0	0	1	-1	0	-1	0	0	sp|P98164|LRP2_HUMAN	LRP2	221	128347000	332399000	-1		0	0	0	N	0.869516
SS_EXoO_02162022_HCD_KS	8950	2310.7	1693.7	847.352	2	1	TCGGYQFTCPSGR	2,Carbamidomethyl[C];9,Carbamidomethyl[C];	1490.62	0 1 0 0	N(1)	(N)	2917		203.079	1	42.2059	60.3696	8.47346	1	0.0022	1.29762	1	1.125	0	0	0	1	-1	0	-1	0	0	sp|P98164|LRP2_HUMAN	LRP2	221	128347000	332399000	-1		0	0	0	N	1.00646
SS_EXoO_02162022_HCD_KS	8962	2312.84	2768.29	923.435	3	1	TAAPESSTSFPPAPTSGMSHPPPAAR	18,Oxidation[M];	2565.2	0 1 0 0	N(1)	(N)	2917		203.079	1	21.2763	28.5872	7.69889	1	0.00798	2.88401	1	0.5	0	0	0	1	-1	0	-1	0.00433839	0.00433839	sp|P54725|RD23A_HUMAN;sp|P54725-2|RD23A_HUMAN;sp|P54725-3|RD23A_HUMAN	RAD23A;RAD23;RAD23	94;94;94	4534520	28397300	-1		0	0	0	N	1.46698
SS_EXoO_02162022_HCD_KS	8963	2312.98	1989.94	995.473	2	1	SAAPIGSGEDEVQQTAAR		1786.86	0 1 0 0	N(1)	(N)	2917		203.079	1	45.3299	64.9271	8.93502	1	0.0029	1.45521	1	1.02941	0	0	0	1	-1	0	-1	0	0	sp|Q9NX61|T161A_HUMAN;sp|Q9NX61-2|T161A_HUMAN	TMEM161A;TMEM161	416;313	36398500	102834000	-1		0	0	0	N	1.39426
SS_EXoO_02162022_HCD_KS	8971	2314.29	1989.94	995.473	2	1	SAAPIGSGEDEVQQTAAR		1786.86	0 1 0 0	N(1)	(N)	2917		203.079	1	30.5706	45.2297	3.34659	1	0.0029	1.45521	1	0.88235	0	0	0	1	-1	0	-1	0	0	sp|Q9NX61|T161A_HUMAN;sp|Q9NX61-2|T161A_HUMAN	TMEM161A;TMEM161	416;313	36398500	102834000	-1		0	0	0	N	1.31302
SS_EXoO_02162022_HCD_KS	9025	2325.13	1693.7	847.352	2	1	TCGGYQFTCPSGR	2,Carbamidomethyl[C];9,Carbamidomethyl[C];	1490.62	0 1 0 0	N(1)	(N)	2917		203.079	1	74.1266	107.686	11.801	1	0.00228	1.34486	1	1.33333	0	0	0	1	-1	0	-1	0	0	sp|P98164|LRP2_HUMAN	LRP2	221	128347000	332399000	-1		0	0	0	N	0.996237
SS_EXoO_02162022_HCD_KS	9027	2325.29	1693.7	847.352	2	1	TCGGYQFTCPSGR	2,Carbamidomethyl[C];9,Carbamidomethyl[C];	1490.62	0 1 0 0	N(1)	(N)	2917		203.079	1	45.6779	67.5634	5.03323	1	0.00228	1.34486	1	1.125	0	0	0	1	-1	0	-1	0	0	sp|P98164|LRP2_HUMAN	LRP2	221	128347000	332399000	-1		0	0	0	N	0.796243
SS_EXoO_02162022_HCD_KS	9059	2329.82	1989.94	995.473	2	1	SAAPIGSGEDEVQQTAAR		1786.86	0 1 0 0	N(1)	(N)	2917		203.079	1	50.3227	72.9823	8.24059	1	0.00234	1.17581	1	1.14706	0	0	0	1	-1	0	-1	0	0	sp|Q9NX61|T161A_HUMAN;sp|Q9NX61-2|T161A_HUMAN	TMEM161A;TMEM161	416;313	37699900	106234000	-1		0	0	0	N	1.5197
SS_EXoO_02162022_HCD_KS	9076	2333.43	1989.94	995.473	2	1	SAAPIGSGEDEVQQTAAR		1786.86	0 1 0 0	N(1)	(N)	2917		203.079	1	19.3245	25.9369	7.04421	1	0.00265	1.33159	1	0.64706	0	0	0	1	-1	0	-1	0.00867888	0.00867888	sp|Q9NX61|T161A_HUMAN;sp|Q9NX61-2|T161A_HUMAN	TMEM161A;TMEM161	416;313	38087500	107158000	-1		0	0	0	N	1.46918
SS_EXoO_02162022_HCD_KS	9104	2338.78	1693.7	847.352	2	1	TCGGYQFTCPSGR	2,Carbamidomethyl[C];9,Carbamidomethyl[C];	1490.62	0 1 0 0	N(1)	(N)	2917		203.079	1	67.0282	96.6432	12.029	1	0.00231	1.36257	1	1.33333	0	0	0	1	-1	0	-1	0	0	sp|P98164|LRP2_HUMAN	LRP2	221	128347000	332399000	-1		0	0	0	N	0.882101
SS_EXoO_02162022_HCD_KS	9105	2339.05	1693.7	847.352	2	1	TCGGYQFTCPSGR	2,Carbamidomethyl[C];9,Carbamidomethyl[C];	1490.62	0 1 0 0	N(1)	(N)	2917		203.079	1	42.3406	62.4141	5.06131	1	0.00231	1.36257	1	1.08333	0	0	0	1	-1	0	-1	0	0	sp|P98164|LRP2_HUMAN	LRP2	221	128347000	332399000	-1		0	0	0	N	1.11545
SS_EXoO_02162022_HCD_KS	9184	2352.92	1693.7	847.352	2	1	TCGGYQFTCPSGR	2,Carbamidomethyl[C];9,Carbamidomethyl[C];	1490.62	0 1 0 0	N(1)	(N)	2917		203.079	1	57.3172	82.2032	11.1004	1	0.00232	1.36847	1	1.29167	0	0	0	1	-1	0	-1	0	0	sp|P98164|LRP2_HUMAN	LRP2	221	128347000	332399000	-1		0	0	0	N	1.11107
SS_EXoO_02162022_HCD_KS	9185	2353.19	1693.7	847.352	2	1	TCGGYQFTCPSGR	2,Carbamidomethyl[C];9,Carbamidomethyl[C];	1490.62	0 1 0 0	N(1)	(N)	2917		203.079	1	33.9346	49.7677	4.53026	1	0.00232	1.36847	1	1	0	0	0	1	-1	0	-1	0	0	sp|P98164|LRP2_HUMAN	LRP2	221	128347000	332399000	-1		0	0	0	N	0.858439
SS_EXoO_02162022_HCD_KS	9264	2367.33	1693.7	847.352	2	1	TCGGYQFTCPSGR	2,Carbamidomethyl[C];9,Carbamidomethyl[C];	1490.62	0 1 0 0	N(1)	(N)	2917		203.079	1	53.0277	76.1518	10.0829	1	0.00246	1.45113	1	1.29167	0	0	0	1	-1	0	-1	0	0	sp|P98164|LRP2_HUMAN	LRP2	221	129245000	334995000	-1		0	0	0	N	1.23911
SS_EXoO_02162022_HCD_KS	9266	2367.74	1693.7	847.352	2	1	TCGGYQFTCPSGR	2,Carbamidomethyl[C];9,Carbamidomethyl[C];	1490.62	0 1 0 0	N(1)	(N)	2917		203.079	1	34.2895	50.5924	4.01271	1	0.00246	1.45113	1	1.04167	0	0	0	1	-1	0	-1	0	0	sp|P98164|LRP2_HUMAN	LRP2	221	129245000	334995000	-1		0	0	0	N	1.06111
SS_EXoO_02162022_HCD_KS	9274	2368.93	1989.94	995.473	2	1	SAAPIGSGEDEVQQTAAR		1786.86	0 1 0 0	N(1)	(N)	2917		203.079	1	34.6856	49.1312	7.85803	1	0.00261	1.31149	1	0.94118	0	0	0	1	-1	0	-1	0	0	sp|Q9NX61|T161A_HUMAN;sp|Q9NX61-2|T161A_HUMAN	TMEM161A;TMEM161	416;313	480505	1410600	-1		0	0	0	N	1.24284
SS_EXoO_02162022_HCD_KS	9316	2376.13	2089.98	1045.49	2	1	TESPVREEPGEDFPAAR		1886.89	0 1 0 0	N(1)	(N)	2917		203.079	1	23.5182	33.6951	4.61832	1	0.0132	6.31814	1	0.75	0	0	0	1	-1	0	-1	0	0	sp|P02786|TFR1_HUMAN	TFRC	104	8064540	22301700	-1		0	0	0	N	1.30946
SS_EXoO_02162022_HCD_KS	9357	2383.33	2109.01	1055.01	2	1	TSFPPAPTSGMSHPPPAAR		1905.93	0 1 0 0	N(1)	(N)	2917		203.079	1	23.1308	30.8056	8.87755	1	0.00427	2.02312	1	0.58333	0	0	0	1	-1	0	-1	0	0	sp|P54725|RD23A_HUMAN;sp|P54725-2|RD23A_HUMAN;sp|P54725-3|RD23A_HUMAN	RAD23A;RAD23;RAD23	101;101;101	4745930	12984200	-1		0	0	0	N	1.8512
SS_EXoO_02162022_HCD_KS	9360	2383.84	1693.7	847.352	2	1	TCGGYQFTCPSGR	2,Carbamidomethyl[C];9,Carbamidomethyl[C];	1490.62	0 1 0 0	N(1)	(N)	2917		203.079	1	32.6624	45.078	9.60486	1	0.00236	1.39327	1	1	0	0	0	1	-1	0	-1	0	0	sp|P98164|LRP2_HUMAN	LRP2	221	132809000	343276000	-1		0	0	0	N	1.13158
SS_EXoO_02162022_HCD_KS	9363	2384.33	1693.7	847.352	2	1	TCGGYQFTCPSGR	2,Carbamidomethyl[C];9,Carbamidomethyl[C];	1490.62	0 1 0 0	N(1)	(N)	2917		203.079	1	20.3717	29.2637	3.85812	1	0.00236	1.39327	1	0.79167	0	0	0	1	-1	0	-1	0.00433839	0.00433839	sp|P98164|LRP2_HUMAN	LRP2	221	132809000	343276000	-1		0	0	0	N	1.58347
SS_EXoO_02162022_HCD_KS	9394	2389.36	2089.98	1045.49	2	1	TESPVREEPGEDFPAAR		1886.89	0 1 0 0	N(1)	(N)	2917		203.079	1	39.2979	57.7993	4.93817	1	0.00829	3.96693	1	0.96875	0	0	0	1	-1	0	-1	0	0	sp|P02786|TFR1_HUMAN	TFRC	104	8064540	22301700	-1		0	0	0	N	1.14013
SS_EXoO_02162022_HCD_KS	9412	2392.45	2109.01	1055.01	2	1	TSFPPAPTSGMSHPPPAAR		1905.93	0 1 0 0	N(1)	(N)	2917		203.079	1	38.9619	54.9443	9.28017	1	0.00431	2.04588	1	0.83333	0	0	0	1	-1	0	-1	0	0	sp|P54725|RD23A_HUMAN;sp|P54725-2|RD23A_HUMAN;sp|P54725-3|RD23A_HUMAN	RAD23A;RAD23;RAD23	101;101;101	4745930	12984200	-1		0	0	0	N	1.57442
SS_EXoO_02162022_HCD_KS	9430	2396.08	2588.07	1294.54	2	1	TCSSHQITCSNGQCIPSEYR	2,Carbamidomethyl[C];9,Carbamidomethyl[C];14,Carbamidomethyl[C];	2385	0 1 0 0	N(1)	(N)	2917		203.079	1	26.0898	40.1381	0	0	-0.0125	-4.8311	0	0.71053	0	0	0	1	-1	0	-1	0	0	sp|P98164|LRP2_HUMAN	LRP2	107	144274	9174030	-1		0	0	0	N	1.64147
SS_EXoO_02162022_HCD_KS	9433	2396.64	3035.15	1518.08	2	1	TEDTEQDEDEEMDVGTDEEEETAK	24,Guanidinyl[K];12,Oxidation[M];	2832.06	0 1 0 0	N(1)	(N)	2917		203.079	1	38.2744	56.2521	4.88731	1	0.00805	2.6535	1	0.82609	0	0	0	1	-1	0	-1	0	0	sp|P14625|ENPL_HUMAN	HSP90B1	771	721851	3261090	-1		0	0	0	N	2.23926
SS_EXoO_02162022_HCD_KS	9447	2398.78	2109.01	1055.01	2	1	TSFPPAPTSGMSHPPPAAR		1905.93	0 1 0 0	N(1)	(N)	2917		203.079	1	25.3448	33.9009	9.45485	1	0.00438	2.07622	1	0.61111	0	0	0	1	-1	0	-1	0	0	sp|P54725|RD23A_HUMAN;sp|P54725-2|RD23A_HUMAN;sp|P54725-3|RD23A_HUMAN	RAD23A;RAD23;RAD23	101;101;101	4745930	12984200	-1		0	0	0	N	1.24627
SS_EXoO_02162022_HCD_KS	9458	2400.51	1693.7	847.352	2	1	TCGGYQFTCPSGR	2,Carbamidomethyl[C];9,Carbamidomethyl[C];	1490.62	0 1 0 0	N(1)	(N)	2917		203.079	1	31.9071	44.2849	8.9198	1	0.00235	1.38973	1	1	0	0	0	1	-1	0	-1	0	0	sp|P98164|LRP2_HUMAN	LRP2	221	136717000	352464000	-1		0	0	0	N	1.21357
SS_EXoO_02162022_HCD_KS	9480	2403.74	2089.97	1045.49	2	1	TESPVREEPGEDFPAAR		1886.89	0 1 0 0	N(1)	(N)	2917		203.079	1	17.3882	24.4197	4.32953	1	0.00695	3.32673	1	0.625	0	0	0	1	-1	0	-1	0.00949668	0.00949668	sp|P02786|TFR1_HUMAN	TFRC	104	8064540	22301700	-1		0	0	0	N	1.97177
SS_EXoO_02162022_HCD_KS	9489	2405.28	3035.15	1012.39	3	1	TEDTEQDEDEEMDVGTDEEEETAK	24,Guanidinyl[K];12,Oxidation[M];	2832.06	0 1 0 0	N(1)	(N)	2917		203.079	1	22.2705	34.2623	0	0	0.00266	0.87567	0	0.63043	0	0	0	1	-1	0	-1	0	0	sp|P14625|ENPL_HUMAN	HSP90B1	771	2359370	11835600	-1		0	0	0	N	1.52969
SS_EXoO_02162022_HCD_KS	9507	2409.39	3035.15	1518.08	2	1	TEDTEQDEDEEMDVGTDEEEETAK	24,Guanidinyl[K];12,Oxidation[M];	2832.06	0 1 0 0	N(1)	(N)	2917		203.079	1	46.0344	68.1789	4.90899	1	0.00805	2.6535	1	0.91304	0	0	0	1	-1	0	-1	0	0	sp|P14625|ENPL_HUMAN	HSP90B1	771	721851	3261090	-1		0	0	0	N	2.19801
SS_EXoO_02162022_HCD_KS	9530	2413.21	2109.01	1055.01	2	1	TSFPPAPTSGMSHPPPAAR		1905.93	0 1 0 0	N(1)	(N)	2917		203.079	1	43.2418	61.68	8.99951	1	0.00479	2.27252	1	0.94444	0	0	0	1	-1	0	-1	0	0	sp|P54725|RD23A_HUMAN;sp|P54725-2|RD23A_HUMAN;sp|P54725-3|RD23A_HUMAN	RAD23A;RAD23;RAD23	101;101;101	4745930	12984200	-1		0	0	0	N	1.53377
SS_EXoO_02162022_HCD_KS	9544	2415.59	1693.7	847.352	2	1	TCGGYQFTCPSGR	2,Carbamidomethyl[C];9,Carbamidomethyl[C];	1490.62	0 1 0 0	N(1)	(N)	2917		203.079	1	19.2177	24.8488	8.75991	1	0.00251	1.48065	1	0.75	0	0	0	1	-1	0	-1	0.00867888	0.00867888	sp|P98164|LRP2_HUMAN	LRP2	221	138624000	357181000	-1		0	0	0	N	1.1324
SS_EXoO_02162022_HCD_KS	9595	2424.81	2109.01	1055.01	2	1	TSFPPAPTSGMSHPPPAAR		1905.93	0 1 0 0	N(1)	(N)	2917		203.079	1	19.2214	24.9666	8.55157	1	0.005	2.3721	1	0.61111	0	0	0	1	-1	0	-1	0.00867888	0.00867888	sp|P54725|RD23A_HUMAN;sp|P54725-2|RD23A_HUMAN;sp|P54725-3|RD23A_HUMAN	RAD23A;RAD23;RAD23	101;101;101	4745930	12984200	-1		0	0	0	N	1.81661
SS_EXoO_02162022_HCD_KS	9618	2428.68	1693.7	847.352	2	1	TCGGYQFTCPSGR	2,Carbamidomethyl[C];9,Carbamidomethyl[C];	1490.62	0 1 0 0	N(1)	(N)	2917		203.079	1	28.2211	38.9301	8.33294	1	0.00269	1.59047	1	1	0	0	0	1	-1	0	-1	0	0	sp|P98164|LRP2_HUMAN	LRP2	221	2265270	5885210	-1		0	0	0	N	1.23658
SS_EXoO_02162022_HCD_KS	9845	2467.66	1671.81	836.408	2	1	SEAPVLAAEPEADK	14,Guanidinyl[K];	1468.73	0 1 0 0	N(1)	(N)	2917		203.079	1	64.1252	93.9926	8.65717	1	0.00216	1.29188	1	1.23077	0	0	0	1	-1	0	-1	0	0	sp|Q8NBS9|TXND5_HUMAN;sp|Q8NBS9-2|TXND5_HUMAN	TXNDC5;TXNDC	308;200	157637000	390216000	-1		0	0	0	N	0.950922
SS_EXoO_02162022_HCD_KS	9920	2481.23	1671.81	836.408	2	1	SEAPVLAAEPEADK	14,Guanidinyl[K];	1468.73	0 1 0 0	N(1)	(N)	2917		203.079	1	69.9639	101.513	11.3726	1	0.00219	1.30863	1	1.19231	0	0	0	1	-1	0	-1	0	0	sp|Q8NBS9|TXND5_HUMAN;sp|Q8NBS9-2|TXND5_HUMAN	TXNDC5;TXNDC	308;200	157637000	390216000	-1		0	0	0	N	0.900266
SS_EXoO_02162022_HCD_KS	9921	2481.5	1671.81	836.408	2	1	SEAPVLAAEPEADK	14,Guanidinyl[K];	1468.73	0 1 0 0	N(1)	(N)	2917		203.079	1	46.6564	68.9351	5.28158	1	0.00219	1.30863	1	0.96154	0	0	0	1	-1	0	-1	0	0	sp|Q8NBS9|TXND5_HUMAN;sp|Q8NBS9-2|TXND5_HUMAN	TXNDC5;TXNDC	308;200	157637000	390216000	-1		0	0	0	N	0.786489
SS_EXoO_02162022_HCD_KS	9995	2492.9	2541.14	1271.07	2	1	TEEPFSSGGGGSVQGQSSEQLNR		2338.05	0 1 0 0	N(1)	(N)	2917		203.079	1	59.5518	89.0354	4.79666	1	0.00544	2.14029	1	1.11364	0	0	0	1	-1	0	-1	0	0	sp|Q96AG3|S2546_HUMAN;sp|Q96AG3-3|S2546_HUMAN	SLC25A46;SLC25A4	77;77	1326190	4125510	-1		0	0	0	N	2.22019
SS_EXoO_02162022_HCD_KS	10006	2494.93	1894.79	947.898	2	1	TEEMPPLEGDDDTSR		1691.71	0 1 0 0	N(1)	(N)	2917		203.079	1	27.6599	40.0729	4.6071	1	0.00312	1.64809	1	0.82143	0	0	0	1	-1	0	-1	0	0	sp|P07900|HS90A_HUMAN;sp|P07900-2|HS90A_HUMAN;sp|Q58FG1|HS904_HUMAN	HSP90AA1;HSP90AA;HSP90AA4P	713;835;401	7049730	24228400	-1		0	0	0	N	1.18551
SS_EXoO_02162022_HCD_KS	10016	2497.12	1671.81	836.408	2	1	SEAPVLAAEPEADK	14,Guanidinyl[K];	1468.73	0 1 0 0	N(1)	(N)	2917		203.079	1	61.9798	89.3619	11.1272	1	0.0022	1.317	1	1.11538	0	0	0	1	-1	0	-1	0	0	sp|Q8NBS9|TXND5_HUMAN;sp|Q8NBS9-2|TXND5_HUMAN	TXNDC5;TXNDC	308;200	157637000	390216000	-1		0	0	0	N	0.930692
SS_EXoO_02162022_HCD_KS	10017	2497.38	1671.81	836.408	2	1	SEAPVLAAEPEADK	14,Guanidinyl[K];	1468.73	0 1 0 0	N(1)	(N)	2917		203.079	1	45.1902	66.6917	5.25886	1	0.0022	1.317	1	0.96154	0	0	0	1	-1	0	-1	0	0	sp|Q8NBS9|TXND5_HUMAN;sp|Q8NBS9-2|TXND5_HUMAN	TXNDC5;TXNDC	308;200	157637000	390216000	-1		0	0	0	N	0.863059
SS_EXoO_02162022_HCD_KS	10030	2498.52	1894.79	947.898	2	1	TEEMPPLEGDDDTSR		1691.71	0 1 0 0	N(1)	(N)	2917		203.079	1	40.0453	57.1775	8.22843	1	0.00288	1.51826	1	1	0	0	0	1	-1	0	-1	0	0	sp|P07900|HS90A_HUMAN;sp|P07900-2|HS90A_HUMAN;sp|Q58FG1|HS904_HUMAN	HSP90AA1;HSP90AA;HSP90AA4P	713;835;401	7049730	24228400	-1		0	0	0	N	1.24175
SS_EXoO_02162022_HCD_KS	10106	2511.3	2541.14	1271.07	2	1	TEEPFSSGGGGSVQGQSSEQLNR		2338.05	0 1 0 0	N(1)	(N)	2917		203.079	1	26.3438	38.1244	4.46554	1	0.00636	2.5047	1	0.75	0	0	0	1	-1	0	-1	0	0	sp|Q96AG3|S2546_HUMAN;sp|Q96AG3-3|S2546_HUMAN	SLC25A46;SLC25A4	77;77	1326190	4125510	-1		0	0	0	N	2.17929
SS_EXoO_02162022_HCD_KS	10112	2512.47	1671.81	836.408	2	1	SEAPVLAAEPEADK	14,Guanidinyl[K];	1468.73	0 1 0 0	N(1)	(N)	2917		203.079	1	47.1475	66.9918	10.2939	1	0.00233	1.39237	1	1	0	0	0	1	-1	0	-1	0	0	sp|Q8NBS9|TXND5_HUMAN;sp|Q8NBS9-2|TXND5_HUMAN	TXNDC5;TXNDC	308;200	157637000	390216000	-1		0	0	0	N	0.768656
SS_EXoO_02162022_HCD_KS	10118	2513.13	1894.79	947.898	2	1	TEEMPPLEGDDDTSR		1691.71	0 1 0 0	N(1)	(N)	2917		203.079	1	41.4573	58.9319	9.00455	1	0.00224	1.18049	1	1	0	0	0	1	-1	0	-1	0	0	sp|P07900|HS90A_HUMAN;sp|P07900-2|HS90A_HUMAN;sp|Q58FG1|HS904_HUMAN	HSP90AA1;HSP90AA;HSP90AA4P	713;835;401	7049730	24228400	-1		0	0	0	N	0.817724
SS_EXoO_02162022_HCD_KS	10122	2513.54	1894.79	947.898	2	1	TEEMPPLEGDDDTSR		1691.71	0 1 0 0	N(1)	(N)	2917		203.079	1	27.9665	41.0254	3.71405	1	0.00224	1.18049	1	0.78571	0	0	0	1	-1	0	-1	0	0	sp|P07900|HS90A_HUMAN;sp|P07900-2|HS90A_HUMAN;sp|Q58FG1|HS904_HUMAN	HSP90AA1;HSP90AA;HSP90AA4P	713;835;401	7049730	24228400	-1		0	0	0	N	0.99758
SS_EXoO_02162022_HCD_KS	10194	2525.24	1894.79	947.898	2	1	TEEMPPLEGDDDTSR		1691.71	0 1 0 0	N(1)	(N)	2917		203.079	1	33.0352	48.0577	5.1362	1	0.00193	1.019	1	0.85714	0	0	0	1	-1	0	-1	0	0	sp|P07900|HS90A_HUMAN;sp|P07900-2|HS90A_HUMAN;sp|Q58FG1|HS904_HUMAN	HSP90AA1;HSP90AA;HSP90AA4P	713;835;401	7049730	24228400	-1		0	0	0	N	0.923046
SS_EXoO_02162022_HCD_KS	10203	2526.56	1894.79	947.898	2	1	TEEMPPLEGDDDTSR		1691.71	0 1 0 0	N(1)	(N)	2917		203.079	1	19.6771	30.2724	0	0	0.00193	1.019	0	0.71429	0	0	0	1	-1	0	-1	0.0011655	0.0011655	sp|P07900|HS90A_HUMAN;sp|P07900-2|HS90A_HUMAN;sp|Q58FG1|HS904_HUMAN	HSP90AA1;HSP90AA;HSP90AA4P	713;835;401	7049730	24228400	-1		0	0	0	N	1.20633
SS_EXoO_02162022_HCD_KS	10569	2590.69	2405.1	1203.05	2	1	TVENQQGQDIDDNWVKDR	16,Guanidinyl[K];	2202.02	0 1 0 0	N(1)	(N)	2917		203.079	1	23.8394	34.0614	4.85582	1	0.0052	2.16115	1	0.64706	0	0	0	1	-1	0	-1	0	0	sp|Q9BRK5|CAB45_HUMAN;sp|Q9BRK5-2|CAB45_HUMAN;sp|Q9BRK5-5|CAB45_HUMAN;sp|Q9BRK5-6|CAB45_HUMAN	SDF4;SDF;SDF;SDF	265;162;33;265	2869140	8755180	-1		0	0	0	N	1.84537
SS_EXoO_02162022_HCD_KS	10661	2605.27	2405.1	1203.05	2	1	TVENQQGQDIDDNWVKDR	16,Guanidinyl[K];	2202.02	0 1 0 0	N(1)	(N)	2917		203.079	1	17.7904	24.807	4.75973	1	0.0047	1.95575	1	0.58824	0	0	0	1	-1	0	-1	0.00867888	0.00867888	sp|Q9BRK5|CAB45_HUMAN;sp|Q9BRK5-2|CAB45_HUMAN;sp|Q9BRK5-5|CAB45_HUMAN;sp|Q9BRK5-6|CAB45_HUMAN	SDF4;SDF;SDF;SDF	265;162;33;265	1095100	3191610	-1		0	0	0	N	1.52613
SS_EXoO_02162022_HCD_KS	10731	2616.92	2153.96	1077.48	2	1	TPAGATGGSSAWLDSSSENR		1950.88	0 1 0 0	N(1)	(N)	2917		203.079	1	55.176	79.7167	9.60047	1	0.00291	1.34997	1	1.07895	0	0	0	1	-1	0	-1	0	0	sp|Q7Z434|MAVS_HUMAN;sp|Q7Z434-4|MAVS_HUMAN	MAVS;MAV	393;252	5234670	21464900	-1		0	0	0	N	1.4488
SS_EXoO_02162022_HCD_KS	10752	2621.37	2405.11	802.373	3	1	TVENQQGQDIDDNWVKDR	16,Guanidinyl[K];	2202.02	0 1 0 0	N(1)	(N)	2917		203.079	1	36.3298	52.7909	5.75914	1	0.00878	3.64881	1	0.82353	0	0	0	1	-1	0	-1	0	0	sp|Q9BRK5|CAB45_HUMAN;sp|Q9BRK5-2|CAB45_HUMAN;sp|Q9BRK5-5|CAB45_HUMAN;sp|Q9BRK5-6|CAB45_HUMAN	SDF4;SDF;SDF;SDF	265;162;33;265	2650130	10133100	-1		0	0	0	N	1.04994
SS_EXoO_02162022_HCD_KS	10802	2630.33	2153.96	1077.48	2	1	TPAGATGGSSAWLDSSSENR		1950.88	0 1 0 0	N(1)	(N)	2917		203.079	1	80.5615	118.552	10.0083	1	0.00313	1.45489	1	1.28947	0	0	0	1	-1	0	-1	0	0	sp|Q7Z434|MAVS_HUMAN;sp|Q7Z434-4|MAVS_HUMAN	MAVS;MAV	393;252	5234670	21464900	-1		0	0	0	N	1.29733
SS_EXoO_02162022_HCD_KS	10813	2631.72	2405.1	1203.05	2	1	TVENQQGQDIDDNWVKDR	16,Guanidinyl[K];	2202.02	0 1 0 0	N(1)	(N)	2917		203.079	1	33.7145	48.9015	5.51013	1	0.00505	2.10128	1	0.73529	0	0	0	1	-1	0	-1	0	0	sp|Q9BRK5|CAB45_HUMAN;sp|Q9BRK5-2|CAB45_HUMAN;sp|Q9BRK5-5|CAB45_HUMAN;sp|Q9BRK5-6|CAB45_HUMAN	SDF4;SDF;SDF;SDF	265;162;33;265	43979600	152499000	-1		0	0	0	N	1.11129
SS_EXoO_02162022_HCD_KS	10829	2634.84	2405.11	802.373	3	1	TVENQQGQDIDDNWVKDR	16,Guanidinyl[K];	2202.02	0 1 0 0	N(1)	(N)	2917		203.079	1	62.3195	89.6251	11.6091	1	0.00907	3.76981	1	0.97059	0	0	0	1	-1	0	-1	0	0	sp|Q9BRK5|CAB45_HUMAN;sp|Q9BRK5-2|CAB45_HUMAN;sp|Q9BRK5-5|CAB45_HUMAN;sp|Q9BRK5-6|CAB45_HUMAN	SDF4;SDF;SDF;SDF	265;162;33;265	249825000	947333000	-1		0	0	0	N	0.700762
SS_EXoO_02162022_HCD_KS	10830	2635.1	2405.11	802.373	3	1	TVENQQGQDIDDNWVKDR	16,Guanidinyl[K];	2202.02	0 1 0 0	N(1)	(N)	2917		203.079	1	18.1177	25.5235	4.36415	1	0.00907	3.76981	1	0.47059	0	0	0	1	-1	0	-1	0.00867888	0.00867888	sp|Q9BRK5|CAB45_HUMAN;sp|Q9BRK5-2|CAB45_HUMAN;sp|Q9BRK5-5|CAB45_HUMAN;sp|Q9BRK5-6|CAB45_HUMAN	SDF4;SDF;SDF;SDF	265;162;33;265	249825000	947333000	-1		0	0	0	N	1.20713
SS_EXoO_02162022_HCD_KS	10909	2646.88	2405.1	1203.05	2	1	TVENQQGQDIDDNWVKDR	16,Guanidinyl[K];	2202.02	0 1 0 0	N(1)	(N)	2917		203.079	1	39.0141	56.8117	5.96126	1	0.00506	2.1046	1	0.73529	0	0	0	1	-1	0	-1	0	0	sp|Q9BRK5|CAB45_HUMAN;sp|Q9BRK5-2|CAB45_HUMAN;sp|Q9BRK5-5|CAB45_HUMAN;sp|Q9BRK5-6|CAB45_HUMAN	SDF4;SDF;SDF;SDF	265;162;33;265	43979600	152499000	-1		0	0	0	N	0.979242
SS_EXoO_02162022_HCD_KS	10910	2647.15	2405.1	1203.05	2	1	TVENQQGQDIDDNWVKDR	16,Guanidinyl[K];	2202.02	0 1 0 0	N(1)	(N)	2917		203.079	1	25.7425	37.7245	3.49007	1	0.00506	2.1046	1	0.58824	0	0	0	1	-1	0	-1	0	0	sp|Q9BRK5|CAB45_HUMAN;sp|Q9BRK5-2|CAB45_HUMAN;sp|Q9BRK5-5|CAB45_HUMAN;sp|Q9BRK5-6|CAB45_HUMAN	SDF4;SDF;SDF;SDF	265;162;33;265	43979600	152499000	-1		0	0	0	N	0.761116
SS_EXoO_02162022_HCD_KS	10929	2649.77	2752.29	918.102	3	1	TAAPESSTSFPPAPTSGMSHPPPAAR		2549.21	0 1 0 0	N(1)	(N)	2917		203.079	1	25.4769	36.4229	5.14859	1	0.00379	1.37623	1	0.52	0	0	0	1	-1	0	-1	0	0	sp|P54725|RD23A_HUMAN;sp|P54725-2|RD23A_HUMAN;sp|P54725-3|RD23A_HUMAN	RAD23A;RAD23;RAD23	94;94;94	11634700	55169100	-1		0	0	0	N	0.874875
SS_EXoO_02162022_HCD_KS	11005	2661.95	2405.11	802.373	3	1	TVENQQGQDIDDNWVKDR	16,Guanidinyl[K];	2202.02	0 1 0 0	N(1)	(N)	2917		203.079	1	41.4788	57.5893	11.5593	1	0.00893	3.71492	1	0.73529	0	0	0	1	-1	0	-1	0	0	sp|Q9BRK5|CAB45_HUMAN;sp|Q9BRK5-2|CAB45_HUMAN;sp|Q9BRK5-5|CAB45_HUMAN;sp|Q9BRK5-6|CAB45_HUMAN	SDF4;SDF;SDF;SDF	265;162;33;265	249825000	947333000	-1		0	0	0	N	1.17054
SS_EXoO_02162022_HCD_KS	11006	2662.22	2405.1	1203.05	2	1	TVENQQGQDIDDNWVKDR	16,Guanidinyl[K];	2202.02	0 1 0 0	N(1)	(N)	2917		203.079	1	43.6508	64.2094	5.47054	1	0.00519	2.15948	1	0.88235	0	0	0	1	-1	0	-1	0	0	sp|Q9BRK5|CAB45_HUMAN;sp|Q9BRK5-2|CAB45_HUMAN;sp|Q9BRK5-5|CAB45_HUMAN;sp|Q9BRK5-6|CAB45_HUMAN	SDF4;SDF;SDF;SDF	265;162;33;265	43979600	152499000	-1		0	0	0	N	1.09683
SS_EXoO_02162022_HCD_KS	11025	2664.87	2752.29	918.102	3	1	TAAPESSTSFPPAPTSGMSHPPPAAR		2549.21	0 1 0 0	N(1)	(N)	2917		203.079	1	36.41	53.2732	5.09254	1	0.00414	1.50376	1	0.68	0	0	0	1	-1	0	-1	0	0	sp|P54725|RD23A_HUMAN;sp|P54725-2|RD23A_HUMAN;sp|P54725-3|RD23A_HUMAN	RAD23A;RAD23;RAD23	94;94;94	22739500	136833000	-1		0	0	0	N	1.16933
SS_EXoO_02162022_HCD_KS	11104	2676.94	2405.1	1203.05	2	1	TVENQQGQDIDDNWVKDR	16,Guanidinyl[K];	2202.02	0 1 0 0	N(1)	(N)	2917		203.079	1	23.456	33.3883	5.0101	1	0.00531	2.20772	1	0.64706	0	0	0	1	-1	0	-1	0	0	sp|Q9BRK5|CAB45_HUMAN;sp|Q9BRK5-2|CAB45_HUMAN;sp|Q9BRK5-5|CAB45_HUMAN;sp|Q9BRK5-6|CAB45_HUMAN	SDF4;SDF;SDF;SDF	265;162;33;265	43979600	152499000	-1		0	0	0	N	1.06472
SS_EXoO_02162022_HCD_KS	11117	2679.05	2405.1	802.372	3	1	TVENQQGQDIDDNWVKDR	16,Guanidinyl[K];	2202.02	0 1 0 0	N(1)	(N)	2917		203.079	1	28.2427	40.1507	6.12798	1	0.00589	2.44887	1	0.67647	0	0	0	1	-1	0	-1	0	0	sp|Q9BRK5|CAB45_HUMAN;sp|Q9BRK5-2|CAB45_HUMAN;sp|Q9BRK5-5|CAB45_HUMAN;sp|Q9BRK5-6|CAB45_HUMAN	SDF4;SDF;SDF;SDF	265;162;33;265	255257000	967975000	-1		0	0	0	N	0.942844
SS_EXoO_02162022_HCD_KS	11138	2682.05	2752.29	918.102	3	1	TAAPESSTSFPPAPTSGMSHPPPAAR		2549.21	0 1 0 0	N(1)	(N)	2917		203.079	1	30.2129	43.8417	4.90224	1	0.00438	1.59096	1	0.62	0	0	0	1	-1	0	-1	0	0	sp|P54725|RD23A_HUMAN;sp|P54725-2|RD23A_HUMAN;sp|P54725-3|RD23A_HUMAN	RAD23A;RAD23;RAD23	94;94;94	22739500	136833000	-1		0	0	0	N	0.940279
SS_EXoO_02162022_HCD_KS	11178	2688	2003.93	1002.47	2	1	IPPTFDGEEEPSQGQK	16,Guanidinyl[K];	1800.84	0 1 0 0	N(1)	(N)	2917		203.079	4	20.6153	31.7158	0	0	0.00958	4.78	0	0.76667	0	0	0	1	-1	0	-1	0	0	sp|Q07021|C1QBP_HUMAN	C1QBP	142	157404	766481	-1		0	0	0	N	1.4022
SS_EXoO_02162022_HCD_KS	11215	2694.67	2405.1	802.372	3	1	TVENQQGQDIDDNWVKDR	16,Guanidinyl[K];	2202.02	0 1 0 0	N(1)	(N)	2917		203.079	1	34.0863	49.2718	5.88459	1	0.00436	1.81148	1	0.79412	0	0	0	1	-1	0	-1	0	0	sp|Q9BRK5|CAB45_HUMAN;sp|Q9BRK5-2|CAB45_HUMAN;sp|Q9BRK5-5|CAB45_HUMAN;sp|Q9BRK5-6|CAB45_HUMAN	SDF4;SDF;SDF;SDF	265;162;33;265	262372000	995664000	-1		0	0	0	N	0.801776
SS_EXoO_02162022_HCD_KS	11243	2698.22	2405.1	1203.06	2	1	TVENQQGQDIDDNWVKDR	16,Guanidinyl[K];	2202.02	0 1 0 0	N(1)	(N)	2917		203.079	1	21.2678	30.1732	4.72911	1	0.00688	2.85883	1	0.61765	0	0	0	1	-1	0	-1	0.0011655	0.0011655	sp|Q9BRK5|CAB45_HUMAN;sp|Q9BRK5-2|CAB45_HUMAN;sp|Q9BRK5-5|CAB45_HUMAN;sp|Q9BRK5-6|CAB45_HUMAN	SDF4;SDF;SDF;SDF	265;162;33;265	45827400	159989000	-1		0	0	0	N	1.49117
SS_EXoO_02162022_HCD_KS	11296	2707.4	2405.1	802.372	3	1	TVENQQGQDIDDNWVKDR	16,Guanidinyl[K];	2202.02	0 1 0 0	N(1)	(N)	2917		203.079	1	29.1337	41.7346	5.73186	1	0.00436	1.81397	1	0.70588	0	0	0	1	-1	0	-1	0	0	sp|Q9BRK5|CAB45_HUMAN;sp|Q9BRK5-2|CAB45_HUMAN;sp|Q9BRK5-5|CAB45_HUMAN;sp|Q9BRK5-6|CAB45_HUMAN	SDF4;SDF;SDF;SDF	265;162;33;265	265920000	1011610000	-1		0	0	0	N	0.811944
SS_EXoO_02162022_HCD_KS	11307	2709.33	1823.85	912.43	2	1	TVPFHEEFESGTAK	14,Guanidinyl[K];	1620.77	0 1 0 0	N(1)	(N)	2917		203.079	1	21.4886	28.1898	9.04356	1	0.0075	4.11041	1	0.69231	0	0	0	1	-1	0	-1	0.00433839	0.00433839	sp|P13611|CSPG2_HUMAN;sp|P13611-2|CSPG2_HUMAN;sp|P13611-5|CSPG2_HUMAN	VCAN;VCA;VCA	1503;516;1503	3783110	14427600	-1		0	0	0	N	1.12155
SS_EXoO_02162022_HCD_KS	11345	2714.64	3297.44	1099.82	3	1	QNGPVDGQGDNPGPQAAEQGTDTAVPSDSDK	31,Guanidinyl[K];	3094.36	0 1 0 0	N(1)	(N)	2917		203.079	21	16.942	26.0647	0	0	-0.00171	-0.51865	0	0.51667	0	0	0	1	-1	0	-1	0.00809717	0.00809717	sp|P34932|HSP74_HUMAN;sp|P34932-2|HSP74_HUMAN	HSPA4;HSPA	822;130	2052550	4270450	-1		0	0	0	N	1.20385
SS_EXoO_02162022_HCD_KS	11368	2718.86	2405.1	1203.06	2	1	TVENQQGQDIDDNWVKDR	16,Guanidinyl[K];	2202.02	0 1 0 0	N(1)	(N)	2917		203.079	1	19.7814	27.9238	4.65981	1	0.00808	3.36109	1	0.61765	0	0	0	1	-1	0	-1	0.00433839	0.00433839	sp|Q9BRK5|CAB45_HUMAN;sp|Q9BRK5-2|CAB45_HUMAN;sp|Q9BRK5-5|CAB45_HUMAN;sp|Q9BRK5-6|CAB45_HUMAN	SDF4;SDF;SDF;SDF	265;162;33;265	47049700	164384000	-1		0	0	0	N	1.9314
SS_EXoO_02162022_HCD_KS	11375	2720.44	2752.29	918.102	3	1	TAAPESSTSFPPAPTSGMSHPPPAAR		2549.21	0 1 0 0	N(1)	(N)	2917		203.079	1	29.8437	43.3857	4.69417	1	0.00431	1.56589	1	0.62	0	0	0	1	-1	0	-1	0	0	sp|P54725|RD23A_HUMAN;sp|P54725-2|RD23A_HUMAN;sp|P54725-3|RD23A_HUMAN	RAD23A;RAD23;RAD23	94;94;94	26760100	157001000	-1		0	0	0	N	1.27651
SS_EXoO_02162022_HCD_KS	11377	2720.67	2405.1	802.372	3	1	TVENQQGQDIDDNWVKDR	16,Guanidinyl[K];	2202.02	0 1 0 0	N(1)	(N)	2917		203.079	1	38.5852	56.3335	5.62418	1	0.00414	1.72042	1	0.88235	0	0	0	1	-1	0	-1	0	0	sp|Q9BRK5|CAB45_HUMAN;sp|Q9BRK5-2|CAB45_HUMAN;sp|Q9BRK5-5|CAB45_HUMAN;sp|Q9BRK5-6|CAB45_HUMAN	SDF4;SDF;SDF;SDF	265;162;33;265	268651000	1023720000	-1		0	0	0	N	1.04272
SS_EXoO_02162022_HCD_KS	11383	2721.77	1823.85	912.43	2	1	TVPFHEEFESGTAK	14,Guanidinyl[K];	1620.77	0 1 0 0	N(1)	(N)	2917		203.079	1	32.1896	44.2248	9.83851	1	0.00767	4.20362	1	0.84615	0	0	0	1	-1	0	-1	0	0	sp|P13611|CSPG2_HUMAN;sp|P13611-2|CSPG2_HUMAN;sp|P13611-5|CSPG2_HUMAN	VCAN;VCA;VCA	1503;516;1503	3783110	14427600	-1		0	0	0	N	0.870926
SS_EXoO_02162022_HCD_KS	11472	2735.61	2752.29	918.102	3	1	TAAPESSTSFPPAPTSGMSHPPPAAR		2549.21	0 1 0 0	N(1)	(N)	2917		203.079	1	21.2858	30.1826	4.76322	1	0.00423	1.53755	1	0.5	0	0	0	1	-1	0	-1	0.0011655	0.0011655	sp|P54725|RD23A_HUMAN;sp|P54725-2|RD23A_HUMAN;sp|P54725-3|RD23A_HUMAN	RAD23A;RAD23;RAD23	94;94;94	26760100	157001000	-1		0	0	0	N	0.947672
SS_EXoO_02162022_HCD_KS	11535	2745.81	2405.1	802.371	3	1	TVENQQGQDIDDNWVKDR	16,Guanidinyl[K];	2202.02	0 1 0 0	N(1)	(N)	2917		203.079	1	24.8468	35.2086	5.60337	1	0.00354	1.47344	1	0.67647	0	0	0	1	-1	0	-1	0	0	sp|Q9BRK5|CAB45_HUMAN;sp|Q9BRK5-2|CAB45_HUMAN;sp|Q9BRK5-5|CAB45_HUMAN;sp|Q9BRK5-6|CAB45_HUMAN	SDF4;SDF;SDF;SDF	265;162;33;265	1887630	11349100	-1		0	0	0	N	0.80465
SS_EXoO_02162022_HCD_KS	11557	2749.11	2752.29	918.102	3	1	TAAPESSTSFPPAPTSGMSHPPPAAR		2549.21	0 1 0 0	N(1)	(N)	2917		203.079	1	18.8041	26.3961	4.70468	1	0.00422	1.53319	1	0.48	0	0	0	1	-1	0	-1	0.00614125	0.00614125	sp|P54725|RD23A_HUMAN;sp|P54725-2|RD23A_HUMAN;sp|P54725-3|RD23A_HUMAN	RAD23A;RAD23;RAD23	94;94;94	29759400	174543000	-1		0	0	0	N	1.39978
SS_EXoO_02162022_HCD_KS	11589	2753.55	1977	989.002	2	1	SPGPAPAEAEPAPVQSLR		1773.91	0 1 0 0	N(1)	(N)	2917		203.079	1	52.9552	76.4908	9.24604	1	0.00437	2.20829	1	1.08824	0	0	0	1	-1	0	-1	0	0	sp|Q5VSG8|MANEL_HUMAN;sp|Q5VSG8-3|MANEL_HUMAN	MANEAL;MANEA	83;83	2839250	8091490	-1		0	0	0	N	1.55195
SS_EXoO_02162022_HCD_KS	11711	2772.1	3019.15	1007.06	3	1	TEDTEQDEDEEMDVGTDEEEETAK	24,Guanidinyl[K];	2816.07	0 1 0 0	N(1)	(N)	2917		203.079	1	49.1394	75.599	0	0	0.00512	1.69742	0	0.91304	0	0	0	1	-1	0	-1	0	0	sp|P14625|ENPL_HUMAN	HSP90B1	771	8841020	45458200	-1		0	0	0	N	1.13527
SS_EXoO_02162022_HCD_KS	11720	2773.74	2622.19	1311.6	2	1	TDTAPGEQAQDVASSPPESSFQK	23,Guanidinyl[K];	2419.1	0 1 0 0	N(1)	(N)	2917		203.079	1	54.9737	82.1309	4.53891	1	0.00616	2.3491	1	1.06818	0	0	0	1	-1	0	-1	0	0	sp|Q9BS26|ERP44_HUMAN	ERP44	367	818476	3113730	-1		0	0	0	N	2.34512
SS_EXoO_02162022_HCD_KS	11727	2774.97	3019.16	1510.08	2	1	TEDTEQDEDEEMDVGTDEEEETAK	24,Guanidinyl[K];	2816.07	0 1 0 0	N(1)	(N)	2917		203.079	1	73.6006	110.379	5.29707	1	0.00844	2.79508	1	1.13043	0	0	0	1	-1	0	-1	0	0	sp|P14625|ENPL_HUMAN	HSP90B1	771	3891410	18007100	-1		0	0	0	N	1.40675
SS_EXoO_02162022_HCD_KS	11737	2776.65	3019.16	1510.08	2	1	TEDTEQDEDEEMDVGTDEEEETAK	24,Guanidinyl[K];	2816.07	0 1 0 0	N(1)	(N)	2917		203.079	1	46.357	71.3185	0	0	0.00844	2.79508	0	0.86957	0	0	0	1	-1	0	-1	0	0	sp|P14625|ENPL_HUMAN	HSP90B1	771	3891410	18007100	-1		0	0	0	N	1.59385
SS_EXoO_02162022_HCD_KS	11790	2785.01	3019.15	1007.06	3	1	TEDTEQDEDEEMDVGTDEEEETAK	24,Guanidinyl[K];	2816.07	0 1 0 0	N(1)	(N)	2917		203.079	1	43.8903	65.6636	3.45424	1	0.00503	1.66563	1	0.80435	0	0	0	1	-1	0	-1	0	0	sp|P14625|ENPL_HUMAN	HSP90B1	771	8841020	45458200	-1		0	0	0	N	1.10826
SS_EXoO_02162022_HCD_KS	11809	2787.76	2212.98	1106.99	2	1	TIPASNTADEEYEDGIER		2009.89	0 1 0 0	N(1)	(N)	2917		203.079	1	30.6577	45.0129	3.99798	1	0.00484	2.18564	1	0.85294	0	0	0	1	-1	0	-1	0	0	sp|Q14571|ITPR2_HUMAN	ITPR2	2460	3388950	12465800	-1		0	0	0	N	1.82848
SS_EXoO_02162022_HCD_KS	11825	2790.78	3019.16	1510.08	2	1	TEDTEQDEDEEMDVGTDEEEETAK	24,Guanidinyl[K];	2816.07	0 1 0 0	N(1)	(N)	2917		203.079	1	54.6474	82.1282	3.61145	1	0.00832	2.75732	1	0.95652	0	0	0	1	-1	0	-1	0	0	sp|P14625|ENPL_HUMAN	HSP90B1	771	3891410	18007100	-1		0	0	0	N	1.49881
SS_EXoO_02162022_HCD_KS	11831	2791.76	3019.16	1510.08	2	1	TEDTEQDEDEEMDVGTDEEEETAK	24,Guanidinyl[K];	2816.07	0 1 0 0	N(1)	(N)	2917		203.079	1	64.9903	97.2814	5.02097	1	0.00832	2.75732	1	1.08696	0	0	0	1	-1	0	-1	0	0	sp|P14625|ENPL_HUMAN	HSP90B1	771	3891410	18007100	-1		0	0	0	N	1.36204
SS_EXoO_02162022_HCD_KS	11835	2792.35	2212.98	1106.99	2	1	TIPASNTADEEYEDGIER		2009.89	0 1 0 0	N(1)	(N)	2917		203.079	1	42.5973	63.4415	3.88658	1	0.00485	2.19016	1	1.02941	0	0	0	1	-1	0	-1	0	0	sp|Q14571|ITPR2_HUMAN	ITPR2	2460	3388950	12465800	-1		0	0	0	N	1.41165
SS_EXoO_02162022_HCD_KS	11841	2793.34	2752.29	918.102	3	1	TAAPESSTSFPPAPTSGMSHPPPAAR		2549.21	0 1 0 0	N(1)	(N)	2917		203.079	1	22.052	31.3901	4.70983	1	0.00311	1.13098	1	0.5	0	0	0	1	-1	0	-1	0	0	sp|P54725|RD23A_HUMAN;sp|P54725-2|RD23A_HUMAN;sp|P54725-3|RD23A_HUMAN	RAD23A;RAD23;RAD23	94;94;94	7520540	40001100	-1		0	0	0	N	0.945583
SS_EXoO_02162022_HCD_KS	11851	2795.29	2622.19	1311.6	2	1	TDTAPGEQAQDVASSPPESSFQK	23,Guanidinyl[K];	2419.1	0 1 0 0	N(1)	(N)	2917		203.079	1	66.5665	99.7425	4.954	1	0.00682	2.6008	1	1.09091	0	0	0	1	-1	0	-1	0	0	sp|Q9BS26|ERP44_HUMAN	ERP44	367	870041	3466760	-1		0	0	0	N	1.54462
SS_EXoO_02162022_HCD_KS	11872	2798.94	2622.19	874.734	3	1	TDTAPGEQAQDVASSPPESSFQK	23,Guanidinyl[K];	2419.1	0 1 0 0	N(1)	(N)	2917		203.079	1	33.7729	49.9659	3.70028	1	0.00676	2.57639	1	0.72727	0	0	0	1	-1	0	-1	0	0	sp|Q9BS26|ERP44_HUMAN	ERP44	367	4191750	15078200	-1		0	0	0	N	0.921583
SS_EXoO_02162022_HCD_KS	11889	2801.34	2212.98	1106.99	2	1	TIPASNTADEEYEDGIER		2009.89	0 1 0 0	N(1)	(N)	2917		203.079	1	41.0134	60.8537	4.16695	1	0.00467	2.11154	1	1	0	0	0	1	-1	0	-1	0	0	sp|Q14571|ITPR2_HUMAN	ITPR2	2460	3388950	12465800	-1		0	0	0	N	1.35543
SS_EXoO_02162022_HCD_KS	11909	2804.72	2133.97	1067.49	2	1	TVENQQGQDIDDNWVK	16,Guanidinyl[K];	1930.89	0 1 0 0	N(1)	(N)	2917		203.079	1	70.5898	103.405	9.64776	1	0.00353	1.65222	1	1.26667	0	0	0	1	-1	0	-1	0	0	sp|Q9BRK5|CAB45_HUMAN;sp|Q9BRK5-2|CAB45_HUMAN;sp|Q9BRK5-5|CAB45_HUMAN;sp|Q9BRK5-6|CAB45_HUMAN	SDF4;SDF;SDF;SDF	265;162;33;265	9344470	28799200	-1		0	0	0	N	1.13591
SS_EXoO_02162022_HCD_KS	11921	2806.55	2752.29	918.102	3	1	TAAPESSTSFPPAPTSGMSHPPPAAR		2549.21	0 1 0 0	N(1)	(N)	2917		203.079	1	19.6401	27.6543	4.75658	1	0.00343	1.24761	1	0.48	0	0	0	1	-1	0	-1	0.00433839	0.00433839	sp|P54725|RD23A_HUMAN;sp|P54725-2|RD23A_HUMAN;sp|P54725-3|RD23A_HUMAN	RAD23A;RAD23;RAD23	94;94;94	7520540	40001100	-1		0	0	0	N	1.05464
SS_EXoO_02162022_HCD_KS	11934	2808.82	2622.19	1311.6	2	1	TDTAPGEQAQDVASSPPESSFQK	23,Guanidinyl[K];	2419.1	0 1 0 0	N(1)	(N)	2917		203.079	1	84.2376	126.549	5.66012	1	0.00687	2.62139	1	1.13636	0	0	0	1	-1	0	-1	0	0	sp|Q9BS26|ERP44_HUMAN	ERP44	367	132525000	553405000	-1		0	0	0	N	1.21639
SS_EXoO_02162022_HCD_KS	11942	2809.68	2622.19	1311.6	2	1	TDTAPGEQAQDVASSPPESSFQK	23,Guanidinyl[K];	2419.1	0 1 0 0	N(1)	(N)	2917		203.079	1	60.0813	90.5215	3.54952	1	0.00687	2.62139	1	1	0	0	0	1	-1	0	-1	0	0	sp|Q9BS26|ERP44_HUMAN	ERP44	367	132525000	553405000	-1		0	0	0	N	1.06658
SS_EXoO_02162022_HCD_KS	11951	2810.99	2622.19	874.734	3	1	TDTAPGEQAQDVASSPPESSFQK	23,Guanidinyl[K];	2419.1	0 1 0 0	N(1)	(N)	2917		203.079	1	68.3229	102.485	4.87826	1	0.00867	3.30631	1	1	0	0	0	1	-1	0	-1	0	0	sp|Q9BS26|ERP44_HUMAN	ERP44	367	334726000	1366280000	-1		0	0	0	N	0.953974
SS_EXoO_02162022_HCD_KS	12004	2818.84	2133.97	1067.49	2	1	TVENQQGQDIDDNWVK	16,Guanidinyl[K];	1930.89	0 1 0 0	N(1)	(N)	2917		203.079	1	73.1859	107.437	9.57596	1	0.00349	1.63347	1	1.33333	0	0	0	1	-1	0	-1	0	0	sp|Q9BRK5|CAB45_HUMAN;sp|Q9BRK5-2|CAB45_HUMAN;sp|Q9BRK5-5|CAB45_HUMAN;sp|Q9BRK5-6|CAB45_HUMAN	SDF4;SDF;SDF;SDF	265;162;33;265	9344470	28799200	-1		0	0	0	N	1.23212
SS_EXoO_02162022_HCD_KS	12008	2819.43	2133.97	1067.49	2	1	TVENQQGQDIDDNWVK	16,Guanidinyl[K];	1930.89	0 1 0 0	N(1)	(N)	2917		203.079	1	51.1403	76.855	3.38439	1	0.00349	1.63347	1	1.13333	0	0	0	1	-1	0	-1	0	0	sp|Q9BRK5|CAB45_HUMAN;sp|Q9BRK5-2|CAB45_HUMAN;sp|Q9BRK5-5|CAB45_HUMAN;sp|Q9BRK5-6|CAB45_HUMAN	SDF4;SDF;SDF;SDF	265;162;33;265	9344470	28799200	-1		0	0	0	N	1.40344
SS_EXoO_02162022_HCD_KS	12015	2820.78	2752.29	918.102	3	1	TAAPESSTSFPPAPTSGMSHPPPAAR		2549.21	0 1 0 0	N(1)	(N)	2917		203.079	1	24.511	33.3298	8.13316	1	0.00361	1.31083	1	0.52	0	0	0	1	-1	0	-1	0	0	sp|P54725|RD23A_HUMAN;sp|P54725-2|RD23A_HUMAN;sp|P54725-3|RD23A_HUMAN	RAD23A;RAD23;RAD23	94;94;94	8198540	43988800	-1		0	0	0	N	1.34178
SS_EXoO_02162022_HCD_KS	12029	2823.51	2622.19	1311.6	2	1	TDTAPGEQAQDVASSPPESSFQK	23,Guanidinyl[K];	2419.1	0 1 0 0	N(1)	(N)	2917		203.079	1	96.3432	144.878	6.20744	1	0.00674	2.57029	1	1.18182	0	0	0	1	-1	0	-1	0	0	sp|Q9BS26|ERP44_HUMAN	ERP44	367	132525000	553405000	-1		0	0	0	N	1.01035
SS_EXoO_02162022_HCD_KS	12030	2823.78	2622.19	1311.6	2	1	TDTAPGEQAQDVASSPPESSFQK	23,Guanidinyl[K];	2419.1	0 1 0 0	N(1)	(N)	2917		203.079	1	82.2919	126.603	0	0	0.00674	2.57029	0	1.09091	0	0	0	1	-1	0	-1	0	0	sp|Q9BS26|ERP44_HUMAN	ERP44	367	132525000	553405000	-1		0	0	0	N	1.34801
SS_EXoO_02162022_HCD_KS	12035	2824.44	2622.19	1311.6	2	1	TDTAPGEQAQDVASSPPESSFQK	23,Guanidinyl[K];	2419.1	0 1 0 0	N(1)	(N)	2917		203.079	1	29.4675	45.3347	0	0	0.00674	2.57029	0	0.68182	0	0	0	1	-1	0	-1	0	0	sp|Q9BS26|ERP44_HUMAN	ERP44	367	132525000	553405000	-1		0	0	0	N	1.4566
SS_EXoO_02162022_HCD_KS	12045	2826.02	2622.19	874.734	3	1	TDTAPGEQAQDVASSPPESSFQK	23,Guanidinyl[K];	2419.1	0 1 0 0	N(1)	(N)	2917		203.079	1	79.549	119.509	5.33752	1	0.00833	3.17818	1	0.97727	0	0	0	1	-1	0	-1	0	0	sp|Q9BS26|ERP44_HUMAN	ERP44	367	334726000	1366280000	-1		0	0	0	N	0.859881
SS_EXoO_02162022_HCD_KS	12047	2826.38	2622.19	874.734	3	1	TDTAPGEQAQDVASSPPESSFQK	23,Guanidinyl[K];	2419.1	0 1 0 0	N(1)	(N)	2917		203.079	1	21.3255	32.8085	0	0	0.00833	3.17818	0	0.5	0	0	0	1	-1	0	-1	0	0	sp|Q9BS26|ERP44_HUMAN	ERP44	367	334726000	1366280000	-1		0	0	0	N	0.686646
SS_EXoO_02162022_HCD_KS	12099	2833.21	1665.73	833.369	2	1	TEDTPMDAIDANK	13,Guanidinyl[K];	1462.65	0 1 0 0	N(1)	(N)	2917		203.079	1	43.8707	62.1589	9.90677	1	0.00283	1.69642	1	1.08333	0	0	0	1	-1	0	-1	0	0	sp|Q5JRA6|TGO1_HUMAN;sp|Q5JRA6-2|TGO1_HUMAN	MIA3;MIA	1115;1115	127806000	326295000	-1		0	0	0	N	0.848938
SS_EXoO_02162022_HCD_KS	12101	2833.36	2133.97	1067.49	2	1	TVENQQGQDIDDNWVK	16,Guanidinyl[K];	1930.89	0 1 0 0	N(1)	(N)	2917		203.079	1	47.4938	68.3082	8.83849	1	0.00354	1.65784	1	1.1	0	0	0	1	-1	0	-1	0	0	sp|Q9BRK5|CAB45_HUMAN;sp|Q9BRK5-2|CAB45_HUMAN;sp|Q9BRK5-5|CAB45_HUMAN;sp|Q9BRK5-6|CAB45_HUMAN	SDF4;SDF;SDF;SDF	265;162;33;265	9344470	28799200	-1		0	0	0	N	1.8633
SS_EXoO_02162022_HCD_KS	12125	2836.32	2622.19	1311.6	2	1	TDTAPGEQAQDVASSPPESSFQK	23,Guanidinyl[K];	2419.1	0 1 0 0	N(1)	(N)	2917		203.079	1	104.908	157.989	6.32915	1	0.00678	2.58478	1	1.20455	0	0	0	1	-1	0	-1	0	0	sp|Q9BS26|ERP44_HUMAN	ERP44	367	132525000	553405000	-1		0	0	0	N	0.982192
SS_EXoO_02162022_HCD_KS	12126	2836.58	2622.19	1311.6	2	1	TDTAPGEQAQDVASSPPESSFQK	23,Guanidinyl[K];	2419.1	0 1 0 0	N(1)	(N)	2917		203.079	1	71.0439	107.033	4.20702	1	0.00678	2.58478	1	0.97727	0	0	0	1	-1	0	-1	0	0	sp|Q9BS26|ERP44_HUMAN	ERP44	367	132525000	553405000	-1		0	0	0	N	1.11031
SS_EXoO_02162022_HCD_KS	12131	2837.26	1665.73	833.369	2	1	TEDTPMDAIDANK	13,Guanidinyl[K];	1462.65	0 1 0 0	N(1)	(N)	2917		203.079	1	19.5153	30.0235	0	0	0.00296	1.77447	0	0.75	0	0	0	1	-1	0	-1	0.0011655	0.0011655	sp|Q5JRA6|TGO1_HUMAN;sp|Q5JRA6-2|TGO1_HUMAN	MIA3;MIA	1115;1115	127806000	326295000	-1		0	0	0	N	1.07135
SS_EXoO_02162022_HCD_KS	12134	2837.73	2622.19	1311.6	2	1	TDTAPGEQAQDVASSPPESSFQK	23,Guanidinyl[K];	2419.1	0 1 0 0	N(1)	(N)	2917		203.079	1	31.3766	48.2717	0	0	0.00678	2.58478	0	0.70455	0	0	0	1	-1	0	-1	0	0	sp|Q9BS26|ERP44_HUMAN	ERP44	367	132525000	553405000	-1		0	0	0	N	2.05833
SS_EXoO_02162022_HCD_KS	12141	2838.81	2622.19	874.734	3	1	TDTAPGEQAQDVASSPPESSFQK	23,Guanidinyl[K];	2419.1	0 1 0 0	N(1)	(N)	2917		203.079	1	61.8422	92.3976	5.09634	1	0.0082	3.12898	1	0.86364	0	0	0	1	-1	0	-1	0	0	sp|Q9BS26|ERP44_HUMAN	ERP44	367	334726000	1366280000	-1		0	0	0	N	0.928479
SS_EXoO_02162022_HCD_KS	12190	2845.73	1665.73	833.369	2	1	TEDTPMDAIDANK	13,Guanidinyl[K];	1462.65	0 1 0 0	N(1)	(N)	2917		203.079	1	46.971	66.2154	11.2314	1	0.00297	1.78407	1	1.04167	0	0	0	1	-1	0	-1	0	0	sp|Q5JRA6|TGO1_HUMAN;sp|Q5JRA6-2|TGO1_HUMAN	MIA3;MIA	1115;1115	127806000	326295000	-1		0	0	0	N	0.888085
SS_EXoO_02162022_HCD_KS	12192	2845.89	1665.73	833.369	2	1	TEDTPMDAIDANK	13,Guanidinyl[K];	1462.65	0 1 0 0	N(1)	(N)	2917		203.079	1	41.1074	60.5867	4.93151	1	0.00297	1.78407	1	1.04167	0	0	0	1	-1	0	-1	0	0	sp|Q5JRA6|TGO1_HUMAN;sp|Q5JRA6-2|TGO1_HUMAN	MIA3;MIA	1115;1115	127806000	326295000	-1		0	0	0	N	1.00091
SS_EXoO_02162022_HCD_KS	12200	2847.14	1665.73	833.369	2	1	TEDTPMDAIDANK	13,Guanidinyl[K];	1462.65	0 1 0 0	N(1)	(N)	2917		203.079	1	19.7227	30.3426	0	0	0.00297	1.78407	0	0.75	0	0	0	1	-1	0	-1	0.0011655	0.0011655	sp|Q5JRA6|TGO1_HUMAN;sp|Q5JRA6-2|TGO1_HUMAN	MIA3;MIA	1115;1115	127806000	326295000	-1		0	0	0	N	1.30314
SS_EXoO_02162022_HCD_KS	12211	2848.3	2133.97	1067.49	2	1	TVENQQGQDIDDNWVK	16,Guanidinyl[K];	1930.89	0 1 0 0	N(1)	(N)	2917		203.079	1	65.136	94.9551	9.75769	1	0.00423	1.98118	1	1.3	0	0	0	1	-1	0	-1	0	0	sp|Q9BRK5|CAB45_HUMAN;sp|Q9BRK5-2|CAB45_HUMAN;sp|Q9BRK5-5|CAB45_HUMAN;sp|Q9BRK5-6|CAB45_HUMAN	SDF4;SDF;SDF;SDF	265;162;33;265	2819940	8557180	-1		0	0	0	N	1.64606
SS_EXoO_02162022_HCD_KS	12221	2850.01	2622.19	1311.6	2	1	TDTAPGEQAQDVASSPPESSFQK	23,Guanidinyl[K];	2419.1	0 1 0 0	N(1)	(N)	2917		203.079	1	95.4396	143.567	6.06005	1	0.00663	2.52834	1	1.18182	0	0	0	1	-1	0	-1	0	0	sp|Q9BS26|ERP44_HUMAN	ERP44	367	132525000	553405000	-1		0	0	0	N	1.28563
SS_EXoO_02162022_HCD_KS	12222	2850.27	2622.19	1311.6	2	1	TDTAPGEQAQDVASSPPESSFQK	23,Guanidinyl[K];	2419.1	0 1 0 0	N(1)	(N)	2917		203.079	1	60.1763	90.4083	4.03111	1	0.00663	2.52834	1	0.95455	0	0	0	1	-1	0	-1	0	0	sp|Q9BS26|ERP44_HUMAN	ERP44	367	132525000	553405000	-1		0	0	0	N	1.51157
SS_EXoO_02162022_HCD_KS	12229	2851.26	2622.19	1311.6	2	1	TDTAPGEQAQDVASSPPESSFQK	23,Guanidinyl[K];	2419.1	0 1 0 0	N(1)	(N)	2917		203.079	1	24.3827	37.5119	0	0	0.00663	2.52834	0	0.63636	0	0	0	1	-1	0	-1	0	0	sp|Q9BS26|ERP44_HUMAN	ERP44	367	132525000	553405000	-1		0	0	0	N	2.07996
SS_EXoO_02162022_HCD_KS	12237	2852.52	2622.19	874.734	3	1	TDTAPGEQAQDVASSPPESSFQK	23,Guanidinyl[K];	2419.1	0 1 0 0	N(1)	(N)	2917		203.079	1	61.2752	94.2696	0	0	0.00688	2.62559	0	0.90909	0	0	0	1	-1	0	-1	0	0	sp|Q9BS26|ERP44_HUMAN	ERP44	367	334726000	1366280000	-1		0	0	0	N	0.806977
SS_EXoO_02162022_HCD_KS	12240	2852.95	2622.19	874.734	3	1	TDTAPGEQAQDVASSPPESSFQK	23,Guanidinyl[K];	2419.1	0 1 0 0	N(1)	(N)	2917		203.079	1	23.1418	35.6028	0	0	0.00688	2.62559	0	0.54545	0	0	0	1	-1	0	-1	0	0	sp|Q9BS26|ERP44_HUMAN	ERP44	367	334726000	1366280000	-1		0	0	0	N	0.828276
SS_EXoO_02162022_HCD_KS	12260	2855.49	2752.29	918.102	3	1	TAAPESSTSFPPAPTSGMSHPPPAAR		2549.21	0 1 0 0	N(1)	(N)	2917		203.079	1	25.4774	36.6942	4.64628	1	0.00356	1.29339	1	0.6	0	0	0	1	-1	0	-1	0	0	sp|P54725|RD23A_HUMAN;sp|P54725-2|RD23A_HUMAN;sp|P54725-3|RD23A_HUMAN	RAD23A;RAD23;RAD23	94;94;94	4188140	23850800	-1		0	0	0	N	1.15469
SS_EXoO_02162022_HCD_KS	12286	2859.5	1665.73	833.369	2	1	TEDTPMDAIDANK	13,Guanidinyl[K];	1462.65	0 1 0 0	N(1)	(N)	2917		203.079	1	58.1134	83.1806	11.5599	1	0.00294	1.76246	1	1.125	0	0	0	1	-1	0	-1	0	0	sp|Q5JRA6|TGO1_HUMAN;sp|Q5JRA6-2|TGO1_HUMAN	MIA3;MIA	1115;1115	127806000	326295000	-1		0	0	0	N	0.858636
SS_EXoO_02162022_HCD_KS	12290	2859.79	1665.73	833.369	2	1	TEDTPMDAIDANK	13,Guanidinyl[K];	1462.65	0 1 0 0	N(1)	(N)	2917		203.079	1	17.7834	27.3591	0	0	0.00294	1.76246	0	0.66667	0	0	0	1	-1	0	-1	0.00531915	0.00531915	sp|Q5JRA6|TGO1_HUMAN;sp|Q5JRA6-2|TGO1_HUMAN	MIA3;MIA	1115;1115	127806000	326295000	-1		0	0	0	N	0.749713
SS_EXoO_02162022_HCD_KS	12301	2861.14	2133.97	1067.49	2	1	TVENQQGQDIDDNWVK	16,Guanidinyl[K];	1930.89	0 1 0 0	N(1)	(N)	2917		203.079	1	83.3594	121.981	11.6328	1	0.00423	1.98399	1	1.3	0	0	0	1	-1	0	-1	0	0	sp|Q9BRK5|CAB45_HUMAN;sp|Q9BRK5-2|CAB45_HUMAN;sp|Q9BRK5-5|CAB45_HUMAN;sp|Q9BRK5-6|CAB45_HUMAN	SDF4;SDF;SDF;SDF	265;162;33;265	243477000	777772000	-1		0	0	0	N	1.05873
SS_EXoO_02162022_HCD_KS	12302	2861.41	2133.97	1067.49	2	1	TVENQQGQDIDDNWVK	16,Guanidinyl[K];	1930.89	0 1 0 0	N(1)	(N)	2917		203.079	1	47.2138	70.4059	4.14277	1	0.00423	1.98399	1	1.06667	0	0	0	1	-1	0	-1	0	0	sp|Q9BRK5|CAB45_HUMAN;sp|Q9BRK5-2|CAB45_HUMAN;sp|Q9BRK5-5|CAB45_HUMAN;sp|Q9BRK5-6|CAB45_HUMAN	SDF4;SDF;SDF;SDF	265;162;33;265	243477000	777772000	-1		0	0	0	N	1.16323
SS_EXoO_02162022_HCD_KS	12317	2863.67	2622.19	1311.6	2	1	TDTAPGEQAQDVASSPPESSFQK	23,Guanidinyl[K];	2419.1	0 1 0 0	N(1)	(N)	2917		203.079	1	89.583	134.719	5.75966	1	0.00636	2.42461	1	1.18182	0	0	0	1	-1	0	-1	0	0	sp|Q9BS26|ERP44_HUMAN	ERP44	367	132525000	553405000	-1		0	0	0	N	1.76032
SS_EXoO_02162022_HCD_KS	12319	2864.13	2622.19	1311.6	2	1	TDTAPGEQAQDVASSPPESSFQK	23,Guanidinyl[K];	2419.1	0 1 0 0	N(1)	(N)	2917		203.079	1	50.4585	75.8169	3.36434	1	0.00636	2.42461	1	0.93182	0	0	0	1	-1	0	-1	0	0	sp|Q9BS26|ERP44_HUMAN	ERP44	367	132525000	553405000	-1		0	0	0	N	1.28312
SS_EXoO_02162022_HCD_KS	12351	2869.46	2622.18	874.733	3	1	TDTAPGEQAQDVASSPPESSFQK	23,Guanidinyl[K];	2419.1	0 1 0 0	N(1)	(N)	2917		203.079	1	23.3298	35.8921	0	0	0.00405	1.54443	0	0.54545	0	0	0	1	-1	0	-1	0	0	sp|Q9BS26|ERP44_HUMAN	ERP44	367	334726000	1366280000	-1		0	0	0	N	0.996421
SS_EXoO_02162022_HCD_KS	12381	2874.27	2133.97	1067.49	2	1	TVENQQGQDIDDNWVK	16,Guanidinyl[K];	1930.89	0 1 0 0	N(1)	(N)	2917		203.079	1	102.704	151.266	12.5189	1	0.00422	1.97743	1	1.3	0	0	0	1	-1	0	-1	0	0	sp|Q9BRK5|CAB45_HUMAN;sp|Q9BRK5-2|CAB45_HUMAN;sp|Q9BRK5-5|CAB45_HUMAN;sp|Q9BRK5-6|CAB45_HUMAN	SDF4;SDF;SDF;SDF	265;162;33;265	243477000	777772000	-1		0	0	0	N	0.944102
SS_EXoO_02162022_HCD_KS	12383	2874.61	2133.97	1067.49	2	1	TVENQQGQDIDDNWVK	16,Guanidinyl[K];	1930.89	0 1 0 0	N(1)	(N)	2917		203.079	1	45.0085	69.2438	0	0	0.00422	1.97743	0	0.96667	0	0	0	1	-1	0	-1	0	0	sp|Q9BRK5|CAB45_HUMAN;sp|Q9BRK5-2|CAB45_HUMAN;sp|Q9BRK5-5|CAB45_HUMAN;sp|Q9BRK5-6|CAB45_HUMAN	SDF4;SDF;SDF;SDF	265;162;33;265	243477000	777772000	-1		0	0	0	N	0.928052
SS_EXoO_02162022_HCD_KS	12384	2874.69	1665.73	833.369	2	1	TEDTPMDAIDANK	13,Guanidinyl[K];	1462.65	0 1 0 0	N(1)	(N)	2917		203.079	1	51.7076	73.8441	10.5969	1	0.00302	1.81049	1	1.125	0	0	0	1	-1	0	-1	0	0	sp|Q5JRA6|TGO1_HUMAN;sp|Q5JRA6-2|TGO1_HUMAN	MIA3;MIA	1115;1115	127806000	326295000	-1		0	0	0	N	0.840957
SS_EXoO_02162022_HCD_KS	12387	2874.9	1665.73	833.369	2	1	TEDTPMDAIDANK	13,Guanidinyl[K];	1462.65	0 1 0 0	N(1)	(N)	2917		203.079	1	40.9546	60.4339	4.77862	1	0.00302	1.81049	1	1.04167	0	0	0	1	-1	0	-1	0	0	sp|Q5JRA6|TGO1_HUMAN;sp|Q5JRA6-2|TGO1_HUMAN	MIA3;MIA	1115;1115	127806000	326295000	-1		0	0	0	N	0.961319
SS_EXoO_02162022_HCD_KS	12402	2876.52	2622.19	1311.6	2	1	TDTAPGEQAQDVASSPPESSFQK	23,Guanidinyl[K];	2419.1	0 1 0 0	N(1)	(N)	2917		203.079	1	79.7635	119.832	5.35035	1	0.00665	2.53597	1	1.15909	0	0	0	1	-1	0	-1	0	0	sp|Q9BS26|ERP44_HUMAN	ERP44	367	134576000	562229000	-1		0	0	0	N	1.62329
SS_EXoO_02162022_HCD_KS	12407	2877.27	2622.19	1311.6	2	1	TDTAPGEQAQDVASSPPESSFQK	23,Guanidinyl[K];	2419.1	0 1 0 0	N(1)	(N)	2917		203.079	1	52.3057	78.8446	3.01917	1	0.00665	2.53597	1	0.93182	0	0	0	1	-1	0	-1	0	0	sp|Q9BS26|ERP44_HUMAN	ERP44	367	134576000	562229000	-1		0	0	0	N	2.14618
SS_EXoO_02162022_HCD_KS	12461	2886	2622.18	874.732	3	1	TDTAPGEQAQDVASSPPESSFQK	23,Guanidinyl[K];	2419.1	0 1 0 0	N(1)	(N)	2917		203.079	1	31.1963	45.6522	4.34962	1	0.0025	0.95523	1	0.65909	0	0	0	1	-1	0	-1	0	0	sp|Q9BS26|ERP44_HUMAN	ERP44	367	343586000	1408000000	-1		0	0	0	N	0.727252
SS_EXoO_02162022_HCD_KS	12477	2888.54	2133.97	1067.49	2	1	TVENQQGQDIDDNWVK	16,Guanidinyl[K];	1930.89	0 1 0 0	N(1)	(N)	2917		203.079	1	90.801	133.283	11.9062	1	0.00421	1.97462	1	1.26667	0	0	0	1	-1	0	-1	0	0	sp|Q9BRK5|CAB45_HUMAN;sp|Q9BRK5-2|CAB45_HUMAN;sp|Q9BRK5-5|CAB45_HUMAN;sp|Q9BRK5-6|CAB45_HUMAN	SDF4;SDF;SDF;SDF	265;162;33;265	243477000	777772000	-1		0	0	0	N	1.17314
SS_EXoO_02162022_HCD_KS	12480	2888.98	2133.97	1067.49	2	1	TVENQQGQDIDDNWVK	16,Guanidinyl[K];	1930.89	0 1 0 0	N(1)	(N)	2917		203.079	1	60.5156	93.1009	0	0	0.00421	1.97462	0	1.16667	0	0	0	1	-1	0	-1	0	0	sp|Q9BRK5|CAB45_HUMAN;sp|Q9BRK5-2|CAB45_HUMAN;sp|Q9BRK5-5|CAB45_HUMAN;sp|Q9BRK5-6|CAB45_HUMAN	SDF4;SDF;SDF;SDF	265;162;33;265	243477000	777772000	-1		0	0	0	N	1.14566
SS_EXoO_02162022_HCD_KS	12484	2889.29	1665.73	833.369	2	1	TEDTPMDAIDANK	13,Guanidinyl[K];	1462.65	0 1 0 0	N(1)	(N)	2917		203.079	1	41.41	58.4244	9.81172	1	0.0025	1.50191	1	1.08333	0	0	0	1	-1	0	-1	0	0	sp|Q5JRA6|TGO1_HUMAN;sp|Q5JRA6-2|TGO1_HUMAN	MIA3;MIA	1115;1115	127806000	326295000	-1		0	0	0	N	0.932349
SS_EXoO_02162022_HCD_KS	12490	2889.98	1665.73	833.369	2	1	TEDTPMDAIDANK	13,Guanidinyl[K];	1462.65	0 1 0 0	N(1)	(N)	2917		203.079	1	33.2405	48.8595	4.23388	1	0.0025	1.50191	1	1	0	0	0	1	-1	0	-1	0	0	sp|Q5JRA6|TGO1_HUMAN;sp|Q5JRA6-2|TGO1_HUMAN	MIA3;MIA	1115;1115	127806000	326295000	-1		0	0	0	N	0.934921
SS_EXoO_02162022_HCD_KS	12496	2890.77	2622.19	1311.6	2	1	TDTAPGEQAQDVASSPPESSFQK	23,Guanidinyl[K];	2419.1	0 1 0 0	N(1)	(N)	2917		203.079	1	76.7596	115.344	5.10267	1	0.00576	2.19579	1	1.18182	0	0	0	1	-1	0	-1	0	0	sp|Q9BS26|ERP44_HUMAN	ERP44	367	3208810	13707300	-1		0	0	0	N	1.21934
SS_EXoO_02162022_HCD_KS	12511	2893.33	2037.92	1019.46	2	1	TPSLTGSCPQGWASDTK	8,Carbamidomethyl[C];17,Guanidinyl[K];	1834.84	0 1 0 0	N(1)	(N)	2917		203.079	1	49.617	70.7533	10.3639	1	0.00323	1.5868	1	1.03125	0	0	0	1	-1	0	-1	0	0	sp|Q9UBG0|MRC2_HUMAN	MRC2	662	20358700	62039200	-1		0	0	0	N	0.830238
SS_EXoO_02162022_HCD_KS	12559	2901.03	2622.18	874.732	3	1	TDTAPGEQAQDVASSPPESSFQK	23,Guanidinyl[K];	2419.1	0 1 0 0	N(1)	(N)	2917		203.079	1	34.6896	53.3687	0	0	0.00174	0.66349	0	0.72727	0	0	0	1	-1	0	-1	0	0	sp|Q9BS26|ERP44_HUMAN	ERP44	367	2885950	12627800	-1		0	0	0	N	0.792829
SS_EXoO_02162022_HCD_KS	12586	2904.67	2622.19	1311.6	2	1	TDTAPGEQAQDVASSPPESSFQK	23,Guanidinyl[K];	2419.1	0 1 0 0	N(1)	(N)	2917		203.079	1	53.8093	80.9844	3.34109	1	0.00555	2.11723	1	1	0	0	0	1	-1	0	-1	0	0	sp|Q9BS26|ERP44_HUMAN	ERP44	367	1563120	6260230	-1		0	0	0	N	1.74043
SS_EXoO_02162022_HCD_KS	12592	2905.62	1665.73	833.368	2	1	TEDTPMDAIDANK	13,Guanidinyl[K];	1462.65	0 1 0 0	N(1)	(N)	2917		203.079	1	26.9321	36.8555	8.50294	1	0.00206	1.23416	1	0.83333	0	0	0	1	-1	0	-1	0	0	sp|Q5JRA6|TGO1_HUMAN;sp|Q5JRA6-2|TGO1_HUMAN	MIA3;MIA	1115;1115	131700000	336465000	-1		0	0	0	N	0.750475
SS_EXoO_02162022_HCD_KS	12606	2908.01	2037.92	1019.46	2	1	TPSLTGSCPQGWASDTK	8,Carbamidomethyl[C];17,Guanidinyl[K];	1834.84	0 1 0 0	N(1)	(N)	2917		203.079	1	94.6214	139.633	11.029	1	0.00324	1.58975	1	1.375	0	0	0	1	-1	0	-1	0	0	sp|Q9UBG0|MRC2_HUMAN	MRC2	662	20358700	62039200	-1		0	0	0	N	0.924184
SS_EXoO_02162022_HCD_KS	12611	2908.68	2037.92	1019.46	2	1	TPSLTGSCPQGWASDTK	8,Carbamidomethyl[C];17,Guanidinyl[K];	1834.84	0 1 0 0	N(1)	(N)	2917		203.079	1	38.9815	59.9716	0	0	0.00324	1.58975	0	0.96875	0	0	0	1	-1	0	-1	0	0	sp|Q9UBG0|MRC2_HUMAN	MRC2	662	20358700	62039200	-1		0	0	0	N	0.91484
SS_EXoO_02162022_HCD_KS	12629	2911.83	1864.92	932.964	2	1	TPEPEVEPPSAPELK	15,Guanidinyl[K];	1661.84	0 1 0 0	N(1)	(N)	2917		203.079	1	40.1752	56.4614	9.92936	1	0.00312	1.67341	1	0.89286	0	0	0	1	-1	0	-1	0	0	sp|Q8NBS9|TXND5_HUMAN;sp|Q8NBS9-2|TXND5_HUMAN	TXNDC5;TXNDC	174;66	36076200	94935400	-1		0	0	0	N	1.02658
SS_EXoO_02162022_HCD_KS	12654	2915.29	2622.18	874.732	3	1	TDTAPGEQAQDVASSPPESSFQK	23,Guanidinyl[K];	2419.1	0 1 0 0	N(1)	(N)	2917		203.079	1	19.2765	29.6561	0	0	0.00163	0.62001	0	0.54545	0	0	0	1	-1	0	-1	0.00342466	0.00342466	sp|Q9BS26|ERP44_HUMAN	ERP44	367	4443900	18549200	-1		0	0	0	N	0.868771
SS_EXoO_02162022_HCD_KS	12679	2918.78	2622.19	1311.6	2	1	TDTAPGEQAQDVASSPPESSFQK	23,Guanidinyl[K];	2419.1	0 1 0 0	N(1)	(N)	2917		203.079	1	58.7589	87.7245	4.96578	1	0.00517	1.97232	1	1.04545	0	0	0	1	-1	0	-1	0	0	sp|Q9BS26|ERP44_HUMAN	ERP44	367	3046280	11765800	-1		0	0	0	N	1.3144
SS_EXoO_02162022_HCD_KS	12702	2923.11	2037.92	1019.46	2	1	TPSLTGSCPQGWASDTK	8,Carbamidomethyl[C];17,Guanidinyl[K];	1834.84	0 1 0 0	N(1)	(N)	2917		203.079	1	52.0948	74.6953	10.1223	1	0.00326	1.60054	1	1.09375	0	0	0	1	-1	0	-1	0	0	sp|Q9UBG0|MRC2_HUMAN	MRC2	662	20358700	62039200	-1		0	0	0	N	1.07981
SS_EXoO_02162022_HCD_KS	12707	2923.8	2037.92	1019.46	2	1	TPSLTGSCPQGWASDTK	8,Carbamidomethyl[C];17,Guanidinyl[K];	1834.84	0 1 0 0	N(1)	(N)	2917		203.079	1	35.9913	53.1967	4.03836	1	0.00326	1.60054	1	0.90625	0	0	0	1	-1	0	-1	0	0	sp|Q9UBG0|MRC2_HUMAN	MRC2	662	20358700	62039200	-1		0	0	0	N	1.30654
SS_EXoO_02162022_HCD_KS	12719	2926.01	1864.92	932.964	2	1	TPEPEVEPPSAPELK	15,Guanidinyl[K];	1661.84	0 1 0 0	N(1)	(N)	2917		203.079	1	54.6217	78.2428	10.7539	1	0.00347	1.86323	1	1.07143	0	0	0	1	-1	0	-1	0	0	sp|Q8NBS9|TXND5_HUMAN;sp|Q8NBS9-2|TXND5_HUMAN	TXNDC5;TXNDC	174;66	36076200	94935400	-1		0	0	0	N	1.2408
SS_EXoO_02162022_HCD_KS	12728	2927.58	1864.92	932.964	2	1	TPEPEVEPPSAPELK	15,Guanidinyl[K];	1661.84	0 1 0 0	N(1)	(N)	2917		203.079	1	34.303	50.9384	3.40858	1	0.00347	1.86323	1	0.92857	0	0	0	1	-1	0	-1	0	0	sp|Q8NBS9|TXND5_HUMAN;sp|Q8NBS9-2|TXND5_HUMAN	TXNDC5;TXNDC	174;66	36076200	94935400	-1		0	0	0	N	0.894087
SS_EXoO_02162022_HCD_KS	12737	2928.91	2133.97	1067.49	2	1	TVENQQGQDIDDNWVK	16,Guanidinyl[K];	1930.89	0 1 0 0	N(1)	(N)	2917		203.079	1	73.5316	107.771	9.94442	1	0.00381	1.78717	1	1.26667	0	0	0	1	-1	0	-1	0	0	sp|Q9BRK5|CAB45_HUMAN;sp|Q9BRK5-2|CAB45_HUMAN;sp|Q9BRK5-5|CAB45_HUMAN;sp|Q9BRK5-6|CAB45_HUMAN	SDF4;SDF;SDF;SDF	265;162;33;265	256362000	818435000	-1		0	0	0	N	1.52708
SS_EXoO_02162022_HCD_KS	12763	2932.66	2712.07	1356.54	2	1	TEAAVDEDDEDEEEGEEVVEDR		2508.99	0 1 0 0	N(1)	(N)	2917		203.079	1	68.9157	103.341	4.98296	1	0.0091	3.35713	1	1.16667	0	0	0	1	-1	0	-1	0	0	sp|Q06481|APLP2_HUMAN;sp|Q06481-2|APLP2_HUMAN;sp|Q06481-3|APLP2_HUMAN;sp|Q06481-4|APLP2_HUMAN;sp|Q06481-6|APLP2_HUMAN	APLP2;APLP;APLP;APLP;APLP	250;250;250;250;260	1596350	7108340	-1		0	0	0	N	1.60645
SS_EXoO_02162022_HCD_KS	12777	2934.66	2622.19	1311.6	2	1	TDTAPGEQAQDVASSPPESSFQK	23,Guanidinyl[K];	2419.1	0 1 0 0	N(1)	(N)	2917		203.079	1	46.9084	70.3748	3.32815	1	0.00575	2.19274	1	0.93182	0	0	0	1	-1	0	-1	0	0	sp|Q9BS26|ERP44_HUMAN	ERP44	367	1457280	5868580	-1		0	0	0	N	1.46358
SS_EXoO_02162022_HCD_KS	12784	2935.94	2712.07	1356.54	2	1	TEAAVDEDDEDEEEGEEVVEDR		2508.99	0 1 0 0	N(1)	(N)	2917		203.079	1	70.5055	105.822	4.91783	1	0.00847	3.12188	1	1.19048	0	0	0	1	-1	0	-1	0	0	sp|Q06481|APLP2_HUMAN;sp|Q06481-2|APLP2_HUMAN;sp|Q06481-3|APLP2_HUMAN;sp|Q06481-4|APLP2_HUMAN;sp|Q06481-6|APLP2_HUMAN	APLP2;APLP;APLP;APLP;APLP	250;250;250;250;260	1596350	7108340	-1		0	0	0	N	1.32842
SS_EXoO_02162022_HCD_KS	12819	2941.45	1864.92	932.964	2	1	TPEPEVEPPSAPELK	15,Guanidinyl[K];	1661.84	0 1 0 0	N(1)	(N)	2917		203.079	1	67.3197	97.6883	10.9208	1	0.00349	1.87181	1	1.21429	0	0	0	1	-1	0	-1	0	0	sp|Q8NBS9|TXND5_HUMAN;sp|Q8NBS9-2|TXND5_HUMAN	TXNDC5;TXNDC	174;66	36076200	94935400	-1		0	0	0	N	1.01724
SS_EXoO_02162022_HCD_KS	12822	2941.8	1864.92	932.964	2	1	TPEPEVEPPSAPELK	15,Guanidinyl[K];	1661.84	0 1 0 0	N(1)	(N)	2917		203.079	1	52.7063	76.7064	8.13471	1	0.00349	1.87181	1	1.03571	0	0	0	1	-1	0	-1	0	0	sp|Q8NBS9|TXND5_HUMAN;sp|Q8NBS9-2|TXND5_HUMAN	TXNDC5;TXNDC	174;66	36076200	94935400	-1		0	0	0	N	0.688158
SS_EXoO_02162022_HCD_KS	12823	2941.89	2133.97	1067.49	2	1	TVENQQGQDIDDNWVK	16,Guanidinyl[K];	1930.89	0 1 0 0	N(1)	(N)	2917		203.079	1	59.922	86.9019	9.81624	1	0.00378	1.7703	1	1.16667	0	0	0	1	-1	0	-1	0	0	sp|Q9BRK5|CAB45_HUMAN;sp|Q9BRK5-2|CAB45_HUMAN;sp|Q9BRK5-5|CAB45_HUMAN;sp|Q9BRK5-6|CAB45_HUMAN	SDF4;SDF;SDF;SDF	265;162;33;265	258490000	825430000	-1		0	0	0	N	1.12823
SS_EXoO_02162022_HCD_KS	12826	2942.23	2133.97	1067.49	2	1	TVENQQGQDIDDNWVK	16,Guanidinyl[K];	1930.89	0 1 0 0	N(1)	(N)	2917		203.079	1	19.6902	30.2927	0	0	0.00378	1.7703	0	0.7	0	0	0	1	-1	0	-1	0.0011655	0.0011655	sp|Q9BRK5|CAB45_HUMAN;sp|Q9BRK5-2|CAB45_HUMAN;sp|Q9BRK5-5|CAB45_HUMAN;sp|Q9BRK5-6|CAB45_HUMAN	SDF4;SDF;SDF;SDF	265;162;33;265	258490000	825430000	-1		0	0	0	N	1.40207
SS_EXoO_02162022_HCD_KS	12870	2949.87	1665.73	833.369	2	1	TEDTPMDAIDANK	13,Guanidinyl[K];	1462.65	0 1 0 0	N(1)	(N)	2917		203.079	1	19.9694	28.0672	4.93074	1	0.00331	1.98578	1	0.75	0	0	0	1	-1	0	-1	0.00433839	0.00433839	sp|Q5JRA6|TGO1_HUMAN;sp|Q5JRA6-2|TGO1_HUMAN	MIA3;MIA	1115;1115	1246400	3139110	-1		0	0	0	N	0.785449
SS_EXoO_02162022_HCD_KS	12913	2955.8	1864.92	932.964	2	1	TPEPEVEPPSAPELK	15,Guanidinyl[K];	1661.84	0 1 0 0	N(1)	(N)	2917		203.079	1	62.971	90.8234	11.2451	1	0.00352	1.88575	1	1.17857	0	0	0	1	-1	0	-1	0	0	sp|Q8NBS9|TXND5_HUMAN;sp|Q8NBS9-2|TXND5_HUMAN	TXNDC5;TXNDC	174;66	36076200	94935400	-1		0	0	0	N	0.674877
SS_EXoO_02162022_HCD_KS	12914	2955.87	2133.97	1067.49	2	1	TVENQQGQDIDDNWVK	16,Guanidinyl[K];	1930.89	0 1 0 0	N(1)	(N)	2917		203.079	1	57.8101	83.6528	9.81647	1	0.004	1.87621	1	1.16667	0	0	0	1	-1	0	-1	0	0	sp|Q9BRK5|CAB45_HUMAN;sp|Q9BRK5-2|CAB45_HUMAN;sp|Q9BRK5-5|CAB45_HUMAN;sp|Q9BRK5-6|CAB45_HUMAN	SDF4;SDF;SDF;SDF	265;162;33;265	4592750	16480200	-1		0	0	0	N	1.0634
SS_EXoO_02162022_HCD_KS	12989	2968.01	1864.92	932.964	2	1	TPEPEVEPPSAPELK	15,Guanidinyl[K];	1661.84	0 1 0 0	N(1)	(N)	2917		203.079	1	50.6628	72.2482	10.5758	1	0.00341	1.82677	1	1.07143	0	0	0	1	-1	0	-1	0	0	sp|Q8NBS9|TXND5_HUMAN;sp|Q8NBS9-2|TXND5_HUMAN	TXNDC5;TXNDC	174;66	36076200	94935400	-1		0	0	0	N	1.36392
SS_EXoO_02162022_HCD_KS	13008	2970.35	1864.92	932.964	2	1	TPEPEVEPPSAPELK	15,Guanidinyl[K];	1661.84	0 1 0 0	N(1)	(N)	2917		203.079	1	47.2135	67.1092	10.2644	1	0.00332	1.7828	1	1	0	0	0	1	-1	0	-1	0	0	sp|Q8NBS9|TXND5_HUMAN;sp|Q8NBS9-2|TXND5_HUMAN	TXNDC5;TXNDC	174;66	36076200	94935400	-1		0	0	0	N	1.36098
SS_EXoO_02162022_HCD_KS	13012	2970.76	1864.92	932.964	2	1	TPEPEVEPPSAPELK	15,Guanidinyl[K];	1661.84	0 1 0 0	N(1)	(N)	2917		203.079	1	35.0644	49.3337	8.56426	1	0.00332	1.7828	1	0.82143	0	0	0	1	-1	0	-1	0	0	sp|Q8NBS9|TXND5_HUMAN;sp|Q8NBS9-2|TXND5_HUMAN	TXNDC5;TXNDC	174;66	36076200	94935400	-1		0	0	0	N	1.19123
SS_EXoO_02162022_HCD_KS	13052	2976.9	2133.97	1067.49	2	1	TVENQQGQDIDDNWVK	16,Guanidinyl[K];	1930.89	0 1 0 0	N(1)	(N)	2917		203.079	1	50.1785	71.6215	10.3559	1	0.00404	1.89214	1	1.1	0	0	0	1	-1	0	-1	0	0	sp|Q9BRK5|CAB45_HUMAN;sp|Q9BRK5-2|CAB45_HUMAN;sp|Q9BRK5-5|CAB45_HUMAN;sp|Q9BRK5-6|CAB45_HUMAN	SDF4;SDF;SDF;SDF	265;162;33;265	4339630	23564200	-1		0	0	0	N	1.20819
SS_EXoO_02162022_HCD_KS	13057	2977.77	2133.97	1067.49	2	1	TVENQQGQDIDDNWVK	16,Guanidinyl[K];	1930.89	0 1 0 0	N(1)	(N)	2917		203.079	1	26.1392	40.2141	0	0	0.00404	1.89214	0	0.8	0	0	0	1	-1	0	-1	0	0	sp|Q9BRK5|CAB45_HUMAN;sp|Q9BRK5-2|CAB45_HUMAN;sp|Q9BRK5-5|CAB45_HUMAN;sp|Q9BRK5-6|CAB45_HUMAN	SDF4;SDF;SDF;SDF	265;162;33;265	4339630	23564200	-1		0	0	0	N	1.47042
SS_EXoO_02162022_HCD_KS	13112	2986.66	1864.92	932.964	2	1	TPEPEVEPPSAPELK	15,Guanidinyl[K];	1661.84	0 1 0 0	N(1)	(N)	2917		203.079	1	37.7418	53.0286	9.35207	1	0.00278	1.4911	1	0.92857	0	0	0	1	-1	0	-1	0	0	sp|Q8NBS9|TXND5_HUMAN;sp|Q8NBS9-2|TXND5_HUMAN	TXNDC5;TXNDC	174;66	36076200	94935400	-1		0	0	0	N	1.31278
SS_EXoO_02162022_HCD_KS	13125	2988.56	2622.19	1311.6	2	1	TDTAPGEQAQDVASSPPESSFQK	23,Guanidinyl[K];	2419.1	0 1 0 0	N(1)	(N)	2917		203.079	1	18.4578	26.5787	3.37602	1	0.01151	4.38861	1	0.56818	0	0	0	1	-1	0	-1	0.00614125	0.00614125	sp|Q9BS26|ERP44_HUMAN	ERP44	367	542184	4278920	-1		0	0	0	N	1.40472
SS_EXoO_02162022_HCD_KS	13217	3003.47	2133.97	1067.49	2	1	TVENQQGQDIDDNWVK	16,Guanidinyl[K];	1930.89	0 1 0 0	N(1)	(N)	2917		203.079	1	47.807	68.5917	9.207	1	0.00323	1.51257	1	1.13333	0	0	0	1	-1	0	-1	0	0	sp|Q9BRK5|CAB45_HUMAN;sp|Q9BRK5-2|CAB45_HUMAN;sp|Q9BRK5-5|CAB45_HUMAN;sp|Q9BRK5-6|CAB45_HUMAN	SDF4;SDF;SDF;SDF	265;162;33;265	1429070	6285830	-1		0	0	0	N	1.45865
SS_EXoO_02162022_HCD_KS	13252	3008.86	2622.19	1311.6	2	1	TDTAPGEQAQDVASSPPESSFQK	23,Guanidinyl[K];	2419.1	0 1 0 0	N(1)	(N)	2917		203.079	1	19.0432	27.5703	3.20717	1	0.00904	3.44894	1	0.59091	0	0	0	1	-1	0	-1	0.00531915	0.00531915	sp|Q9BS26|ERP44_HUMAN	ERP44	367	765089	6008160	-1		0	0	0	N	1.67133
SS_EXoO_02162022_HCD_KS	13329	3021.74	2622.19	1311.6	2	1	TDTAPGEQAQDVASSPPESSFQK	23,Guanidinyl[K];	2419.1	0 1 0 0	N(1)	(N)	2917		203.079	1	19.7038	30.3135	0	0	0.00798	3.04318	0	0.63636	0	0	0	1	-1	0	-1	0.0011655	0.0011655	sp|Q9BS26|ERP44_HUMAN	ERP44	367	322562	1155440	-1		0	0	0	N	1.94097
SS_EXoO_02162022_HCD_KS	13396	3032.33	1814.9	907.955	2	1	TEATHVVSTIPESLQ		1611.82	0 1 0 0	N(1)	(N)	2917		203.079	1	25.0227	36.0374	4.56687	1	0.00105	0.57842	1	0.67857	0	0	0	1	-1	0	-1	0	0	sp|P18850|ATF6A_HUMAN	ATF6	656	9118760	22750000	-1		0	0	0	N	1.08335
SS_EXoO_02162022_HCD_KS	13407	3033.82	2133.97	1067.49	2	1	TVENQQGQDIDDNWVK	16,Guanidinyl[K];	1930.89	0 1 0 0	N(1)	(N)	2917		203.079	1	19.2406	27.2905	4.29081	1	0.0034	1.59223	1	0.7	0	0	0	1	-1	0	-1	0.00531915	0.00531915	sp|Q9BRK5|CAB45_HUMAN;sp|Q9BRK5-2|CAB45_HUMAN;sp|Q9BRK5-5|CAB45_HUMAN;sp|Q9BRK5-6|CAB45_HUMAN	SDF4;SDF;SDF;SDF	265;162;33;265	4368950	22690600	-1		0	0	0	N	2.00551
SS_EXoO_02162022_HCD_KS	13506	3048.99	2133.97	1067.49	2	1	TVENQQGQDIDDNWVK	16,Guanidinyl[K];	1930.89	0 1 0 0	N(1)	(N)	2917		203.079	1	17.0986	26.3056	0	0	0.00425	1.99336	0	0.7	0	0	0	1	-1	0	-1	0.00809717	0.00809717	sp|Q9BRK5|CAB45_HUMAN;sp|Q9BRK5-2|CAB45_HUMAN;sp|Q9BRK5-5|CAB45_HUMAN;sp|Q9BRK5-6|CAB45_HUMAN	SDF4;SDF;SDF;SDF	265;162;33;265	3173410	15914600	-1		0	0	0	N	1.7302
SS_EXoO_02162022_HCD_KS	13510	3049.68	2133.97	1067.49	2	1	TVENQQGQDIDDNWVK	16,Guanidinyl[K];	1930.89	0 1 0 0	N(1)	(N)	2917		203.079	1	37.1587	52.4762	8.71195	1	0.00425	1.99336	1	1	0	0	0	1	-1	0	-1	0	0	sp|Q9BRK5|CAB45_HUMAN;sp|Q9BRK5-2|CAB45_HUMAN;sp|Q9BRK5-5|CAB45_HUMAN;sp|Q9BRK5-6|CAB45_HUMAN	SDF4;SDF;SDF;SDF	265;162;33;265	3173410	15914600	-1		0	0	0	N	1.5167
SS_EXoO_02162022_HCD_KS	13526	3051.94	1819.95	910.477	2	1	TPPAPDSPQEPLVLR		1616.86	0 1 0 0	N(1)	(N)	2917		203.079	1	36.3336	50.5336	9.96212	1	0.00258	1.41805	1	0.85714	0	0	0	1	-1	0	-1	0	0	sp|Q9BVT8|TMUB1_HUMAN	TMUB1	92	8356290	23017300	-1		0	0	0	N	1.04078
SS_EXoO_02162022_HCD_KS	13615	3065.92	1819.95	910.477	2	1	TPPAPDSPQEPLVLR		1616.86	0 1 0 0	N(1)	(N)	2917		203.079	1	46.3013	66.0307	9.6609	1	0.00272	1.49608	1	1.03571	0	0	0	1	-1	0	-1	0	0	sp|Q9BVT8|TMUB1_HUMAN	TMUB1	92	8356290	23017300	-1		0	0	0	N	0.856775
SS_EXoO_02162022_HCD_KS	13618	3066.25	1819.95	910.477	2	1	TPPAPDSPQEPLVLR		1616.86	0 1 0 0	N(1)	(N)	2917		203.079	1	26.138	38.0752	3.9688	1	0.00272	1.49608	1	0.75	0	0	0	1	-1	0	-1	0	0	sp|Q9BVT8|TMUB1_HUMAN	TMUB1	92	8356290	23017300	-1		0	0	0	N	1.08388
SS_EXoO_02162022_HCD_KS	13677	3075.88	1796.9	898.951	2	1	TDLPAPSAPDLTEPK	15,Guanidinyl[K];	1593.81	0 1 0 0	N(1)	(N)	2917		203.079	1	51.2627	73.8509	9.31313	1	0.00408	2.27324	1	1.03571	0	0	0	1	-1	0	-1	0	0	sp|P14314|GLU2B_HUMAN;sp|P14314-2|GLU2B_HUMAN	PRKCSH;PRKCS	287;287	2673220	7355620	-1		0	0	0	N	0.852419
SS_EXoO_02162022_HCD_KS	13715	3082.02	1819.95	910.477	2	1	TPPAPDSPQEPLVLR		1616.86	0 1 0 0	N(1)	(N)	2917		203.079	1	36.7547	51.8103	8.7944	1	0.00263	1.44553	1	0.96429	0	0	0	1	-1	0	-1	0	0	sp|Q9BVT8|TMUB1_HUMAN	TMUB1	92	8356290	23017300	-1		0	0	0	N	1.15987
SS_EXoO_02162022_HCD_KS	13719	3082.9	1819.95	910.477	2	1	TPPAPDSPQEPLVLR		1616.86	0 1 0 0	N(1)	(N)	2917		203.079	1	28.7983	42.4867	3.37705	1	0.00263	1.44553	1	0.96429	0	0	0	1	-1	0	-1	0	0	sp|Q9BVT8|TMUB1_HUMAN	TMUB1	92	8356290	23017300	-1		0	0	0	N	0.872354
SS_EXoO_02162022_HCD_KS	13755	3089.62	1796.9	898.952	2	1	TDLPAPSAPDLTEPK	15,Guanidinyl[K];	1593.81	0 1 0 0	N(1)	(N)	2917		203.079	1	93.5125	137.872	11.1302	1	0.00463	2.57599	1	1.28571	0	0	0	1	-1	0	-1	0	0	sp|P14314|GLU2B_HUMAN;sp|P14314-2|GLU2B_HUMAN	PRKCSH;PRKCS	287;287	327421000	886653000	-1		0	0	0	N	0.838237
SS_EXoO_02162022_HCD_KS	13758	3089.86	1796.9	898.952	2	1	TDLPAPSAPDLTEPK	15,Guanidinyl[K];	1593.81	0 1 0 0	N(1)	(N)	2917		203.079	1	69.7707	104.732	4.84171	1	0.00463	2.57599	1	1.17857	0	0	0	1	-1	0	-1	0	0	sp|P14314|GLU2B_HUMAN;sp|P14314-2|GLU2B_HUMAN	PRKCSH;PRKCS	287;287	327421000	886653000	-1		0	0	0	N	0.906798
SS_EXoO_02162022_HCD_KS	13766	3090.54	1737.81	869.406	2	1	AFVHFETQEAADK	13,Guanidinyl[K];	1534.73	0 1 0 0	N(1)	(N)	2917		203.079	7	26.0025	40.0038	0	0	-0.00279	-1.6033	0	0.95833	0	0	0	1	-1	0	-1	0	0	sp|Q13310|PABP4_HUMAN;sp|Q13310-2|PABP4_HUMAN;sp|Q13310-3|PABP4_HUMAN	PABPC4;PABPC;PABPC	147;147;147	405190	4553450	-1		0	0	0	N	1.5166
SS_EXoO_02162022_HCD_KS	13850	3104.09	1796.9	898.951	2	1	TDLPAPSAPDLTEPK	15,Guanidinyl[K];	1593.81	0 1 0 0	N(1)	(N)	2917		203.079	1	97.2446	143.132	12.0245	1	0.00435	2.42239	1	1.25	0	0	0	1	-1	0	-1	0	0	sp|P14314|GLU2B_HUMAN;sp|P14314-2|GLU2B_HUMAN	PRKCSH;PRKCS	287;287	327421000	886653000	-1		0	0	0	N	0.815001
SS_EXoO_02162022_HCD_KS	13851	3104.35	1796.9	898.951	2	1	TDLPAPSAPDLTEPK	15,Guanidinyl[K];	1593.81	0 1 0 0	N(1)	(N)	2917		203.079	1	77.0106	112.844	10.4621	1	0.00435	2.42239	1	1.14286	0	0	0	1	-1	0	-1	0	0	sp|P14314|GLU2B_HUMAN;sp|P14314-2|GLU2B_HUMAN	PRKCSH;PRKCS	287;287	327421000	886653000	-1		0	0	0	N	1.02679
SS_EXoO_02162022_HCD_KS	13860	3105.03	1796.9	898.951	2	1	TDLPAPSAPDLTEPK	15,Guanidinyl[K];	1593.81	0 1 0 0	N(1)	(N)	2917		203.079	1	19.3947	29.838	0	0	0.00435	2.42239	0	0.57143	0	0	0	1	-1	0	-1	0.00230947	0.00230947	sp|P14314|GLU2B_HUMAN;sp|P14314-2|GLU2B_HUMAN	PRKCSH;PRKCS	287;287	327421000	886653000	-1		0	0	0	N	1.18041
SS_EXoO_02162022_HCD_KS	13946	3119.7	1796.9	898.952	2	1	TDLPAPSAPDLTEPK	15,Guanidinyl[K];	1593.81	0 1 0 0	N(1)	(N)	2917		203.079	1	80.5642	117.641	11.7074	1	0.00446	2.48361	1	1.14286	0	0	0	1	-1	0	-1	0	0	sp|P14314|GLU2B_HUMAN;sp|P14314-2|GLU2B_HUMAN	PRKCSH;PRKCS	287;287	327421000	886653000	-1		0	0	0	N	0.825636
SS_EXoO_02162022_HCD_KS	13950	3120.21	1796.9	898.952	2	1	TDLPAPSAPDLTEPK	15,Guanidinyl[K];	1593.81	0 1 0 0	N(1)	(N)	2917		203.079	1	50.4096	75.2317	4.31153	1	0.00446	2.48361	1	1.03571	0	0	0	1	-1	0	-1	0	0	sp|P14314|GLU2B_HUMAN;sp|P14314-2|GLU2B_HUMAN	PRKCSH;PRKCS	287;287	327421000	886653000	-1		0	0	0	N	0.989727
SS_EXoO_02162022_HCD_KS	14028	3133.57	1796.89	898.951	2	1	TDLPAPSAPDLTEPK	15,Guanidinyl[K];	1593.81	0 1 0 0	N(1)	(N)	2917		203.079	1	70.6546	103.096	10.4067	1	0.00359	2.00055	1	1.14286	0	0	0	1	-1	0	-1	0	0	sp|P14314|GLU2B_HUMAN;sp|P14314-2|GLU2B_HUMAN	PRKCSH;PRKCS	287;287	327421000	886653000	-1		0	0	0	N	0.925756
SS_EXoO_02162022_HCD_KS	14030	3133.75	1796.89	898.951	2	1	TDLPAPSAPDLTEPK	15,Guanidinyl[K];	1593.81	0 1 0 0	N(1)	(N)	2917		203.079	1	63.0482	92.4152	8.50945	1	0.00359	2.00055	1	1.10714	0	0	0	1	-1	0	-1	0	0	sp|P14314|GLU2B_HUMAN;sp|P14314-2|GLU2B_HUMAN	PRKCSH;PRKCS	287;287	327421000	886653000	-1		0	0	0	N	0.912373
SS_EXoO_02162022_HCD_KS	14127	3150.38	1796.89	898.951	2	1	TDLPAPSAPDLTEPK	15,Guanidinyl[K];	1593.81	0 1 0 0	N(1)	(N)	2917		203.079	1	70.4232	102.967	9.98548	1	0.00311	1.73231	1	1.17857	0	0	0	1	-1	0	-1	0	0	sp|P14314|GLU2B_HUMAN;sp|P14314-2|GLU2B_HUMAN	PRKCSH;PRKCS	287;287	334197000	904623000	-1		0	0	0	N	0.768091
SS_EXoO_02162022_HCD_KS	14134	3150.99	1796.89	898.951	2	1	TDLPAPSAPDLTEPK	15,Guanidinyl[K];	1593.81	0 1 0 0	N(1)	(N)	2917		203.079	1	53.3369	79.855	4.08887	1	0.00311	1.73231	1	1.10714	0	0	0	1	-1	0	-1	0	0	sp|P14314|GLU2B_HUMAN;sp|P14314-2|GLU2B_HUMAN	PRKCSH;PRKCS	287;287	334197000	904623000	-1		0	0	0	N	1.08765
SS_EXoO_02162022_HCD_KS	14209	3162.82	1787.85	894.429	2	1	LQTMESDIYTEVR		1584.76	0 1 0 0	N(1)	(N)	2917		203.079	3	17.0366	26.2102	0	0	0.01315	7.35284	0	0.75	0	0	0	1	-1	0	-1	0.00809717	0.00809717	sp|Q07065|CKAP4_HUMAN	CKAP4	316	448478	4444280	-1		0	0	0	N	1.24012
SS_EXoO_02162022_HCD_KS	14229	3165.22	1796.89	898.951	2	1	TDLPAPSAPDLTEPK	15,Guanidinyl[K];	1593.81	0 1 0 0	N(1)	(N)	2917		203.079	1	55.3597	80.0196	9.56265	1	0.00303	1.68779	1	1.07143	0	0	0	1	-1	0	-1	0	0	sp|P14314|GLU2B_HUMAN;sp|P14314-2|GLU2B_HUMAN	PRKCSH;PRKCS	287;287	345858000	935224000	-1		0	0	0	N	0.851773
SS_EXoO_02162022_HCD_KS	14279	3173.62	1996.97	998.987	2	1	TQESYYDPNLPPVTK	15,Guanidinyl[K];	1793.87	0 1 0 0	N(1)	(N)	2917		203.079	1	16.3518	25.1567	0	0	0.01786	8.94195	0	0.75	0	0	0	1	-1	0	-1	0.00867888	0.00867888	sp|Q3T906|GNPTA_HUMAN	GNPTAB	1074	1000010	2085720	-1		0	0	0	N	1.93949
SS_EXoO_02162022_HCD_KS	14375	3188.96	2133.97	1067.49	2	1	TVENQQGQDIDDNWVK	16,Guanidinyl[K];	1930.89	0 1 0 0	N(1)	(N)	2917		203.079	1	35.1681	49.9846	7.65163	1	0.00319	1.49664	1	1.03333	0	0	0	1	-1	0	-1	0	0	sp|Q9BRK5|CAB45_HUMAN;sp|Q9BRK5-2|CAB45_HUMAN;sp|Q9BRK5-5|CAB45_HUMAN;sp|Q9BRK5-6|CAB45_HUMAN	SDF4;SDF;SDF;SDF	265;162;33;265	585958	1495170	-1		0	0	0	N	1.57893
SS_EXoO_02162022_HCD_KS	14452	3200.09	1782.8	891.906	2	1	GVPFTAADPDYQEK	14,Guanidinyl[K];	1579.74	0 1 0 0	N(1)	(N)	2917		203.079	5	20.4011	31.3863	0	0	-0.01415	-7.93706	0	0.76923	0	0	0	1	-1	0	-1	0	0	sp|Q9H074|PAIP1_HUMAN;sp|Q9H074-2|PAIP1_HUMAN;sp|Q9H074-3|PAIP1_HUMAN	PAIP1;PAIP;PAIP	413;334;301	1893190	3963540	-1		0	0	0	N	#DIV/0!
SS_EXoO_02162022_HCD_KS	14627	3227.89	1628.82	814.911	2	1	SLGPAGDNPLELSR		1425.73	0 1 0 0	N(1)	(N)	2917		203.079	1	37.3938	52.2143	9.87014	1	0.00264	1.62375	1	0.96154	0	0	0	1	-1	0	-1	0	0	sp|Q14956-2|GPNMB_HUMAN	GPNM	338	7102060	19948400	-1		0	0	0	N	0.908385
SS_EXoO_02162022_HCD_KS	14722	3242.17	1628.82	814.911	2	1	SLGPAGDNPLELSR		1425.73	0 1 0 0	N(1)	(N)	2917		203.079	1	31.2159	42.8364	9.63502	1	0.00273	1.679	1	0.88462	0	0	0	1	-1	0	-1	0	0	sp|Q14956-2|GPNMB_HUMAN	GPNM	338	7102060	19948400	-1		0	0	0	N	0.841163
SS_EXoO_02162022_HCD_KS	14931	3279.12	2133.97	1067.49	2	1	TVENQQGQDIDDNWVK	16,Guanidinyl[K];	1930.89	0 1 0 0	N(1)	(N)	2917		203.079	1	40.753	58.2057	8.34098	1	0.00298	1.39448	1	1.03333	0	0	0	1	-1	0	-1	0	0	sp|Q9BRK5|CAB45_HUMAN;sp|Q9BRK5-2|CAB45_HUMAN;sp|Q9BRK5-5|CAB45_HUMAN;sp|Q9BRK5-6|CAB45_HUMAN	SDF4;SDF;SDF;SDF	265;162;33;265	2850770	9103060	-1		0	0	0	N	1.47221
SS_EXoO_02162022_HCD_KS	14945	3281.84	2133.97	1067.49	2	1	TVENQQGQDIDDNWVK	16,Guanidinyl[K];	1930.89	0 1 0 0	N(1)	(N)	2917		203.079	1	43.8397	62.9994	8.25748	1	0.00144	0.67282	1	1.1	0	0	0	1	-1	0	-1	0	0	sp|Q9BRK5|CAB45_HUMAN;sp|Q9BRK5-2|CAB45_HUMAN;sp|Q9BRK5-5|CAB45_HUMAN;sp|Q9BRK5-6|CAB45_HUMAN	SDF4;SDF;SDF;SDF	265;162;33;265	2850770	9103060	-1		0	0	0	N	1.55368
SS_EXoO_02162022_HCD_KS	14999	3291.86	1866.87	933.941	2	1	TLPGSDSVSTWDGSVR		1663.79	0 1 0 0	N(1)	(N)	2917		203.079	1	21.8882	31.2209	4.55607	1	0.00309	1.65452	1	0.73333	0	0	0	1	-1	0	-1	0	0	sp|P39060|COIA1_HUMAN;sp|P39060-1|COIA1_HUMAN;sp|P39060-2|COIA1_HUMAN	COL18A1;COL18A;COL18A	727;492;312	2346180	8200030	-1		0	0	0	N	0.962791
SS_EXoO_02162022_HCD_KS	15063	3302.26	2133.98	1067.49	2	1	TVENQQGQDIDDNWVK	16,Guanidinyl[K];	1930.89	0 1 0 0	N(1)	(N)	2917		203.079	1	17.8524	27.4653	0	0	0.00792	3.71034	0	0.7	0	0	0	1	-1	0	-1	0.00531915	0.00531915	sp|Q9BRK5|CAB45_HUMAN;sp|Q9BRK5-2|CAB45_HUMAN;sp|Q9BRK5-5|CAB45_HUMAN;sp|Q9BRK5-6|CAB45_HUMAN	SDF4;SDF;SDF;SDF	265;162;33;265	2850770	9103060	-1		0	0	0	N	1.07746
SS_EXoO_02162022_HCD_KS	15220	3331.08	2133.98	1067.49	2	1	TVENQQGQDIDDNWVK	16,Guanidinyl[K];	1930.89	0 1 0 0	N(1)	(N)	2917		203.079	1	19.5284	30.0437	0	0	0.0105	4.92122	0	0.73333	0	0	0	1	-1	0	-1	0.0011655	0.0011655	sp|Q9BRK5|CAB45_HUMAN;sp|Q9BRK5-2|CAB45_HUMAN;sp|Q9BRK5-5|CAB45_HUMAN;sp|Q9BRK5-6|CAB45_HUMAN	SDF4;SDF;SDF;SDF	265;162;33;265	6440150	12910800	-1		0	0	0	N	1.29419
SS_EXoO_02162022_HCD_KS	15227	3332.69	2133.98	1067.49	2	1	TVENQQGQDIDDNWVK	16,Guanidinyl[K];	1930.89	0 1 0 0	N(1)	(N)	2917		203.079	1	24.6719	33.8443	7.63762	1	0.01069	5.00932	1	0.8	0	0	0	1	-1	0	-1	0	0	sp|Q9BRK5|CAB45_HUMAN;sp|Q9BRK5-2|CAB45_HUMAN;sp|Q9BRK5-5|CAB45_HUMAN;sp|Q9BRK5-6|CAB45_HUMAN	SDF4;SDF;SDF;SDF	265;162;33;265	5345050	11409200	-1		0	0	0	N	1.04036
SS_EXoO_02162022_HCD_KS	15312	3346.82	2498.01	1249.51	2	1	TEEMPPLEGDDDTSRMEEVD		2294.93	0 1 0 0	N(1)	(N)	2917		203.079	1	32.9777	48.2527	4.60974	1	0.00619	2.47748	1	0.73684	0	0	0	1	-1	0	-1	0	0	sp|P07900|HS90A_HUMAN;sp|P07900-2|HS90A_HUMAN	HSP90AA1;HSP90AA	713;835	3900970	14967600	-1		0	0	0	N	1.20994
SS_EXoO_02162022_HCD_KS	15362	3355.8	2133.98	1067.49	2	1	TVENQQGQDIDDNWVK	16,Guanidinyl[K];	1930.89	0 1 0 0	N(1)	(N)	2917		203.079	1	40.802	58.1796	8.52938	1	0.00999	4.68317	1	1.06667	0	0	0	1	-1	0	-1	0	0	sp|Q9BRK5|CAB45_HUMAN;sp|Q9BRK5-2|CAB45_HUMAN;sp|Q9BRK5-5|CAB45_HUMAN;sp|Q9BRK5-6|CAB45_HUMAN	SDF4;SDF;SDF;SDF	265;162;33;265	2834130	7862440	-1		0	0	0	N	1.01581
SS_EXoO_02162022_HCD_KS	15393	3361.19	2498.01	1249.51	2	1	TEEMPPLEGDDDTSRMEEVD		2294.93	0 1 0 0	N(1)	(N)	2917		203.079	1	30.5778	44.5908	4.55374	1	0.00585	2.34217	1	0.71053	0	0	0	1	-1	0	-1	0	0	sp|P07900|HS90A_HUMAN;sp|P07900-2|HS90A_HUMAN	HSP90AA1;HSP90AA	713;835	3900970	14967600	-1		0	0	0	N	1.18932
SS_EXoO_02162022_HCD_KS	15496	3378.26	2498.01	1249.51	2	1	TEEMPPLEGDDDTSRMEEVD		2294.93	0 1 0 0	N(1)	(N)	2917		203.079	1	21.0265	29.9619	4.43224	1	0.00589	2.35659	1	0.55263	0	0	0	1	-1	0	-1	0.00230947	0.00230947	sp|P07900|HS90A_HUMAN;sp|P07900-2|HS90A_HUMAN	HSP90AA1;HSP90AA	713;835	3900970	14967600	-1		0	0	0	N	1.24185
SS_EXoO_02162022_HCD_KS	15514	3381.68	2133.97	1067.49	2	1	TVENQQGQDIDDNWVK	16,Guanidinyl[K];	1930.89	0 1 0 0	N(1)	(N)	2917		203.079	1	22.3618	34.4028	0	0	0.00559	2.61942	0	0.76667	0	0	0	1	-1	0	-1	0	0	sp|Q9BRK5|CAB45_HUMAN;sp|Q9BRK5-2|CAB45_HUMAN;sp|Q9BRK5-5|CAB45_HUMAN;sp|Q9BRK5-6|CAB45_HUMAN	SDF4;SDF;SDF;SDF	265;162;33;265	2834130	7862440	-1		0	0	0	N	0.943405
SS_EXoO_02162022_HCD_KS	15651	3405.51	1964.91	982.96	2	1	TEDISFLESPNPENK	15,Guanidinyl[K];	1761.83	0 1 0 0	N(1)	(N)	2917		203.079	1	20.3078	26.9026	8.06038	1	0.00472	2.40356	1	0.78571	0	0	0	1	-1	0	-1	0.00614125	0.00614125	sp|Q9UBV2|SE1L1_HUMAN;sp|Q9UBV2-2|SE1L1_HUMAN	SEL1L;SEL1	88;88	648830	1840240	-1		0	0	0	N	2.14358
SS_EXoO_02162022_HCD_KS	15919	3450.72	1918.85	959.926	2	1	TCFPLTQFTCNNGR	2,Carbamidomethyl[C];10,Carbamidomethyl[C];	1715.76	0 1 0 0	N(1)	(N)	2917		203.079	1	45.2673	64.3952	9.74423	1	0.00318	1.65557	1	1.07692	0	0	0	1	-1	0	-1	0	0	sp|Q07954|LRP1_HUMAN	LRP1	975	30965200	92610600	-1		0	0	0	N	1.16534
SS_EXoO_02162022_HCD_KS	16014	3465.57	1918.85	959.926	2	1	TCFPLTQFTCNNGR	2,Carbamidomethyl[C];10,Carbamidomethyl[C];	1715.76	0 1 0 0	N(1)	(N)	2917		203.079	1	55.5802	79.8893	10.4348	1	0.00326	1.6983	1	1.15385	0	0	0	1	-1	0	-1	0	0	sp|Q07954|LRP1_HUMAN	LRP1	975	30965200	92610600	-1		0	0	0	N	1.18509
SS_EXoO_02162022_HCD_KS	16015	3465.64	1918.85	959.926	2	1	TCFPLTQFTCNNGR	2,Carbamidomethyl[C];10,Carbamidomethyl[C];	1715.76	0 1 0 0	N(1)	(N)	2917		203.079	1	44.061	63.4844	7.98884	1	0.00326	1.6983	1	1.03846	0	0	0	1	-1	0	-1	0	0	sp|Q07954|LRP1_HUMAN	LRP1	975	30965200	92610600	-1		0	0	0	N	1.1607
SS_EXoO_02162022_HCD_KS	16056	3471.86	2075.99	1038.5	2	1	LEJLSSSEMGYTATLTR		1872.9	0 1 0 0	N(1)	(N)	2917		203.079	5	40.0435	57.6765	7.29659	1	0.00491	2.36455	1	1.09375	0	0	0	1	-1	0	-1	0	0	sp|P10253|LYAG_HUMAN	GAA	142	1246510	4666890	-1		0	0	0	N	2.6898
SS_EXoO_02162022_HCD_KS	16107	3480.46	1918.85	959.926	2	1	TCFPLTQFTCNNGR	2,Carbamidomethyl[C];10,Carbamidomethyl[C];	1715.76	0 1 0 0	N(1)	(N)	2917		203.079	1	56.6843	81.5295	10.5431	1	0.00325	1.69205	1	1.15385	0	0	0	1	-1	0	-1	0	0	sp|Q07954|LRP1_HUMAN	LRP1	975	30965200	92610600	-1		0	0	0	N	0.850099
SS_EXoO_02162022_HCD_KS	16109	3480.65	1918.85	959.926	2	1	TCFPLTQFTCNNGR	2,Carbamidomethyl[C];10,Carbamidomethyl[C];	1715.76	0 1 0 0	N(1)	(N)	2917		203.079	1	36.1378	55.5966	0	0	0.00325	1.69205	0	1	0	0	0	1	-1	0	-1	0	0	sp|Q07954|LRP1_HUMAN	LRP1	975	30965200	92610600	-1		0	0	0	N	1.00227
SS_EXoO_02162022_HCD_KS	16193	3495.8	1918.85	959.926	2	1	TCFPLTQFTCNNGR	2,Carbamidomethyl[C];10,Carbamidomethyl[C];	1715.76	0 1 0 0	N(1)	(N)	2917		203.079	1	40.1184	57.503	7.8328	1	0.00323	1.6858	1	1.03846	0	0	0	1	-1	0	-1	0	0	sp|Q07954|LRP1_HUMAN	LRP1	975	30965200	92610600	-1		0	0	0	N	1.20897
SS_EXoO_02162022_HCD_KS	16351	3523.02	1918.84	959.926	2	1	TCFPLTQFTCNNGR	2,Carbamidomethyl[C];10,Carbamidomethyl[C];	1715.76	0 1 0 0	N(1)	(N)	2917		203.079	1	36.2792	51.2449	8.48568	1	0.00227	1.18341	1	1.03846	0	0	0	1	-1	0	-1	0	0	sp|Q07954|LRP1_HUMAN	LRP1	975	32829200	98006500	-1		0	0	0	N	1.26351
SS_EXoO_02162022_HCD_KS	16450	3539.12	1918.84	959.926	2	1	TCFPLTQFTCNNGR	2,Carbamidomethyl[C];10,Carbamidomethyl[C];	1715.76	0 1 0 0	N(1)	(N)	2917		203.079	1	28.9052	40.0438	8.21924	1	0.00179	0.93222	1	0.88462	0	0	0	1	-1	0	-1	0	0	sp|Q07954|LRP1_HUMAN	LRP1	975	33451000	100156000	-1		0	0	0	N	1.25052
SS_EXoO_02162022_HCD_KS	16495	3546.92	2023.94	1012.47	2	1	AEGSVTSVGSVNPAENFR		1820.88	0 1 0 0	N(1)	(N)	2917		203.079	4	40.628	62.5046	0	0	-0.01485	-7.33678	0	1	0	0	0	1	-1	0	-1	0	0	sp|P13010|XRCC5_HUMAN	XRCC5	585	1010820	2558120	-1		0	0	0	N	2.1851
SS_EXoO_02162022_HCD_KS	16513	3550.2	1918.84	959.926	2	1	TCFPLTQFTCNNGR	2,Carbamidomethyl[C];10,Carbamidomethyl[C];	1715.76	0 1 0 0	N(1)	(N)	2917		203.079	1	16.6325	25.5884	0	0	0.00192	1.00101	0	0.69231	0	0	0	1	-1	0	-1	0.00867888	0.00867888	sp|Q07954|LRP1_HUMAN	LRP1	975	34470500	125500000	-1		0	0	0	N	0.916043
SS_EXoO_02162022_HCD_KS	16609	3567.32	2023.94	1012.47	2	1	AEGSVTSVGSVNPAENFR		1820.88	0 1 0 0	N(1)	(N)	2917		203.079	4	45.0765	69.3485	0	0	-0.01485	-7.33678	0	1.05882	0	0	0	1	-1	0	-1	0	0	sp|P13010|XRCC5_HUMAN	XRCC5	585	911898	2400770	-1		0	0	0	N	1.56079
SS_EXoO_02162022_HCD_KS	16706	3586.82	1854.96	927.983	2	1	SPPGPQASPVLPVSYR		1651.88	0 1 0 0	N(1)	(N)	2917		203.079	1	33.8893	47.5412	8.53577	1	-0.00075	-0.40228	1	0.9	0	0	0	1	-1	0	-1	0	0	sp|Q6IEE7|T132E_HUMAN	TMEM132E	33	469719	1140070	-1		0	0	0	N	0.859629
SS_EXoO_02162022_HCD_KS	17074	3663.02	2964.52	988.844	3	1	SVSPQAEPVWTPPAPAPAAPPSTPAAPK	28,Guanidinyl[K];	2761.43	0 1 0 0	N(1)	(N)	2917		203.079	1	17.6466	27.1487	0	0	0.00677	2.28327	0	0.48148	0	0	0	1	-1	0	-1	0.00614125	0.00614125	sp|Q9NQC3|RTN4_HUMAN;sp|Q9NQC3-2|RTN4_HUMAN;sp|Q9NQC3-5|RTN4_HUMAN	RTN4;RTN;RTN	150;150;150	1941210	11682600	-1		0	0	0	N	1.37021
SS_EXoO_02162022_HCD_KS	17346	3715.53	1718.75	859.88	2	1	TEQCGLFSFPCK	4,Carbamidomethyl[C];11,Carbamidomethyl[C];12,Guanidinyl[K];	1515.67	0 1 0 0	N(1)	(N)	2917		203.079	1	23.0778	30.7423	8.84375	1	0.00207	1.20191	1	0.86364	0	0	0	1	-1	0	-1	0	0	sp|P98164|LRP2_HUMAN	LRP2	1023	7862930	19978300	-1		0	0	0	N	0.879237
SS_EXoO_02162022_HCD_KS	17489	3737.4	1718.75	859.88	2	1	TEQCGLFSFPCK	4,Carbamidomethyl[C];11,Carbamidomethyl[C];12,Guanidinyl[K];	1515.67	0 1 0 0	N(1)	(N)	2917		203.079	1	22.773	30.3006	8.793	1	0.00194	1.12627	1	0.86364	0	0	0	1	-1	0	-1	0.0011655	0.0011655	sp|P98164|LRP2_HUMAN	LRP2	1023	7862930	19978300	-1		0	0	0	N	0.894015
SS_EXoO_02162022_HCD_KS	17508	3740.51	1796.89	898.949	2	1	TDLPAPSAPDLTEPK	15,Guanidinyl[K];	1593.81	0 1 0 0	N(1)	(N)	2917		203.079	1	51.034	73.969	8.44049	1	0.0002	0.11285	1	1.07143	0	0	0	1	-1	0	-1	0	0	sp|P14314|GLU2B_HUMAN;sp|P14314-2|GLU2B_HUMAN	PRKCSH;PRKCS	287;287	948433	2875180	-1		0	0	0	N	0.89554
SS_EXoO_02162022_HCD_KS	17552	3747.34	1640.75	820.879	2	1	VLELTDDNFESR		1437.69	0 1 0 0	N(1)	(N)	2917		203.079	5	23.1791	35.6602	0	0	-0.01484	-9.04356	0	0.95455	0	0	0	1	-1	0	-1	0	0	sp|P30101|PDIA3_HUMAN	PDIA3	31	10347200	19185800	-1		0	0	0	N	#DIV/0!
SS_EXoO_02162022_HCD_KS	17605	3756.59	1796.88	898.946	2	1	TDLPAPSAPDLTEPK	15,Guanidinyl[K];	1593.81	0 1 0 0	N(1)	(N)	2917		203.079	1	45.8074	65.8099	8.65996	1	-0.00711	-3.95753	1	1.03571	0	0	0	1	-1	0	-1	0	0	sp|P14314|GLU2B_HUMAN;sp|P14314-2|GLU2B_HUMAN	PRKCSH;PRKCS	287;287	271460	984813	-1		0	0	0	N	0.764999
SS_EXoO_02162022_HCD_KS	17608	3757.18	3951.8	988.706	4	1	SPSTDVQTDPQTLKPSGFHEDDPFFYDEHTLR	14,Guanidinyl[K];	3748.72	0 1 0 0	N(1)	(N)	2917		203.079	1	38.9582	57.1827	5.11275	1	0.00638	1.61389	1	0.66129	0	0	0	1	-1	0	-1	0	0	sp|Q96DB9|FXYD5_HUMAN;sp|Q96DB9-2|FXYD5_HUMAN	FXYD5;FXYD	112;41	1802990	19691200	-1		0	0	0	N	0.989307
SS_EXoO_02162022_HCD_KS	17633	3762.06	1640.75	820.879	2	1	VLELTDDNFESR		1437.69	0 1 0 0	N(1)	(N)	2917		203.079	5	29.9472	46.0726	0	0	-0.01481	-9.02649	0	1.09091	0	0	0	1	-1	0	-1	0	0	sp|P30101|PDIA3_HUMAN	PDIA3	31	10347200	19185800	-1		0	0	0	N	#DIV/0!
SS_EXoO_02162022_HCD_KS	17683	3771.11	3951.8	988.706	4	1	SPSTDVQTDPQTLKPSGFHEDDPFFYDEHTLR	14,Guanidinyl[K];	3748.72	0 1 0 0	N(1)	(N)	2917		203.079	1	53.1614	78.8674	5.42181	1	0.00613	1.55012	1	0.77419	0	0	0	1	-1	0	-1	0	0	sp|Q96DB9|FXYD5_HUMAN;sp|Q96DB9-2|FXYD5_HUMAN	FXYD5;FXYD	112;41	1802990	19691200	-1		0	0	0	N	0.855986
SS_EXoO_02162022_HCD_KS	17731	3779.93	2178.04	1089.53	2	1	QAATMEGIGAIGGTPPAFNR	5,Oxidation[M];	1974.97	0 1 0 0	N(1)	(N)	2917		203.079	4	41.9912	64.6018	0	0	-0.0046	-2.11117	0	1.02632	0	0	0	1	-1	0	-1	0	0	sp|Q15233|NONO_HUMAN;sp|Q15233-2|NONO_HUMAN	NONO;NON	440;351	57829.5	10240100	-1		0	0	0	N	2.01527
SS_EXoO_02162022_HCD_KS	17734	3780.76	1796.89	898.951	2	1	TDLPAPSAPDLTEPK	15,Guanidinyl[K];	1593.81	0 1 0 0	N(1)	(N)	2917		203.079	1	27.444	39.8373	4.4277	1	0.0028	1.55868	1	0.78571	0	0	0	1	-1	0	-1	0	0	sp|P14314|GLU2B_HUMAN;sp|P14314-2|GLU2B_HUMAN	PRKCSH;PRKCS	287;287	73196.2	425535	-1		0	0	0	N	1.6666
SS_EXoO_02162022_HCD_KS	17939	3819.72	2299.12	1150.06	2	1	SEGPGADEVQVFAPANALPAR		2096.04	0 1 0 0	N(1)	(N)	2917		203.079	1	17.2615	24.5014	3.81609	1	0.00102	0.44181	1	0.6	0	0	0	1	-1	0	-1	0.00949668	0.00949668	sp|Q96FE7|P3IP1_HUMAN;sp|Q96FE7-2|P3IP1_HUMAN;sp|Q96FE7-4|P3IP1_HUMAN;sp|Q96FE7-5|P3IP1_HUMAN	PIK3IP1;PIK3IP;PIK3IP;PIK3IP	120;120;120;41	880029	3073830	-1		0	0	0	N	1.79659
SS_EXoO_02162022_HCD_KS	18024	3834.36	2326.06	1163.53	2	1	TQLEGGPDSLGFETLENCR	18,Carbamidomethyl[C];	2122.97	0 1 0 0	N(1)	(N)	2917		203.079	1	34.6725	50.9951	4.35894	1	0.0049	2.10562	1	0.97222	0	0	0	1	-1	0	-1	0	0	sp|Q9UJJ9|GNPTG_HUMAN	GNPTG	228	674506	2649920	-1		0	0	0	N	1.75838
SS_EXoO_02162022_HCD_KS	18165	3860.93	2256.99	1129	2	1	TNEPPTEQCGLFSFPCK	9,Carbamidomethyl[C];16,Carbamidomethyl[C];17,Guanidinyl[K];	2053.91	0 1 0 0	N(1)	(N)	2917		203.079	1	34.0488	50.0226	4.3833	1	0.00426	1.88958	1	0.9375	0	0	0	1	-1	0	-1	0	0	sp|P98164|LRP2_HUMAN	LRP2	1018	1112040	4114850	-1		0	0	0	N	1.13778
SS_EXoO_02162022_HCD_KS	18355	3897.61	1647.82	824.412	2	1	KAQIWDTAGQER	1,Guanidinyl[K];	1444.73	0 1 0 0	N(1)	(N)	2917		203.079	7	16.2873	25.0573	0	0	0.00912	5.53749	0	0.81818	0	0	0	1	-1	0	-1	0.00867888	0.00867888	sp|P62491|RB11A_HUMAN;sp|P62491-2|RB11A_HUMAN;sp|Q15907|RB11B_HUMAN;sp|Q15907-2|RB11B_HUMAN	RAB11A;RAB11;RAB11B;RAB11	67;67;67;67	3561470	20287000	-1		0	0	0	N	1.63121
SS_EXoO_02162022_HCD_KS	18357	3897.91	1647.82	824.412	2	1	KAQIWDTAGQER	1,Guanidinyl[K];	1444.73	0 1 0 0	N(1)	(N)	2917		203.079	7	16.923	26.0353	0	0	0.00912	5.53749	0	0.81818	0	0	0	1	-1	0	-1	0.00867888	0.00867888	sp|P62491|RB11A_HUMAN;sp|P62491-2|RB11A_HUMAN;sp|Q15907|RB11B_HUMAN;sp|Q15907-2|RB11B_HUMAN	RAB11A;RAB11;RAB11B;RAB11	67;67;67;67	3561470	20287000	-1		0	0	0	N	#DIV/0!
SS_EXoO_02162022_HCD_KS	18403	3905.83	1973.92	987.463	2	1	APVPTGEVYFADSFDR		1770.83	0 1 0 0	N(1)	(N)	2917		203.079	5	26.1331	35.5682	8.6108	1	0.00504	2.55116	1	0.76667	0	0	0	1	-1	0	-1	0	0	sp|P27824|CALX_HUMAN;sp|P27824-2|CALX_HUMAN	CANX;CAN	66;101	1114250	3757910	-1		0	0	0	N	1.08841
SS_EXoO_02162022_HCD_KS	19900	4214.58	3200.62	1067.54	3	1	GIVMDSGDGVTHTVPIYEGYALPHAILR	4,Oxidation[M];	2997.51	0 1 0 0	N(1)	(N)	2917		203.079	6	30.1541	46.391	0	0	0.02463	7.69501	0	0.55556	0	0	0	1	-1	0	-1	0	0	sp|P60709|ACTB_HUMAN;sp|P63261|ACTG_HUMAN	ACTB;ACTG1	155;155	35643000	108633000	-1		0	0	0	N	1.52766
SS_EXoO_02162022_HCD_KS	19978	4226.98	3200.62	1067.54	3	1	GIVMDSGDGVTHTVPIYEGYALPHAILR	4,Oxidation[M];	2997.51	0 1 0 0	N(1)	(N)	2917		203.079	6	24.9959	38.4553	0	0	0.02477	7.73812	0	0.51852	0	0	0	1	-1	0	-1	0	0	sp|P60709|ACTB_HUMAN;sp|P63261|ACTG_HUMAN	ACTB;ACTG1	155;155	35643000	108633000	-1		0	0	0	N	#DIV/0!
SS_EXoO_02162022_HCD_KS	19981	4227.34	3253.32	1627.16	2	1	MAALEKDYEEVGVDSVEGEGEEEGEEY	6,Guanidinyl[K];1,Oxidation[M];	3050.26	0 1 0 0	N(1)	(N)	2917		203.079	15	23.6429	36.3738	0	0	-0.01885	-5.79477	0	0.63462	0	0	0	1	-1	0	-1	0	0	sp|Q71U36|TBA1A_HUMAN;sp|Q71U36-2|TBA1A_HUMAN;sp|P68363|TBA1B_HUMAN;sp|P68363-2|TBA1B_HUMAN	TUBA1A;TUBA1;TUBA1B;TUBA1	439;404;439;323	4563730	13044000	-1		0	0	0	N	#DIV/0!
SS_EXoO_02162022_HCD_KS	20075	4242.64	3200.62	1067.54	3	1	GIVMDSGDGVTHTVPIYEGYALPHAILR	4,Oxidation[M];	2997.51	0 1 0 0	N(1)	(N)	2917		203.079	6	36.4069	56.0107	0	0	0.02494	7.79249	0	0.68519	0	0	0	1	-1	0	-1	0	0	sp|P60709|ACTB_HUMAN;sp|P63261|ACTG_HUMAN	ACTB;ACTG1	155;155	35643000	108633000	-1		0	0	0	N	1.2496
SS_EXoO_02162022_HCD_KS	20305	4281.05	3200.62	1067.54	3	1	GIVMDSGDGVTHTVPIYEGYALPHAILR	4,Oxidation[M];	2997.51	0 1 0 0	N(1)	(N)	2917		203.079	6	20.8152	32.0234	0	0	0.02415	7.5441	0	0.55556	0	0	0	1	-1	0	-1	0	0	sp|P60709|ACTB_HUMAN;sp|P63261|ACTG_HUMAN	ACTB;ACTG1	155;155	37478100	114521000	-1		0	0	0	N	1.37891
SS_EXoO_02162022_HCD_KS	20315	4282.78	3200.62	1067.54	3	1	GIVMDSGDGVTHTVPIYEGYALPHAILR	4,Oxidation[M];	2997.51	0 1 0 0	N(1)	(N)	2917		203.079	6	21.0142	32.3295	0	0	0.02436	7.61252	0	0.53704	0	0	0	1	-1	0	-1	0	0	sp|P60709|ACTB_HUMAN;sp|P63261|ACTG_HUMAN	ACTB;ACTG1	155;155	37478100	114521000	-1		0	0	0	N	0.531489
SS_EXoO_02162022_HCD_KS	21259	4445.44	3184.62	1062.21	3	1	GIVMDSGDGVTHTVPIYEGYALPHAILR		2981.52	0 1 0 0	N(1)	(N)	2917		203.079	6	24.5761	37.8094	0	0	0.02558	8.03165	0	0.51852	0	0	0	1	-1	0	-1	0	0	sp|P60709|ACTB_HUMAN;sp|P63261|ACTG_HUMAN	ACTB;ACTG1	155;155	128217000	394302000	-1		0	0	0	N	1.26412
SS_EXoO_02162022_HCD_KS	21338	4459.81	3184.62	1062.21	3	1	GIVMDSGDGVTHTVPIYEGYALPHAILR		2981.52	0 1 0 0	N(1)	(N)	2917		203.079	6	35.7656	55.024	0	0	0.02586	8.12114	0	0.68519	0	0	0	1	-1	0	-1	0	0	sp|P60709|ACTB_HUMAN;sp|P63261|ACTG_HUMAN	ACTB;ACTG1	155;155	130289000	401540000	-1		0	0	0	N	1.19431
SS_EXoO_02162022_HCD_KS	21601	4511.8	3184.63	1062.21	3	1	GIVMDSGDGVTHTVPIYEGYALPHAILR		2981.52	0 1 0 0	N(1)	(N)	2917		203.079	6	27.9757	43.0395	0	0	0.03158	9.91757	0	0.66667	0	0	0	1	-1	0	-1	0	0	sp|P60709|ACTB_HUMAN;sp|P63261|ACTG_HUMAN	ACTB;ACTG1	155;155	133334000	411781000	-1		0	0	0	N	0
SS_EXoO_02162022_HCD_KS	6054	1785.36	1721.77	861.39	2	1	TEVPDRDPEK	10,Guanidinyl[K];	1227.6	0 1 1 0	N(1)A(1)	(N(A))	194	0 1 0 0;	494.175	1	32.7349	42.4419	14.7075	2	0.00132	0.76506	1	1.05556	0	0	0	1	-1	0	-1	0	0	sp|Q14118|DAG1_HUMAN	DAG1	734	4415770	14527600	-1		0	0	0	N	1.43388
SS_EXoO_02162022_HCD_KS	6158	1805.54	1750.73	875.867	2	1	SQPGPGGGEDEAR		1256.55	0 1 1 0	N(1)A(1)	(N(A))	194	0 1 0 0;	494.175	1	32.3623	40.9013	16.5042	2	0.00267	1.52408	1	0.91667	0	0	0	1	-1	0	-1	0	0	sp|Q6IEE7|T132E_HUMAN	TMEM132E	828	1943260	7041470	-1		0	0	0	N	1.49592
SS_EXoO_02162022_HCD_KS	10560	2588.97	1781.8	891.406	2	1	ASVSVPDSSGPER		1287.62	0 1 1 0	N(1)A(1)	(N(A))	194	0 1 0 0;	494.175	2	18.289	28.1369	0	0	0.01171	6.57045	0	0.75	0	0	0	1	-1	0	-1	0.00433839	0.00433839	sp|P61978|HNRPK_HUMAN;sp|P61978-2|HNRPK_HUMAN;sp|P61978-3|HNRPK_HUMAN	HNRNPK;HNRNP;HNRNP	75;75;75	22073500	40052100	-1		0	0	0	N	#DIV/0!
SS_EXoO_02162022_HCD_KS	11041	2666.75	2142.01	1071.51	2	1	PVSSDPVHMSPLEPR		1647.82	0 1 1 0	N(1)A(1)	(N(A))	194	0 1 0 0;	494.175	3	47.9647	73.2641	0.98	1	0.02133	9.95618	0.5	1.07143	0	0	0	1	-1	0	-1	0	0	sp|Q9NQX5|NPDC1_HUMAN	NPDC1	164	0	614738	-1		0	0	0	N	1.28594
SS_EXoO_02162022_HCD_KS	11072	2671.1	2142.01	1071.51	2	1	PVSSDPVHMSPLEPR		1647.82	0 1 1 0	N(1)A(1)	(N(A))	194	0 1 0 0;	494.175	3	37.4748	57.6535	0	0	0.02125	9.9207	0	0.96429	0	0	0	1	-1	0	-1	0	0	sp|Q9NQX5|NPDC1_HUMAN	NPDC1	164	1517960	4086440	-1		0	0	0	N	1.54275
SS_EXoO_02162022_HCD_KS	11424	2727.72	1771.83	886.417	2	1	TSSSYQPIQPK	11,Guanidinyl[K];	1277.65	0 1 1 0	N(1)A(1)	(N(A))	194	0 1 0 0;	494.175	1	30.1229	38.8581	13.9003	2	0.00278	1.56689	1	1.05	0	0	0	1	-1	0	-1	0	0	sp|O75976|CBPD_HUMAN;sp|O75976-2|CBPD_HUMAN	CPD;CP	489;242	5420120	16477900	-1		0	0	0	N	1.32567
SS_EXoO_02162022_HCD_KS	11432	2729.45	1771.83	886.417	2	1	TSSSYQPIQPK	11,Guanidinyl[K];	1277.65	0 1 1 0	N(1)A(1)	(N(A))	194	0 1 0 0;	494.175	1	19.7128	25.5422	8.88686	2	0.00278	1.56689	1	0.85	0	0	0	1	-1	0	-1	0.00867888	0.00867888	sp|O75976|CBPD_HUMAN;sp|O75976-2|CBPD_HUMAN	CPD;CP	489;242	5420120	16477900	-1		0	0	0	N	1.14818
SS_EXoO_02162022_HCD_KS	11538	2746.14	1771.83	886.417	2	1	TSSSYQPIQPK	11,Guanidinyl[K];	1277.65	0 1 1 0	N(1)A(1)	(N(A))	194	0 1 0 0;	494.175	1	29.5132	39.755	10.4926	2	0.00257	1.4495	1	1	0	0	0	1	-1	0	-1	0	0	sp|O75976|CBPD_HUMAN;sp|O75976-2|CBPD_HUMAN	CPD;CP	489;242	5420120	16477900	-1		0	0	0	N	1.09223
SS_EXoO_02162022_HCD_KS	12504	2891.9	3219.46	1073.82	3	1	TPDAVDKYLETPGDENEHAHFQK	7,Guanidinyl[K];23,Guanidinyl[K];	2725.26	0 1 1 0	N(1)A(1)	(N(A))	194	0 1 0 0;	494.175	1	18.5808	28.5858	0	0	0.02328	7.23204	0	0.59091	0	0	0	1	-1	0	-1	0.00433839	0.00433839	sp|P05067|A4_HUMAN;sp|P05067-3|A4_HUMAN;sp|P05067-4|A4_HUMAN;sp|P05067-5|A4_HUMAN;sp|P05067-6|A4_HUMAN;sp|P05067-7|A4_HUMAN;sp|P05067-8|A4_HUMAN;sp|P05067-9|A4_HUMAN;sp|P05067-10|A4_HUMAN;sp|P05067-11|A4_HUMAN	APP;AP;AP;AP;AP;AP;AP;AP;AP;AP	371;296;296;315;315;352;352;371;240;347	3598950	12547900	-1		0	0	0	N	1.16969
SS_EXoO_02162022_HCD_KS	12786	2936.36	2281.04	1141.02	2	1	SAAPIGSGEDEVQQTAAR		1786.86	0 1 1 0	N(1)A(1)	(N(A))	194	0 1 0 0;	494.175	1	22.8883	33.9957	2.2601	1	0.00464	2.03296	0.5	0.82353	0	0	0	1	-1	0	-1	0	0	sp|Q9NX61|T161A_HUMAN;sp|Q9NX61-2|T161A_HUMAN	TMEM161A;TMEM161	416;313	2295350	6759240	-1		0	0	0	N	2.00195
SS_EXoO_02162022_HCD_KS	12879	2951.12	2281.04	1141.02	2	1	SAAPIGSGEDEVQQTAAR		1786.86	0 1 1 0	N(1)A(1)	(N(A))	194	0 1 0 0;	494.175	1	21.5709	32.0807	2.0529	1	0.00487	2.13379	0.5	0.73529	0	0	0	1	-1	0	-1	0	0	sp|Q9NX61|T161A_HUMAN;sp|Q9NX61-2|T161A_HUMAN	TMEM161A;TMEM161	416;313	2295350	6759240	-1		0	0	0	N	1.35782
SS_EXoO_02162022_HCD_KS	13154	2993.62	2622.19	1311.6	2	1	LAGTESPVREEPGEDFPAAR		2128.03	0 1 1 0	N(1)A(1)	(N(A))	194	0 1 0 0;	494.175	4	17.2991	26.614	0	0	-0.01456	-5.55251	0	0.63158	0	0	0	1	-1	0	-1	0.00614125	0.00614125	sp|P02786|TFR1_HUMAN	TFRC	104	417828	2666990	-1		0	0	0	N	1.48174
SS_EXoO_02162022_HCD_KS	13421	3036.42	1877.88	939.446	2	1	GNVLQGGEGQAPTR		1383.7	0 1 1 0	N(1)A(1)	(N(A))	194	0 1 0 0;	494.175	13	30.4864	46.3144	1.09158	1	0.0115	6.12192	0.5	1.03846	0	0	0	1	-1	0	-1	0	0	sp|P24752|THIL_HUMAN;sp|P24752-2|THIL_HUMAN	ACAT1;ACAT	104;104	5346110	15165500	-1		0	0	0	N	1.26467
SS_EXoO_02162022_HCD_KS	13672	3075.09	2175.01	1088.01	2	1	TGDAIEPAPPSQGAEAK	17,Guanidinyl[K];	1680.82	0 1 1 0	N(1)A(1)	(N(A))	194	0 1 0 0;	494.175	1	16.5884	25.5207	0	0	0.01398	6.42814	0	0.625	0	0	0	1	-1	0	-1	0.00867888	0.00867888	sp|P49006|MRP_HUMAN	MARCKSL1	61	5897960	39188600	-1		0	0	0	N	1.62198
SS_EXoO_02162022_HCD_KS	14487	3205.93	3246.49	1082.83	3	1	TGGPPPGPPPPAGGGGGAGGAGGGPPPGPPGAGDR		2752.32	0 1 1 0	N(1)A(1)	(N(A))	194	0 1 0 0;	494.175	1	32.6052	50.1619	0	0	-0.00544	-1.67589	0	0.61765	0	0	0	1	-1	0	-1	0	0	sp|Q92945|FUBP2_HUMAN	KHSRP	6	3231360	21099300	-1		0	0	0	N	4.36985
SS_EXoO_02162022_HCD_KS	14613	3225.63	3246.49	1082.83	3	1	TGGPPPGPPPPAGGGGGAGGAGGGPPPGPPGAGDR		2752.32	0 1 1 0	N(1)A(1)	(N(A))	194	0 1 0 0;	494.175	1	57.7334	88.8207	0	0	-0.0057	-1.75443	0	0.83824	0	0	0	1	-1	0	-1	0	0	sp|Q92945|FUBP2_HUMAN	KHSRP	6	3231360	21099300	-1		0	0	0	N	2.41949
SS_EXoO_02162022_HCD_KS	14770	3250.52	3246.49	1082.83	3	1	TGGPPPGPPPPAGGGGGAGGAGGGPPPGPPGAGDR		2752.32	0 1 1 0	N(1)A(1)	(N(A))	194	0 1 0 0;	494.175	1	24.9877	38.4425	0	0	-0.00507	-1.5613	0	0.52941	0	0	0	1	-1	0	-1	0	0	sp|Q92945|FUBP2_HUMAN	KHSRP	6	3231360	21099300	-1		0	0	0	N	2.44184
SS_EXoO_02162022_HCD_KS	14844	3263.17	2425.07	809.027	3	1	TVENQQGQDIDDNWVK	16,Guanidinyl[K];	1930.89	0 1 1 0	N(1)A(1)	(N(A))	194	0 1 0 0;	494.175	1	19.7307	29.8389	0.95821	1	0.00356	1.46934	0.5	0.73333	0	0	0	1	-1	0	-1	0.00230947	0.00230947	sp|Q9BRK5|CAB45_HUMAN;sp|Q9BRK5-2|CAB45_HUMAN;sp|Q9BRK5-5|CAB45_HUMAN;sp|Q9BRK5-6|CAB45_HUMAN	SDF4;SDF;SDF;SDF	265;162;33;265	3435110	12834200	-1		0	0	0	N	1.72044
SS_EXoO_02162022_HCD_KS	14895	3271.81	2425.07	1213.04	2	1	TVENQQGQDIDDNWVK	16,Guanidinyl[K];	1930.89	0 1 1 0	N(1)A(1)	(N(A))	194	0 1 0 0;	494.175	1	42.324	63.8801	2.29121	1	0.00503	2.07551	0.5	1.13333	0	0	0	1	-1	0	-1	0	0	sp|Q9BRK5|CAB45_HUMAN;sp|Q9BRK5-2|CAB45_HUMAN;sp|Q9BRK5-5|CAB45_HUMAN;sp|Q9BRK5-6|CAB45_HUMAN	SDF4;SDF;SDF;SDF	265;162;33;265	2060750	7194740	-1		0	0	0	N	1.60964
SS_EXoO_02162022_HCD_KS	14980	3288.21	2425.07	1213.04	2	1	TVENQQGQDIDDNWVK	16,Guanidinyl[K];	1930.89	0 1 1 0	N(1)A(1)	(N(A))	194	0 1 0 0;	494.175	1	27.3486	40.9132	2.15702	1	0.00542	2.23633	0.5	0.93333	0	0	0	1	-1	0	-1	0	0	sp|Q9BRK5|CAB45_HUMAN;sp|Q9BRK5-2|CAB45_HUMAN;sp|Q9BRK5-5|CAB45_HUMAN;sp|Q9BRK5-6|CAB45_HUMAN	SDF4;SDF;SDF;SDF	265;162;33;265	2060750	7194740	-1		0	0	0	N	1.69995
SS_EXoO_02162022_HCD_KS	16024	3467.09	2329.02	1165.01	2	1	TPSLTGSCPQGWASDTK	8,Carbamidomethyl[C];17,Guanidinyl[K];	1834.84	0 1 1 0	N(1)A(1)	(N(A))	194	0 1 0 0;	494.175	1	46.6395	64.6559	13.1804	2	0.00551	2.36376	1	1.125	0	0	0	1	-1	0	-1	0	0	sp|Q9UBG0|MRC2_HUMAN	MRC2	662	5587880	18539100	-1		0	0	0	N	1.56142
SS_EXoO_02162022_HCD_KS	16110	3480.79	2329.02	1165.01	2	1	TPSLTGSCPQGWASDTK	8,Carbamidomethyl[C];17,Guanidinyl[K];	1834.84	0 1 1 0	N(1)A(1)	(N(A))	194	0 1 0 0;	494.175	1	57.9485	81.6245	13.9788	2	0.00507	2.17656	1	1.21875	0	0	0	1	-1	0	-1	0	0	sp|Q9UBG0|MRC2_HUMAN	MRC2	662	5587880	18539100	-1		0	0	0	N	1.06253
SS_EXoO_02162022_HCD_KS	16210	3498.69	2329.02	1165.01	2	1	TPSLTGSCPQGWASDTK	8,Carbamidomethyl[C];17,Guanidinyl[K];	1834.84	0 1 1 0	N(1)A(1)	(N(A))	194	0 1 0 0;	494.175	1	38.2365	51.8302	12.991	2	0.00478	2.05119	1	1.03125	0	0	0	1	-1	0	-1	0	0	sp|Q9UBG0|MRC2_HUMAN	MRC2	662	5587880	18539100	-1		0	0	0	N	1.77134
SS_EXoO_02162022_HCD_KS	17304	3708.09	2087.99	1044.5	2	1	TDLPAPSAPDLTEPK	15,Guanidinyl[K];	1593.81	0 1 1 0	N(1)A(1)	(N(A))	194	0 1 0 0;	494.175	1	53.4006	75.0568	13.182	2	0.00358	1.71277	1	1.10714	0	0	0	1	-1	0	-1	0	0	sp|P14314|GLU2B_HUMAN;sp|P14314-2|GLU2B_HUMAN	PRKCSH;PRKCS	287;287	12906200	43113500	-1		0	0	0	N	1.19639
SS_EXoO_02162022_HCD_KS	17387	3721.49	2087.99	1044.5	2	1	TDLPAPSAPDLTEPK	15,Guanidinyl[K];	1593.81	0 1 1 0	N(1)A(1)	(N(A))	194	0 1 0 0;	494.175	1	74.8406	107.366	14.4372	2	0.00344	1.64668	1	1.25	0	0	0	1	-1	0	-1	0	0	sp|P14314|GLU2B_HUMAN;sp|P14314-2|GLU2B_HUMAN	PRKCSH;PRKCS	287;287	12906200	43113500	-1		0	0	0	N	1.0796
SS_EXoO_02162022_HCD_KS	17393	3722.31	2087.99	1044.5	2	1	TDLPAPSAPDLTEPK	15,Guanidinyl[K];	1593.81	0 1 1 0	N(1)A(1)	(N(A))	194	0 1 0 0;	494.175	1	61.1948	92.8287	2.44608	1	0.00344	1.64668	0.5	1.17857	0	0	0	1	-1	0	-1	0	0	sp|P14314|GLU2B_HUMAN;sp|P14314-2|GLU2B_HUMAN	PRKCSH;PRKCS	287;287	12906200	43113500	-1		0	0	0	N	0.975164
SS_EXoO_02162022_HCD_KS	17486	3736.87	2087.99	1044.5	2	1	TDLPAPSAPDLTEPK	15,Guanidinyl[K];	1593.81	0 1 1 0	N(1)A(1)	(N(A))	194	0 1 0 0;	494.175	1	72.2668	103.246	14.7348	2	0.00335	1.60645	1	1.21429	0	0	0	1	-1	0	-1	0	0	sp|P14314|GLU2B_HUMAN;sp|P14314-2|GLU2B_HUMAN	PRKCSH;PRKCS	287;287	12906200	43113500	-1		0	0	0	N	1.10149
SS_EXoO_02162022_HCD_KS	18849	3992.87	2002.94	1001.97	2	1	TGEPPALDEVPEVR		1508.76	0 1 1 0	N(1)A(1)	(N(A))	194	0 1 0 0;	494.175	1	37.8584	50.0714	15.1772	2	0.00786	3.92236	1	1	0	0	0	1	-1	0	-1	0	0	sp|O75976|CBPD_HUMAN	CPD	226	8227210	19790800	-1		0	0	0	N	1.61342
SS_EXoO_02162022_HCD_KS	18944	4012.97	2002.94	1001.97	2	1	TGEPPALDEVPEVR		1508.76	0 1 1 0	N(1)A(1)	(N(A))	194	0 1 0 0;	494.175	1	27.6081	35.2109	13.4886	2	0.00595	2.96876	1	0.84615	0	0	0	1	-1	0	-1	0	0	sp|O75976|CBPD_HUMAN	CPD	226	3433400	10191600	-1		0	0	0	N	1.02207
SS_EXoO_02162022_HCD_KS	19093	4044.68	2002.94	1001.97	2	1	TGEPPALDEVPEVR		1508.76	0 1 1 0	N(1)A(1)	(N(A))	194	0 1 0 0;	494.175	1	30.9422	41.1482	11.9883	2	0.0051	2.54539	1	0.92308	0	0	0	1	-1	0	-1	0	0	sp|O75976|CBPD_HUMAN	CPD	226	3433400	10191600	-1		0	0	0	N	1.65448
SS_EXoO_02162022_HCD_KS	19641	4166.12	1821.92	911.462	2	1	IQLDGLJASQIR		1327.73	0 1 1 0	N(1)A(1)	(N(A))	194	0 1 0 0;	494.175	9	22.0418	33.9105	0	0	0.0083	4.55414	0	0.95455	0	0	0	1	-1	0	-1	0	0	sp|P14625|ENPL_HUMAN	HSP90B1	64	6862140	16148500	-1		0	0	0	N	1.72486
SS_EXoO_02162022_HCD_KS	2952	1079.98	1624.71	812.858	2	1	TTPAPETCEGR	8,Carbamidomethyl[C];	1218.54	0 2 0 0	N(2)	(N(N))	2727	0 1 0 0;	406.159	1	49.7899	66.1098	19.4814	2	0.00902	5.54884	1	1.2	0	0	0	1	-1	0	-1	0	0	sp|Q04900|MUC24_HUMAN;sp|Q04900-2|MUC24_HUMAN;sp|Q04900-3|MUC24_HUMAN;sp|Q04900-4|MUC24_HUMAN;sp|Q04900-5|MUC24_HUMAN	CD164;CD16;CD16;CD16;CD16	54;54;54;54;54	156366000	372910000	-1		0	0	0	N	0.911124
SS_EXoO_02162022_HCD_KS	2954	1080.56	1624.71	812.858	2	1	TTPAPETCEGR	8,Carbamidomethyl[C];	1218.54	0 2 0 0	N(2)	(N(N))	2727	0 1 0 0;	406.159	1	39.5722	53.1466	14.3626	2	0.00902	5.54884	1	1.15	0	0	0	1	-1	0	-1	0	0	sp|Q04900|MUC24_HUMAN;sp|Q04900-2|MUC24_HUMAN;sp|Q04900-3|MUC24_HUMAN;sp|Q04900-4|MUC24_HUMAN;sp|Q04900-5|MUC24_HUMAN	CD164;CD16;CD16;CD16;CD16	54;54;54;54;54	156366000	372910000	-1		0	0	0	N	0.942062
SS_EXoO_02162022_HCD_KS	2963	1083	1624.71	812.858	2	1	TTPAPETCEGR	8,Carbamidomethyl[C];	1218.54	0 2 0 0	N(2)	(N(N))	2727	0 1 0 0;	406.159	1	23.7896	33.0902	6.5169	2	0.00902	5.54884	1	0.9	0	0	0	1	-1	0	-1	0	0	sp|Q04900|MUC24_HUMAN;sp|Q04900-2|MUC24_HUMAN;sp|Q04900-3|MUC24_HUMAN;sp|Q04900-4|MUC24_HUMAN;sp|Q04900-5|MUC24_HUMAN	CD164;CD16;CD16;CD16;CD16	54;54;54;54;54	156366000	372910000	-1		0	0	0	N	0.902934
SS_EXoO_02162022_HCD_KS	3032	1100.07	1624.71	812.858	2	1	TTPAPETCEGR	8,Carbamidomethyl[C];	1218.54	0 2 0 0	N(2)	(N(N))	2727	0 1 0 0;	406.159	1	56.9237	74.314	24.6273	2	0.00887	5.46021	1	1.15	0	0	0	1	-1	0	-1	0	0	sp|Q04900|MUC24_HUMAN;sp|Q04900-2|MUC24_HUMAN;sp|Q04900-3|MUC24_HUMAN;sp|Q04900-4|MUC24_HUMAN;sp|Q04900-5|MUC24_HUMAN	CD164;CD16;CD16;CD16;CD16	54;54;54;54;54	156366000	372910000	-1		0	0	0	N	0.895741
SS_EXoO_02162022_HCD_KS	3033	1100.33	1624.71	812.858	2	1	TTPAPETCEGR	8,Carbamidomethyl[C];	1218.54	0 2 0 0	N(2)	(N(N))	2727	0 1 0 0;	406.159	1	34.9593	47.1394	12.339	2	0.00887	5.46021	1	0.9	0	0	0	1	-1	0	-1	0	0	sp|Q04900|MUC24_HUMAN;sp|Q04900-2|MUC24_HUMAN;sp|Q04900-3|MUC24_HUMAN;sp|Q04900-4|MUC24_HUMAN;sp|Q04900-5|MUC24_HUMAN	CD164;CD16;CD16;CD16;CD16	54;54;54;54;54	156366000	372910000	-1		0	0	0	N	0.776131
SS_EXoO_02162022_HCD_KS	3035	1100.56	1624.71	812.858	2	1	TTPAPETCEGR	8,Carbamidomethyl[C];	1218.54	0 2 0 0	N(2)	(N(N))	2727	0 1 0 0;	406.159	1	26.5808	40.305	1.09295	1	0.00887	5.46021	0.5	0.9	0	0	0	1	-1	0	-1	0	0	sp|Q04900|MUC24_HUMAN;sp|Q04900-2|MUC24_HUMAN;sp|Q04900-3|MUC24_HUMAN;sp|Q04900-4|MUC24_HUMAN;sp|Q04900-5|MUC24_HUMAN	CD164;CD16;CD16;CD16;CD16	54;54;54;54;54	156366000	372910000	-1		0	0	0	N	0.9067
SS_EXoO_02162022_HCD_KS	3096	1115.74	1624.71	812.858	2	1	TTPAPETCEGR	8,Carbamidomethyl[C];	1218.54	0 2 0 0	N(2)	(N(N))	2727	0 1 0 0;	406.159	1	42.9368	54.6982	21.094	2	0.00883	5.43559	1	1.05	0	0	0	1	-1	0	-1	0	0	sp|Q04900|MUC24_HUMAN;sp|Q04900-2|MUC24_HUMAN;sp|Q04900-3|MUC24_HUMAN;sp|Q04900-4|MUC24_HUMAN;sp|Q04900-5|MUC24_HUMAN	CD164;CD16;CD16;CD16;CD16	54;54;54;54;54	156366000	372910000	-1		0	0	0	N	0.828535
SS_EXoO_02162022_HCD_KS	3097	1116	1624.71	812.858	2	1	TTPAPETCEGR	8,Carbamidomethyl[C];	1218.54	0 2 0 0	N(2)	(N(N))	2727	0 1 0 0;	406.159	1	26.9115	33.1976	15.2372	2	0.00883	5.43559	1	0.8	0	0	0	1	-1	0	-1	0	0	sp|Q04900|MUC24_HUMAN;sp|Q04900-2|MUC24_HUMAN;sp|Q04900-3|MUC24_HUMAN;sp|Q04900-4|MUC24_HUMAN;sp|Q04900-5|MUC24_HUMAN	CD164;CD16;CD16;CD16;CD16	54;54;54;54;54	156366000	372910000	-1		0	0	0	N	0.834828
SS_EXoO_02162022_HCD_KS	3176	1136.82	1624.71	812.858	2	1	TTPAPETCEGR	8,Carbamidomethyl[C];	1218.54	0 2 0 0	N(2)	(N(N))	2727	0 1 0 0;	406.159	1	35.5209	44.7246	18.4284	2	0.00803	4.9395	1	1.05	0	0	0	1	-1	0	-1	0	0	sp|Q04900|MUC24_HUMAN;sp|Q04900-2|MUC24_HUMAN;sp|Q04900-3|MUC24_HUMAN;sp|Q04900-4|MUC24_HUMAN;sp|Q04900-5|MUC24_HUMAN	CD164;CD16;CD16;CD16;CD16	54;54;54;54;54	2723770	6696010	-1		0	0	0	N	0.826736
SS_EXoO_02162022_HCD_KS	3236	1152.33	1624.7	812.856	2	1	TTPAPETCEGR	8,Carbamidomethyl[C];	1218.54	0 2 0 0	N(2)	(N(N))	2727	0 1 0 0;	406.159	1	31.9748	39.6442	17.7316	2	0.00415	2.55631	1	0.95	0	0	0	1	-1	0	-1	0	0	sp|Q04900|MUC24_HUMAN;sp|Q04900-2|MUC24_HUMAN;sp|Q04900-3|MUC24_HUMAN;sp|Q04900-4|MUC24_HUMAN;sp|Q04900-5|MUC24_HUMAN	CD164;CD16;CD16;CD16;CD16	54;54;54;54;54	6759450	17491800	-1		0	0	0	N	0.961462
SS_EXoO_02162022_HCD_KS	3300	1169.13	1624.7	812.856	2	1	TTPAPETCEGR	8,Carbamidomethyl[C];	1218.54	0 2 0 0	N(2)	(N(N))	2727	0 1 0 0;	406.159	1	26.6637	32.1099	16.5492	2	0.00358	2.20425	1	0.9	0	0	0	1	-1	0	-1	0	0	sp|Q04900|MUC24_HUMAN;sp|Q04900-2|MUC24_HUMAN;sp|Q04900-3|MUC24_HUMAN;sp|Q04900-4|MUC24_HUMAN;sp|Q04900-5|MUC24_HUMAN	CD164;CD16;CD16;CD16;CD16	54;54;54;54;54	4986120	42245200	-1		0	0	0	N	0.902645
SS_EXoO_02162022_HCD_KS	3302	1169.66	1624.7	812.856	2	1	TTPAPETCEGR	8,Carbamidomethyl[C];	1218.54	0 2 0 0	N(2)	(N(N))	2727	0 1 0 0;	406.159	1	19.8261	25.8189	8.69679	2	0.00358	2.20425	1	0.8	0	0	0	1	-1	0	-1	0.00867888	0.00867888	sp|Q04900|MUC24_HUMAN;sp|Q04900-2|MUC24_HUMAN;sp|Q04900-3|MUC24_HUMAN;sp|Q04900-4|MUC24_HUMAN;sp|Q04900-5|MUC24_HUMAN	CD164;CD16;CD16;CD16;CD16	54;54;54;54;54	4986120	42245200	-1		0	0	0	N	0.990329
SS_EXoO_02162022_HCD_KS	3398	1194.72	1624.7	812.856	2	1	TTPAPETCEGR	8,Carbamidomethyl[C];	1218.54	0 2 0 0	N(2)	(N(N))	2727	0 1 0 0;	406.159	1	25.7482	32.6092	13.0063	2	0.00325	2.00236	1	0.9	0	0	0	1	-1	0	-1	0	0	sp|Q04900|MUC24_HUMAN;sp|Q04900-2|MUC24_HUMAN;sp|Q04900-3|MUC24_HUMAN;sp|Q04900-4|MUC24_HUMAN;sp|Q04900-5|MUC24_HUMAN	CD164;CD16;CD16;CD16;CD16	54;54;54;54;54	3838610	39323200	-1		0	0	0	N	1.01127
SS_EXoO_02162022_HCD_KS	3516	1224.7	1624.7	812.855	2	1	TTPAPETCEGR	8,Carbamidomethyl[C];	1218.54	0 2 0 0	N(2)	(N(N))	2727	0 1 0 0;	406.159	1	21.6347	26.3496	12.8783	2	0.00301	1.85095	1	0.85	0	0	0	1	-1	0	-1	0.00809717	0.00809717	sp|Q04900|MUC24_HUMAN;sp|Q04900-2|MUC24_HUMAN;sp|Q04900-3|MUC24_HUMAN;sp|Q04900-4|MUC24_HUMAN;sp|Q04900-5|MUC24_HUMAN	CD164;CD16;CD16;CD16;CD16	54;54;54;54;54	2920530	78478500	-1		0	0	0	N	1.04383
SS_EXoO_02162022_HCD_KS	4275	1407.13	1624.76	812.883	2	1	TTAASTPDAVDK	12,Guanidinyl[K];	1218.6	0 2 0 0	N(2)	(N(N))	2727	0 1 0 0;	406.159	1	28.3013	36.0536	13.904	2	0.00327	2.01153	1	0.90909	0	0	0	1	-1	0	-1	0	0	sp|P05067|A4_HUMAN;sp|P05067-3|A4_HUMAN;sp|P05067-4|A4_HUMAN;sp|P05067-5|A4_HUMAN;sp|P05067-6|A4_HUMAN;sp|P05067-7|A4_HUMAN;sp|P05067-8|A4_HUMAN;sp|P05067-9|A4_HUMAN;sp|P05067-10|A4_HUMAN;sp|P05067-11|A4_HUMAN	APP;AP;AP;AP;AP;AP;AP;AP;AP;AP	366;291;291;310;310;347;347;366;235;342	4317630	10261100	-1		0	0	0	N	0.878961
SS_EXoO_02162022_HCD_KS	5154	1605.17	2471.02	824.346	3	1	TTGPRDDDESDDTLEENR		2064.86	0 2 0 0	N(2)	(N(N))	2727	0 1 0 0;	406.159	1	33.4179	45.5482	10.89	2	0.00617	2.49623	1	0.82353	0	0	0	1	-1	0	-1	0	0	sp|Q8NC54|KCT2_HUMAN	KCT2	156	6222810	24208800	-1		0	0	0	N	0.890722
SS_EXoO_02162022_HCD_KS	6075	1788.77	2471.09	824.37	3	1	TTEVHTHDMEPSTPDTPK	18,Guanidinyl[K];	2064.93	0 2 0 0	N(2)	(N(N))	2727	0 1 0 0;	406.159	1	23.0223	30.3592	9.39672	2	0.00658	2.66167	1	0.70588	0	0	0	1	-1	0	-1	0.0011655	0.0011655	sp|Q9UBS9|SUCO_HUMAN;sp|Q9UBS9-2|SUCO_HUMAN	SUCO;SUC	556;707	1705000	5667710	-1		0	0	0	N	0.968112
SS_EXoO_02162022_HCD_KS	6076	1788.89	1731.76	866.384	2	1	DTSTGDGTAMITR		1325.6	0 2 0 0	N(2)	(N(N))	2727	0 1 0 0;	406.159	2	25.0669	38.5645	0	0	0.00135	0.77854	0	0.95833	0	0	0	1	-1	0	-1	0	0	sp|P31040-3|SDHA_HUMAN	SDH	126	1030780	32252200	-1		0	0	0	N	1.96236
SS_EXoO_02162022_HCD_KS	6090	1791.31	1731.76	866.381	2	1	DTSTGDGTAMITR		1325.6	0 2 0 0	N(2)	(N(N))	2727	0 1 0 0;	406.159	2	28.9379	44.5198	0	0	-0.00356	-2.05788	0	1.04167	0	0	0	1	-1	0	-1	0	0	sp|P31040-3|SDHA_HUMAN	SDH	126	1030780	32252200	-1		0	0	0	N	1.93632
SS_EXoO_02162022_HCD_KS	6098	1792.9	1731.74	866.375	2	1	DTSTGDGTAMITR		1325.6	0 2 0 0	N(2)	(N(N))	2727	0 1 0 0;	406.159	2	25.4132	39.0973	0	0	-0.01643	-9.48857	0	0.95833	0	0	0	1	-1	0	-1	0	0	sp|P31040-3|SDHA_HUMAN	SDH	126	1030780	32252200	-1		0	0	0	N	0.904741
SS_EXoO_02162022_HCD_KS	6099	1793.16	1731.74	866.375	2	1	DTSTGDGTAMITR		1325.6	0 2 0 0	N(2)	(N(N))	2727	0 1 0 0;	406.159	2	22.9941	35.3755	0	0	-0.01643	-9.48857	0	0.91667	0	0	0	1	-1	0	-1	0	0	sp|P31040-3|SDHA_HUMAN	SDH	126	1030780	32252200	-1		0	0	0	N	2.44973
SS_EXoO_02162022_HCD_KS	6163	1806.51	1731.76	866.385	2	1	DTSTGDGTAMITR		1325.6	0 2 0 0	N(2)	(N(N))	2727	0 1 0 0;	406.159	2	28.626	44.04	0	0	0.00281	1.62046	0	1.04167	0	0	0	1	-1	0	-1	0	0	sp|P31040-3|SDHA_HUMAN	SDH	126	1030780	32252200	-1		0	0	0	N	1.1785
SS_EXoO_02162022_HCD_KS	6165	1806.78	1731.76	866.385	2	1	DTSTGDGTAMITR		1325.6	0 2 0 0	N(2)	(N(N))	2727	0 1 0 0;	406.159	2	16.4528	25.3121	0	0	0.00281	1.62046	0	0.75	0	0	0	1	-1	0	-1	0.00867888	0.00867888	sp|P31040-3|SDHA_HUMAN	SDH	126	1030780	32252200	-1		0	0	0	N	1.31169
SS_EXoO_02162022_HCD_KS	6358	1847.6	2156.96	1078.99	2	1	TPGYEGEGEGDKJISR	12,Guanidinyl[K];	1750.8	0 2 0 0	N(2)	(N(N))	2727	0 1 0 0;	406.159	1	37.0872	50.0197	13.0695	2	0.00537	2.48787	1	0.9	0	0	0	1	-1	0	-1	0	0	sp|O14786|NRP1_HUMAN	NRP1	830	5533500	17007000	-1		0	0	0	N	1.17735
SS_EXoO_02162022_HCD_KS	6435	1864.01	2156.96	1078.99	2	1	TPGYEGEGEGDKJISR	12,Guanidinyl[K];	1750.8	0 2 0 0	N(2)	(N(N))	2727	0 1 0 0;	406.159	1	34.8196	48.0986	10.1585	2	0.00528	2.448	1	0.86667	0	0	0	1	-1	0	-1	0	0	sp|O14786|NRP1_HUMAN	NRP1	830	5533500	17007000	-1		0	0	0	N	1.12544
SS_EXoO_02162022_HCD_KS	6501	1876.91	2471.1	824.37	3	1	TTEVHTHDMEPSTPDTPK	18,Guanidinyl[K];	2064.93	0 2 0 0	N(2)	(N(N))	2727	0 1 0 0;	406.159	1	33.7894	46.4688	10.242	2	0.00735	2.97611	1	0.82353	0	0	0	1	-1	0	-1	0	0	sp|Q9UBS9|SUCO_HUMAN;sp|Q9UBS9-2|SUCO_HUMAN	SUCO;SUC	556;707	3645200	13718300	-1		0	0	0	N	1.13146
SS_EXoO_02162022_HCD_KS	6505	1877.6	2471.1	824.37	3	1	TTEVHTHDMEPSTPDTPK	18,Guanidinyl[K];	2064.93	0 2 0 0	N(2)	(N(N))	2727	0 1 0 0;	406.159	1	21.567	29.3075	7.19194	2	0.00735	2.97611	1	0.61765	0	0	0	1	-1	0	-1	0.00433839	0.00433839	sp|Q9UBS9|SUCO_HUMAN;sp|Q9UBS9-2|SUCO_HUMAN	SUCO;SUC	556;707	3645200	13718300	-1		0	0	0	N	1.08972
SS_EXoO_02162022_HCD_KS	6644	1906.15	3300.43	1100.81	3	1	QNYQNSESGEKNEGSESAPEGQAQQR	11,Guanidinyl[K];	2894.25	0 2 0 0	N(2)	(N(N))	2727	0 1 0 0;	406.159	6	63.9866	97.8447	1.10723	1	0.01505	4.55888	0.5	1.08	0	0	0	1	-1	0	-1	0	0	sp|P67809|YBOX1_HUMAN	YBX1	165	4875240	15590000	-1		0	0	0	N	2.42322
SS_EXoO_02162022_HCD_KS	6650	1907.26	3300.43	1100.81	3	1	QNYQNSESGEKNEGSESAPEGQAQQR	11,Guanidinyl[K];	2894.25	0 2 0 0	N(2)	(N(N))	2727	0 1 0 0;	406.159	6	18.945	29.1461	0	0	0.01505	4.55888	0	0.52	0	0	0	1	-1	0	-1	0.00433839	0.00433839	sp|P67809|YBOX1_HUMAN	YBX1	165	4875240	15590000	-1		0	0	0	N	1.88757
SS_EXoO_02162022_HCD_KS	6722	1920.96	1683.81	842.409	2	1	TSSSYQPIQPK	11,Guanidinyl[K];	1277.65	0 2 0 0	N(2)	(N(N))	2727	0 1 0 0;	406.159	1	59.4655	82.5639	16.5685	2	0.00358	2.12509	1	1.45	0	0	0	1	-1	0	-1	0	0	sp|O75976|CBPD_HUMAN;sp|O75976-2|CBPD_HUMAN	CPD;CP	489;242	195067000	476391000	-1		0	0	0	N	0.982189
SS_EXoO_02162022_HCD_KS	6723	1921.22	1683.81	842.409	2	1	TSSSYQPIQPK	11,Guanidinyl[K];	1277.65	0 2 0 0	N(2)	(N(N))	2727	0 1 0 0;	406.159	1	27.7524	34.5457	15.1363	2	0.00358	2.12509	1	0.95	0	0	0	1	-1	0	-1	0	0	sp|O75976|CBPD_HUMAN;sp|O75976-2|CBPD_HUMAN	CPD;CP	489;242	195067000	476391000	-1		0	0	0	N	0.836894
SS_EXoO_02162022_HCD_KS	6793	1933.84	3300.42	1100.81	3	1	QNYQNSESGEKNEGSESAPEGQAQQR	11,Guanidinyl[K];	2894.25	0 2 0 0	N(2)	(N(N))	2727	0 1 0 0;	406.159	6	20.7562	31.4408	0.91337	1	0.01308	3.96441	0.5	0.6	0	0	0	1	-1	0	-1	0	0	sp|P67809|YBOX1_HUMAN	YBX1	165	4875240	15590000	-1		0	0	0	N	2.49447
SS_EXoO_02162022_HCD_KS	6802	1935.9	1683.81	842.409	2	1	TSSSYQPIQPK	11,Guanidinyl[K];	1277.65	0 2 0 0	N(2)	(N(N))	2727	0 1 0 0;	406.159	1	50.0102	66.8699	18.6994	2	0.0034	2.01819	1	1.2	0	0	0	1	-1	0	-1	0	0	sp|O75976|CBPD_HUMAN;sp|O75976-2|CBPD_HUMAN	CPD;CP	489;242	195067000	476391000	-1		0	0	0	N	0.896768
SS_EXoO_02162022_HCD_KS	6857	1944.54	1619.78	810.393	2	1	STPPGGITVDNR		1213.62	0 2 0 0	N(2)	(N(N))	2727	0 1 0 0;	406.159	1	21.0356	25.3152	13.0879	2	0.00261	1.61087	1	0.77273	0	0	0	1	-1	0	-1	0.00867888	0.00867888	sp|Q6UXI9|NPNT_HUMAN;sp|Q6UXI9-2|NPNT_HUMAN;sp|Q6UXI9-3|NPNT_HUMAN;sp|Q6UXI9-4|NPNT_HUMAN;sp|Q6UXI9-5|NPNT_HUMAN;sp|Q6UXI9-6|NPNT_HUMAN	NPNT;NPN;NPN;NPN;NPN;NPN	362;362;392;392;362;379	2897480	6100390	-1		0	0	0	N	1.11213
SS_EXoO_02162022_HCD_KS	6882	1949.4	1683.81	842.409	2	1	TSSSYQPIQPK	11,Guanidinyl[K];	1277.65	0 2 0 0	N(2)	(N(N))	2727	0 1 0 0;	406.159	1	44.5551	58.7794	18.1385	2	0.00337	2.00275	1	1.15	0	0	0	1	-1	0	-1	0	0	sp|O75976|CBPD_HUMAN;sp|O75976-2|CBPD_HUMAN	CPD;CP	489;242	195067000	476391000	-1		0	0	0	N	1.04008
SS_EXoO_02162022_HCD_KS	6962	1963.38	1683.81	842.409	2	1	TSSSYQPIQPK	11,Guanidinyl[K];	1277.65	0 2 0 0	N(2)	(N(N))	2727	0 1 0 0;	406.159	1	37.712	49.3175	16.1589	2	0.00324	1.92435	1	1.15	0	0	0	1	-1	0	-1	0	0	sp|O75976|CBPD_HUMAN;sp|O75976-2|CBPD_HUMAN	CPD;CP	489;242	195067000	476391000	-1		0	0	0	N	0.860608
SS_EXoO_02162022_HCD_KS	7062	1981.26	1683.81	842.408	2	1	TSSSYQPIQPK	11,Guanidinyl[K];	1277.65	0 2 0 0	N(2)	(N(N))	2727	0 1 0 0;	406.159	1	29.7095	37.3798	15.4647	2	0.00198	1.17605	1	1	0	0	0	1	-1	0	-1	0	0	sp|O75976|CBPD_HUMAN;sp|O75976-2|CBPD_HUMAN	CPD;CP	489;242	202282000	495305000	-1		0	0	0	N	0.895005
SS_EXoO_02162022_HCD_KS	7156	1998.01	1683.81	842.408	2	1	TSSSYQPIQPK	11,Guanidinyl[K];	1277.65	0 2 0 0	N(2)	(N(N))	2727	0 1 0 0;	406.159	1	24.8986	30.3981	14.6854	2	0.00179	1.0644	1	0.9	0	0	0	1	-1	0	-1	0.0011655	0.0011655	sp|O75976|CBPD_HUMAN;sp|O75976-2|CBPD_HUMAN	CPD;CP	489;242	206799000	507010000	-1		0	0	0	N	0.884634
SS_EXoO_02162022_HCD_KS	7237	2012.43	1683.81	842.408	2	1	TSSSYQPIQPK	11,Guanidinyl[K];	1277.65	0 2 0 0	N(2)	(N(N))	2727	0 1 0 0;	406.159	1	27.1585	34.2838	13.9259	2	0.00185	1.09766	1	1	0	0	0	1	-1	0	-1	0	0	sp|O75976|CBPD_HUMAN;sp|O75976-2|CBPD_HUMAN	CPD;CP	489;242	209698000	514912000	-1		0	0	0	N	0.924473
SS_EXoO_02162022_HCD_KS	7829	2116.59	1985.85	993.428	2	1	TTEDTPMDAIDANK	14,Guanidinyl[K];7,Oxidation[M];	1579.69	0 2 0 0	N(2)	(N(N))	2727	0 1 0 0;	406.159	1	28.7278	37.088	13.2017	2	0.00012	0.06106	1	0.88462	0	0	0	1	-1	0	-1	0	0	sp|Q5JRA6|TGO1_HUMAN;sp|Q5JRA6-2|TGO1_HUMAN	MIA3;MIA	1114;1114	4786350	14566000	-1		0	0	0	N	1.13211
SS_EXoO_02162022_HCD_KS	8166	2174.92	1985.85	993.43	2	1	TTEDTPMDAIDANK	14,Guanidinyl[K];7,Oxidation[M];	1579.69	0 2 0 0	N(2)	(N(N))	2727	0 1 0 0;	406.159	1	27.273	35.0885	12.7586	2	0.00275	1.38643	1	0.84615	0	0	0	1	-1	0	-1	0	0	sp|Q5JRA6|TGO1_HUMAN;sp|Q5JRA6-2|TGO1_HUMAN	MIA3;MIA	1114;1114	4722910	13416500	-1		0	0	0	N	1.23212
SS_EXoO_02162022_HCD_KS	8241	2188.2	1985.85	993.43	2	1	TTEDTPMDAIDANK	14,Guanidinyl[K];7,Oxidation[M];	1579.69	0 2 0 0	N(2)	(N(N))	2727	0 1 0 0;	406.159	1	26.9515	34.6142	12.7208	2	0.00302	1.52239	1	0.84615	0	0	0	1	-1	0	-1	0	0	sp|Q5JRA6|TGO1_HUMAN;sp|Q5JRA6-2|TGO1_HUMAN	MIA3;MIA	1114;1114	4722910	13416500	-1		0	0	0	N	1.18685
SS_EXoO_02162022_HCD_KS	8251	2190	2157.01	1079.01	2	1	SPVSSDPVHMSPLEPR	10,Oxidation[M];	1750.84	0 2 0 0	N(2)	(N(N))	2727	0 1 0 0;	406.159	1	35.5955	45.3771	17.4298	2	0.01237	5.73443	1	0.83333	0	0	0	1	-1	0	-1	0	0	sp|Q9NQX5|NPDC1_HUMAN	NPDC1	161	1381170	7326400	-1		0	0	0	N	1.1782
SS_EXoO_02162022_HCD_KS	9345	2381.16	1857.86	929.431	2	1	SSDPVHMSPLEPR		1451.69	0 2 0 0	N(2)	(N(N))	2727	0 1 0 0;	406.159	1	31.7947	38.7118	18.9486	2	0.00203	1.09064	1	0.83333	0	0	0	1	-1	0	-1	0	0	sp|Q9NQX5|NPDC1_HUMAN	NPDC1	164	3861260	11959900	-1		0	0	0	N	1.04506
SS_EXoO_02162022_HCD_KS	9350	2382.22	1857.86	929.431	2	1	SSDPVHMSPLEPR		1451.69	0 2 0 0	N(2)	(N(N))	2727	0 1 0 0;	406.159	1	25.8053	30.8268	16.4798	2	0.00203	1.09064	1	0.79167	0	0	0	1	-1	0	-1	0	0	sp|Q9NQX5|NPDC1_HUMAN	NPDC1	164	3861260	11959900	-1		0	0	0	N	1.13198
SS_EXoO_02162022_HCD_KS	10173	2521.68	2969.23	990.414	3	1	GGSRNMGGPYGGGNYGPGGSGGSGGYGGR	6,Oxidation[M];	2563.08	0 2 0 0	N(2)	(N(N))	2727	0 1 0 0;	406.159	3	16.5418	25.4489	0	0	-0.00698	-2.34969	0	0.53571	0	0	0	1	-1	0	-1	0.00867888	0.00867888	sp|P22626|ROA2_HUMAN;sp|P22626-2|ROA2_HUMAN	HNRNPA2B1;HNRNPA2B	324;312	730117	2994580	-1		0	0	0	N	1.34234
SS_EXoO_02162022_HCD_KS	10286	2541.86	2141.01	1071.01	2	1	SPVSSDPVHMSPLEPR		1734.85	0 2 0 0	N(2)	(N(N))	2727	0 1 0 0;	406.159	1	23.6643	27.4752	16.5869	2	0.0055	2.56993	1	0.66667	0	0	0	1	-1	0	-1	0.00531915	0.00531915	sp|Q9NQX5|NPDC1_HUMAN	NPDC1	161	1160100	3601530	-1		0	0	0	N	1.67762
SS_EXoO_02162022_HCD_KS	10495	2578.07	3328.42	1110.14	3	1	TPHVAEPAENEQDEQDENGAEASADLR		2922.26	0 2 0 0	N(2)	(N(N))	2727	0 1 0 0;	406.159	1	19.3802	29.8158	0	0	-0.00113	-0.33943	0	0.57692	0	0	0	1	-1	0	-1	0.00230947	0.00230947	sp|P26038|MOES_HUMAN	MSN	469	1767890	12450300	-1		0	0	0	N	1.27654
SS_EXoO_02162022_HCD_KS	10590	2594.01	3328.42	1110.14	3	1	TPHVAEPAENEQDEQDENGAEASADLR		2922.26	0 2 0 0	N(2)	(N(N))	2727	0 1 0 0;	406.159	1	34.4337	52.9749	0	0	-0.0016	-0.48184	0	0.69231	0	0	0	1	-1	0	-1	0	0	sp|P26038|MOES_HUMAN	MSN	469	1767890	12450300	-1		0	0	0	N	1.1896
SS_EXoO_02162022_HCD_KS	10609	2596.96	3328.42	1110.14	3	1	TPHVAEPAENEQDEQDENGAEASADLR		2922.26	0 2 0 0	N(2)	(N(N))	2727	0 1 0 0;	406.159	1	20.7174	31.8729	0	0	-0.0016	-0.48184	0	0.53846	0	0	0	1	-1	0	-1	0	0	sp|P26038|MOES_HUMAN	MSN	469	1767890	12450300	-1		0	0	0	N	1.19015
SS_EXoO_02162022_HCD_KS	10888	2643.72	2141.01	1071.01	2	1	SPVSSDPVHMSPLEPR		1734.85	0 2 0 0	N(2)	(N(N))	2727	0 1 0 0;	406.159	1	46.0747	61.1931	17.9975	2	0.00361	1.6853	1	1.03333	0	0	0	1	-1	0	-1	0	0	sp|Q9NQX5|NPDC1_HUMAN	NPDC1	161	5334560	20754700	-1		0	0	0	N	1.07803
SS_EXoO_02162022_HCD_KS	10950	2652.84	2141.01	1071.01	2	1	SPVSSDPVHMSPLEPR		1734.85	0 2 0 0	N(2)	(N(N))	2727	0 1 0 0;	406.159	1	59.3191	80.7168	19.5804	2	0.0039	1.81982	1	1.1	0	0	0	1	-1	0	-1	0	0	sp|Q9NQX5|NPDC1_HUMAN	NPDC1	161	5334560	20754700	-1		0	0	0	N	1.25492
SS_EXoO_02162022_HCD_KS	11041	2666.75	2141.01	1071.01	2	1	SPVSSDPVHMSPLEPR		1734.85	0 2 0 0	N(2)	(N(N))	2727	0 1 0 0;	406.159	1	67.8139	93.7246	19.6938	2	0.00403	1.88147	1	1.16667	0	0	0	1	-1	0	-1	0	0	sp|Q9NQX5|NPDC1_HUMAN	NPDC1	161	5334560	20754700	-1		0	0	0	N	1.28594
SS_EXoO_02162022_HCD_KS	11072	2671.1	2141.01	1071.01	2	1	SPVSSDPVHMSPLEPR		1734.85	0 2 0 0	N(2)	(N(N))	2727	0 1 0 0;	406.159	1	54.8044	73.8484	19.4369	2	0.00415	1.94032	1	1.03333	0	0	0	1	-1	0	-1	0	0	sp|Q9NQX5|NPDC1_HUMAN	NPDC1	161	5334560	20754700	-1		0	0	0	N	1.54275
SS_EXoO_02162022_HCD_KS	11592	2753.96	2825.27	1413.14	2	1	TDTAPGEQAQDVASSPPESSFQK	23,Guanidinyl[K];	2419.1	0 2 0 0	N(2)	(N(N))	2727	0 1 0 0;	406.159	1	60.5648	88.1215	9.38817	2	0.0089	3.14917	1	1.04545	0	0	0	1	-1	0	-1	0	0	sp|Q9BS26|ERP44_HUMAN	ERP44	367	7602480	33739300	-1		0	0	0	N	1.31059
SS_EXoO_02162022_HCD_KS	11663	2764.92	2825.26	942.426	3	1	TDTAPGEQAQDVASSPPESSFQK	23,Guanidinyl[K];	2419.1	0 2 0 0	N(2)	(N(N))	2727	0 1 0 0;	406.159	1	23.6459	35.7583	1.1513	1	0.00478	1.69126	0.5	0.63636	0	0	0	1	-1	0	-1	0	0	sp|Q9BS26|ERP44_HUMAN	ERP44	367	27953400	125839000	-1		0	0	0	N	0.751533
SS_EXoO_02162022_HCD_KS	11664	2764.99	2825.27	1413.14	2	1	TDTAPGEQAQDVASSPPESSFQK	23,Guanidinyl[K];	2419.1	0 2 0 0	N(2)	(N(N))	2727	0 1 0 0;	406.159	1	76.2628	111.993	9.90688	2	0.00856	3.03095	1	1.15909	0	0	0	1	-1	0	-1	0	0	sp|Q9BS26|ERP44_HUMAN	ERP44	367	7602480	33739300	-1		0	0	0	N	1.14538
SS_EXoO_02162022_HCD_KS	11675	2766.83	2825.27	1413.14	2	1	TDTAPGEQAQDVASSPPESSFQK	23,Guanidinyl[K];	2419.1	0 2 0 0	N(2)	(N(N))	2727	0 1 0 0;	406.159	1	47.1836	72.1019	0.90685	1	0.00856	3.03095	0.5	0.93182	0	0	0	1	-1	0	-1	0	0	sp|Q9BS26|ERP44_HUMAN	ERP44	367	7602480	33739300	-1		0	0	0	N	1.30717
SS_EXoO_02162022_HCD_KS	11776	2782.52	2825.27	1413.14	2	1	TDTAPGEQAQDVASSPPESSFQK	23,Guanidinyl[K];	2419.1	0 2 0 0	N(2)	(N(N))	2727	0 1 0 0;	406.159	1	80.3075	118.257	9.83009	2	0.00863	3.05502	1	1.20455	0	0	0	1	-1	0	-1	0	0	sp|Q9BS26|ERP44_HUMAN	ERP44	367	7602480	33739300	-1		0	0	0	N	1.59625
SS_EXoO_02162022_HCD_KS	11780	2783.11	2825.27	1413.14	2	1	TDTAPGEQAQDVASSPPESSFQK	23,Guanidinyl[K];	2419.1	0 2 0 0	N(2)	(N(N))	2727	0 1 0 0;	406.159	1	41.9275	64.0489	0.845	1	0.00863	3.05502	0.5	0.88636	0	0	0	1	-1	0	-1	0	0	sp|Q9BS26|ERP44_HUMAN	ERP44	367	7602480	33739300	-1		0	0	0	N	1.35136
SS_EXoO_02162022_HCD_KS	11824	2790.7	1634.8	817.902	2	1	SPANPITVEMK	11,Guanidinyl[K];	1228.64	0 2 0 0	N(2)	(N(N))	2727	0 1 0 0;	406.159	1	29.7843	35.9475	18.3383	2	0.00225	1.37463	1	0.95	0	0	0	1	-1	0	-1	0	0	sp|Q8TDW0|LRC8C_HUMAN	LRRC8C	87	5523310	19674400	-1		0	0	0	N	1.09696
SS_EXoO_02162022_HCD_KS	11853	2795.65	1969.86	985.432	2	1	TTEDTPMDAIDANK	14,Guanidinyl[K];	1563.7	0 2 0 0	N(2)	(N(N))	2727	0 1 0 0;	406.159	1	45.868	62.3815	15.2001	2	0.00292	1.48044	1	1.07692	0	0	0	1	-1	0	-1	0	0	sp|Q5JRA6|TGO1_HUMAN;sp|Q5JRA6-2|TGO1_HUMAN	MIA3;MIA	1114;1114	15578200	48760300	-1		0	0	0	N	0.950673
SS_EXoO_02162022_HCD_KS	11873	2799.02	2825.26	942.426	3	1	TDTAPGEQAQDVASSPPESSFQK	23,Guanidinyl[K];	2419.1	0 2 0 0	N(2)	(N(N))	2727	0 1 0 0;	406.159	1	17.7095	26.6562	1.09405	1	0.00427	1.51287	0.5	0.56818	0	0	0	1	-1	0	-1	0.00614125	0.00614125	sp|Q9BS26|ERP44_HUMAN	ERP44	367	27953400	125839000	-1		0	0	0	N	0.999467
SS_EXoO_02162022_HCD_KS	11956	2811.36	1969.86	985.432	2	1	TTEDTPMDAIDANK	14,Guanidinyl[K];	1563.7	0 2 0 0	N(2)	(N(N))	2727	0 1 0 0;	406.159	1	41.8052	56.4845	14.5438	2	0.00293	1.48653	1	1.07692	0	0	0	1	-1	0	-1	0	0	sp|Q5JRA6|TGO1_HUMAN;sp|Q5JRA6-2|TGO1_HUMAN	MIA3;MIA	1114;1114	15578200	48760300	-1		0	0	0	N	1.02306
SS_EXoO_02162022_HCD_KS	12072	2829.06	1969.86	985.432	2	1	TTEDTPMDAIDANK	14,Guanidinyl[K];	1563.7	0 2 0 0	N(2)	(N(N))	2727	0 1 0 0;	406.159	1	26.1256	33.3868	12.6405	2	0.00249	1.26418	1	0.88462	0	0	0	1	-1	0	-1	0	0	sp|Q5JRA6|TGO1_HUMAN;sp|Q5JRA6-2|TGO1_HUMAN	MIA3;MIA	1114;1114	15578200	48760300	-1		0	0	0	N	1.14321
SS_EXoO_02162022_HCD_KS	12413	2878.33	3218.46	805.369	4	1	STPDAVDKYLETPGDENEHAHFQK	8,Guanidinyl[K];24,Guanidinyl[K];	2812.29	0 2 0 0	N(2)	(N(N))	2727	0 1 0 0;	406.159	1	33.0045	42.2775	15.7833	2	0.00416	1.29169	1	0.6087	0	0	0	1	-1	0	-1	0	0	sp|P05067|A4_HUMAN;sp|P05067-3|A4_HUMAN;sp|P05067-4|A4_HUMAN;sp|P05067-5|A4_HUMAN;sp|P05067-6|A4_HUMAN;sp|P05067-7|A4_HUMAN;sp|P05067-8|A4_HUMAN;sp|P05067-9|A4_HUMAN;sp|P05067-10|A4_HUMAN;sp|P05067-11|A4_HUMAN	APP;AP;AP;AP;AP;AP;AP;AP;AP;AP	370;295;295;314;314;351;351;370;239;346	10845700	64565300	-1		0	0	0	N	0.922658
SS_EXoO_02162022_HCD_KS	12504	2891.9	3218.46	1073.49	3	1	STPDAVDKYLETPGDENEHAHFQK	8,Guanidinyl[K];24,Guanidinyl[K];	2812.29	0 2 0 0	N(2)	(N(N))	2727	0 1 0 0;	406.159	1	26.4584	30.5467	18.8658	2	0.00507	1.57381	1	0.58696	0	0	0	1	-1	0	-1	0	0	sp|P05067|A4_HUMAN;sp|P05067-3|A4_HUMAN;sp|P05067-4|A4_HUMAN;sp|P05067-5|A4_HUMAN;sp|P05067-6|A4_HUMAN;sp|P05067-7|A4_HUMAN;sp|P05067-8|A4_HUMAN;sp|P05067-9|A4_HUMAN;sp|P05067-10|A4_HUMAN;sp|P05067-11|A4_HUMAN	APP;AP;AP;AP;AP;AP;AP;AP;AP;AP	370;295;295;314;314;351;351;370;239;346	1773000	13784900	-1		0	0	0	N	1.16969
SS_EXoO_02162022_HCD_KS	12509	2892.93	3218.45	805.369	4	1	STPDAVDKYLETPGDENEHAHFQK	8,Guanidinyl[K];24,Guanidinyl[K];	2812.29	0 2 0 0	N(2)	(N(N))	2727	0 1 0 0;	406.159	1	43.8315	58.9925	15.6753	2	0.00378	1.17486	1	0.73913	0	0	0	1	-1	0	-1	0	0	sp|P05067|A4_HUMAN;sp|P05067-3|A4_HUMAN;sp|P05067-4|A4_HUMAN;sp|P05067-5|A4_HUMAN;sp|P05067-6|A4_HUMAN;sp|P05067-7|A4_HUMAN;sp|P05067-8|A4_HUMAN;sp|P05067-9|A4_HUMAN;sp|P05067-10|A4_HUMAN;sp|P05067-11|A4_HUMAN	APP;AP;AP;AP;AP;AP;AP;AP;AP;AP	370;295;295;314;314;351;351;370;239;346	10845700	64565300	-1		0	0	0	N	0.995296
SS_EXoO_02162022_HCD_KS	12536	2897.49	1837.86	919.433	2	1	STADIEDLATEPK	13,Guanidinyl[K];	1431.7	0 2 0 0	N(2)	(N(N))	2727	0 1 0 0;	406.159	1	22.7741	29.5855	10.1244	2	0.003	1.6341	1	0.83333	0	0	0	1	-1	0	-1	0.00342466	0.00342466	sp|Q9NQS3|NECT3_HUMAN	NECTIN3	373	6202470	15984600	-1		0	0	0	N	0.94714
SS_EXoO_02162022_HCD_KS	13313	3018.82	2023.03	1012.02	2	1	TPPAPDSPQEPLVLR		1616.86	0 2 0 0	N(2)	(N(N))	2727	0 1 0 0;	406.159	1	31.0653	37.9042	18.3644	2	0.00312	1.54237	1	0.75	0	0	0	1	-1	0	-1	0	0	sp|Q9BVT8|TMUB1_HUMAN	TMUB1	92	3861170	14542000	-1		0	0	0	N	1.23657
SS_EXoO_02162022_HCD_KS	13411	3034.46	2023.02	1012.02	2	1	TPPAPDSPQEPLVLR		1616.86	0 2 0 0	N(2)	(N(N))	2727	0 1 0 0;	406.159	1	35.494	45.1875	17.4919	2	0.00128	0.63383	1	0.85714	0	0	0	1	-1	0	-1	0	0	sp|Q9BVT8|TMUB1_HUMAN	TMUB1	92	3861170	14542000	-1		0	0	0	N	1.3688
SS_EXoO_02162022_HCD_KS	13777	3091.87	2282.04	1141.52	2	1	SSQIPALEESCEAVEAR	11,Carbamidomethyl[C];	1875.88	0 2 0 0	N(2)	(N(N))	2727	0 1 0 0;	406.159	1	25.5394	38.3073	1.82747	1	0.00715	3.13502	0.5	0.78125	0	0	0	1	-1	0	-1	0	0	sp|Q9HAR2|AGRL3_HUMAN;sp|Q9HAR2-2|AGRL3_HUMAN;sp|Q9HAR2-3|AGRL3_HUMAN;sp|Q9HAR2-4|AGRL3_HUMAN	ADGRL3;ADGRL;ADGRL;ADGRL	488;488;488;488	3463250	10827800	-1		0	0	0	N	1.03423
SS_EXoO_02162022_HCD_KS	13783	3093.04	2282.04	1141.52	2	1	SSQIPALEESCEAVEAR	11,Carbamidomethyl[C];	1875.88	0 2 0 0	N(2)	(N(N))	2727	0 1 0 0;	406.159	1	45.7878	63.9705	12.0199	2	0.00715	3.13502	1	1.0625	0	0	0	1	-1	0	-1	0	0	sp|Q9HAR2|AGRL3_HUMAN;sp|Q9HAR2-2|AGRL3_HUMAN;sp|Q9HAR2-3|AGRL3_HUMAN;sp|Q9HAR2-4|AGRL3_HUMAN	ADGRL3;ADGRL;ADGRL;ADGRL	488;488;488;488	3463250	10827800	-1		0	0	0	N	1.15042
SS_EXoO_02162022_HCD_KS	13893	3109.91	2282.04	1141.52	2	1	SSQIPALEESCEAVEAR	11,Carbamidomethyl[C];	1875.88	0 2 0 0	N(2)	(N(N))	2727	0 1 0 0;	406.159	1	24.938	37.2707	2.0344	1	0.00637	2.79235	0.5	0.8125	0	0	0	1	-1	0	-1	0	0	sp|Q9HAR2|AGRL3_HUMAN;sp|Q9HAR2-2|AGRL3_HUMAN;sp|Q9HAR2-3|AGRL3_HUMAN;sp|Q9HAR2-4|AGRL3_HUMAN	ADGRL3;ADGRL;ADGRL;ADGRL	488;488;488;488	3463250	10827800	-1		0	0	0	N	1.07429
SS_EXoO_02162022_HCD_KS	14696	3238.28	1911.01	956.009	2	1	TPPAGQTLAVPSLPR		1504.85	0 2 0 0	N(2)	(N(N))	2727	0 1 0 0;	406.159	1	32.6711	40.7962	17.5815	2	0.0034	1.77668	1	0.92857	0	0	0	1	-1	0	-1	0	0	sp|Q6UXD5|SE6L2_HUMAN;sp|Q6UXD5-5|SE6L2_HUMAN;sp|Q6UXD5-6|SE6L2_HUMAN	SEZ6L2;SEZ6L;SEZ6L	80;36;80	2546190	6954800	-1		0	0	0	N	0.929114
SS_EXoO_02162022_HCD_KS	14770	3250.52	3245.49	1082.5	3	1	STGGPPPGPPPPAGGGGGAGGAGGGPPPGPPGAGDR		2839.35	0 2 0 0	N(2)	(N(N))	2727	0 1 0 0;	406.159	1	24.7159	37.6632	0.67074	1	-0.02371	-7.30453	0.5	0.51429	0	0	0	1	-1	0	-1	0	0	sp|Q92945|FUBP2_HUMAN	KHSRP	5	98644.7	19586700	-1		0	0	0	N	2.44184
SS_EXoO_02162022_HCD_KS	16147	3486.91	3440.56	860.896	4	1	TDPQTLKPSGFHEDDPFFYDEHTLR	7,Guanidinyl[K];	3034.4	0 2 0 0	N(2)	(N(N))	2727	0 1 0 0;	406.159	1	30.1926	38.584	14.6086	2	0.00556	1.61696	1	0.5625	0	0	0	1	-1	0	-1	0	0	sp|Q96DB9|FXYD5_HUMAN;sp|Q96DB9-2|FXYD5_HUMAN	FXYD5;FXYD	119;48	2208990	14764900	-1		0	0	0	N	1.13692
SS_EXoO_02162022_HCD_KS	16573	3561.06	3127.43	1043.15	3	1	QTLKPSGFHEDDPFFYDEHTLR	4,Guanidinyl[K];	2721.27	0 2 0 0	N(2)	(N(N))	2727	0 1 0 0;	406.159	2	33.4353	51.439	0	0	0.00397	1.26885	0	0.78571	0	0	0	1	-1	0	-1	0	0	sp|Q96DB9|FXYD5_HUMAN;sp|Q96DB9-2|FXYD5_HUMAN	FXYD5;FXYD	123;52	5139400	37480300	-1		0	0	0	N	0.971686
SS_EXoO_02162022_HCD_KS	16858	3619.49	3883.76	971.696	4	1	TDVQTDPQTLKPSGFHEDDPFFYDEHTLR	11,Guanidinyl[K];	3477.6	0 2 0 0	N(2)	(N(N))	2727	0 1 0 0;	406.159	1	25.5251	31.667	14.1186	2	0.00391	1.00553	1	0.48214	0	0	0	1	-1	0	-1	0	0	sp|Q96DB9|FXYD5_HUMAN;sp|Q96DB9-2|FXYD5_HUMAN	FXYD5;FXYD	115;44	2951900	22848100	-1		0	0	0	N	0.892112
SS_EXoO_02162022_HCD_KS	16879	3623.31	3883.77	1295.26	3	1	TDVQTDPQTLKPSGFHEDDPFFYDEHTLR	11,Guanidinyl[K];	3477.6	0 2 0 0	N(2)	(N(N))	2727	0 1 0 0;	406.159	1	22.4928	24.9529	17.924	2	0.01271	3.27291	1	0.48214	0	0	0	1	-1	0	-1	0.00867888	0.00867888	sp|Q96DB9|FXYD5_HUMAN;sp|Q96DB9-2|FXYD5_HUMAN	FXYD5;FXYD	115;44	510018	6114600	-1		0	0	0	N	0.951877
SS_EXoO_02162022_HCD_KS	17604	3756.32	2718.05	1359.53	2	1	GYGGYDDYNGYNDGYGFGSDR		2311.88	0 2 0 0	N(2)	(N(N))	2727	0 1 0 0;	406.159	19	37.8835	58.2824	0	0	0.01621	5.96281	0	0.925	0	0	0	1	-1	0	-1	0	0	sp|P31943|HNRH1_HUMAN	HNRNPH1	257	2840930	5870900	-1		0	0	0	N	3.67468
SS_EXoO_02162022_HCD_KS	7017	1973.44	2191.93	1096.47	2	1	TLARGEEEEK	10,Guanidinyl[K];	1203.6	0 2 2 0	N(2)A(2)	(N(A))(N(A))	201	0 1 0 0;0 1 1 0;0 2 0 0;0 2 1 0;	988.35	1	17.646	25.2245	3.57153	2	-0.0198	-9.03124	0.4	0.88889	0	0	0	1	-1	0	-1	0.00867888	0.00867888	sp|Q6ZRP7|QSOX2_HUMAN	QSOX2	583	43989.1	3051470	-1		0	0	0	N	1.91616
SS_EXoO_02162022_HCD_KS	13692	3078.07	2775.18	1388.09	2	1	SAAPIGSGEDEVQQTAAR		1786.86	0 2 2 0	N(2)A(2)	(N(A))(N(A))	201	0 1 0 0;0 1 1 0;0 2 0 0;0 2 1 0;	988.35	1	45.2899	67.9406	3.22428	2	-0.02543	-9.16258	0.4	1.05882	0	0	0	1	-1	0	-1	0	0	sp|Q9NX61|T161A_HUMAN;sp|Q9NX61-2|T161A_HUMAN	TMEM161A;TMEM161	416;313	2113980	35296900	-1		0	0	0	N	1.4606
SS_EXoO_02162022_HCD_KS	13693	3078.23	2775.18	1388.09	2	1	SAAPIGSGEDEVQQTAAR		1786.86	0 2 2 0	N(2)A(2)	(N(A))(N(A))	201	0 1 0 0;0 1 1 0;0 2 0 0;0 2 1 0;	988.35	1	53.749	76.9688	10.6265	3	-0.02543	-9.16258	0.6	1.14706	0	0	0	1	-1	0	-1	0	0	sp|Q9NX61|T161A_HUMAN;sp|Q9NX61-2|T161A_HUMAN	TMEM161A;TMEM161	416;313	2113980	35296900	-1		0	0	0	N	1.22081
SS_EXoO_02162022_HCD_KS	13815	3097.89	2775.18	1388.09	2	1	SAAPIGSGEDEVQQTAAR		1786.86	0 2 2 0	N(2)A(2)	(N(A))(N(A))	201	0 1 0 0;0 1 1 0;0 2 0 0;0 2 1 0;	988.35	1	24.8855	34.1421	7.69456	3	-0.02615	-9.42274	0.6	0.82353	0	0	0	1	-1	0	-1	0	0	sp|Q9NX61|T161A_HUMAN;sp|Q9NX61-2|T161A_HUMAN	TMEM161A;TMEM161	416;313	2113980	35296900	-1		0	0	0	N	1.58474
SS_EXoO_02162022_HCD_KS	13907	3112.2	2775.18	1388.09	2	1	SAAPIGSGEDEVQQTAAR		1786.86	0 2 2 0	N(2)A(2)	(N(A))(N(A))	201	0 1 0 0;0 1 1 0;0 2 0 0;0 2 1 0;	988.35	1	22.5045	33.1434	2.74646	2	-0.02643	-9.52292	0.4	0.76471	0	0	0	1	-1	0	-1	0	0	sp|Q9NX61|T161A_HUMAN;sp|Q9NX61-2|T161A_HUMAN	TMEM161A;TMEM161	416;313	2113980	35296900	-1		0	0	0	N	1.31113
SS_EXoO_02162022_HCD_KS	3007	1093.57	3273.4	819.107	4	1	TTHGSESDGHSHGSQEGGAJTTSGPIR		2664.16	0 3 0 0	N(3)	(N)(N(N))	3206	0 1 0 0;0 2 0 0;	609.238	1	29.7195	41.3649	8.09245	2	0.0034	1.0395	0.66667	0.71154	0	0	0	1	-1	0	-1	0	0	sp|P16070|CD44_HUMAN;sp|P16070-3|CD44_HUMAN;sp|P16070-4|CD44_HUMAN;sp|P16070-5|CD44_HUMAN;sp|P16070-6|CD44_HUMAN;sp|P16070-7|CD44_HUMAN;sp|P16070-8|CD44_HUMAN;sp|P16070-9|CD44_HUMAN;sp|P16070-10|CD44_HUMAN;sp|P16070-11|CD44_HUMAN;sp|P16070-12|CD44_HUMAN;sp|P16070-13|CD44_HUMAN;sp|P16070-14|CD44_HUMAN;sp|P16070-15|CD44_HUMAN;sp|P16070-16|CD44_HUMAN;sp|P16070-17|CD44_HUMAN	CD44;CD4;CD4;CD4;CD4;CD4;CD4;CD4;CD4;CD4;CD4;CD4;CD4;CD4;CD4;CD4	617;586;574;609;574;588;549;617;368;304;236;300;271;236;543;566	670176	3848110	-1		0	0	0	N	1.13918
SS_EXoO_02162022_HCD_KS	3380	1190.47	1668.75	834.878	2	1	SSVPADSPGSR		1059.51	0 3 0 0	N(3)	(N)(N(N))	3206	0 1 0 0;0 2 0 0;	609.238	1	23.0524	25.0544	19.3344	3	0.00344	2.06365	1	0.8	0	0	0	1	-1	0	-1	0.00867888	0.00867888	sp|O60279|SUSD5_HUMAN	SUSD5	277	8404390	20450900	-1		0	0	0	N	0.871681
SS_EXoO_02162022_HCD_KS	3637	1255.68	1694.84	847.922	2	1	TVTPTSQPVR		1085.59	0 3 0 0	N(3)	(N)(N(N))	3206	0 1 0 0;0 2 0 0;	609.238	1	25.5799	28.1631	20.7825	3	0.00287	1.69203	1	0.88889	0	0	0	1	-1	0	-1	0.00433839	0.00433839	sp|Q04900|MUC24_HUMAN;sp|Q04900-2|MUC24_HUMAN;sp|Q04900-3|MUC24_HUMAN;sp|Q04900-4|MUC24_HUMAN	CD164;CD16;CD16;CD16	148;148;135;129	6902710	16745300	-1		0	0	0	N	0.966217
SS_EXoO_02162022_HCD_KS	3699	1271.64	1694.84	847.922	2	1	TVTPTSQPVR		1085.59	0 3 0 0	N(3)	(N)(N(N))	3206	0 1 0 0;0 2 0 0;	609.238	1	25.8707	27.3167	23.1854	3	0.00288	1.69793	1	0.83333	0	0	0	1	-1	0	-1	0.00531915	0.00531915	sp|Q04900|MUC24_HUMAN;sp|Q04900-2|MUC24_HUMAN;sp|Q04900-3|MUC24_HUMAN;sp|Q04900-4|MUC24_HUMAN	CD164;CD16;CD16;CD16	148;148;135;129	6902710	16745300	-1		0	0	0	N	1.03342
SS_EXoO_02162022_HCD_KS	4771	1520.73	1795.85	898.428	2	1	STSTLPAGEGPK	12,Guanidinyl[K];	1186.61	0 3 0 0	N(3)	(N)(N(N))	3206	0 1 0 0;0 2 0 0;	609.238	1	33.3128	41.0715	18.9038	3	0.00356	1.98108	1	1.09091	0	0	0	1	-1	0	-1	0	0	sp|P18827|SDC1_HUMAN	SDC1	89	19307300	57123300	-1		0	0	0	N	0.871137
SS_EXoO_02162022_HCD_KS	4775	1521.58	1795.85	898.428	2	1	STSTLPAGEGPK	12,Guanidinyl[K];	1186.61	0 3 0 0	N(3)	(N)(N(N))	3206	0 1 0 0;0 2 0 0;	609.238	1	20.9548	24.6807	14.0351	3	0.00356	1.98108	1	0.81818	0	0	0	1	-1	0	-1	0.00949668	0.00949668	sp|P18827|SDC1_HUMAN	SDC1	89	19307300	57123300	-1		0	0	0	N	0.930921
SS_EXoO_02162022_HCD_KS	4834	1534.33	1795.85	898.428	2	1	STSTLPAGEGPK	12,Guanidinyl[K];	1186.61	0 3 0 0	N(3)	(N)(N(N))	3206	0 1 0 0;0 2 0 0;	609.238	1	32.8149	39.6031	20.2084	3	0.00337	1.87862	1	1	0	0	0	1	-1	0	-1	0	0	sp|P18827|SDC1_HUMAN	SDC1	89	19307300	57123300	-1		0	0	0	N	0.866382
SS_EXoO_02162022_HCD_KS	4898	1548.3	1795.85	898.427	2	1	STSTLPAGEGPK	12,Guanidinyl[K];	1186.61	0 3 0 0	N(3)	(N)(N(N))	3206	0 1 0 0;0 2 0 0;	609.238	1	23.8673	26.6728	18.6572	3	0.00333	1.853	1	0.90909	0	0	0	1	-1	0	-1	0.00614125	0.00614125	sp|P18827|SDC1_HUMAN	SDC1	89	19307300	57123300	-1		0	0	0	N	0.963398
SS_EXoO_02162022_HCD_KS	4903	1549.4	1795.85	898.427	2	1	STSTLPAGEGPK	12,Guanidinyl[K];	1186.61	0 3 0 0	N(3)	(N)(N(N))	3206	0 1 0 0;0 2 0 0;	609.238	1	21.8741	25.9788	14.2511	3	0.00333	1.853	1	0.90909	0	0	0	1	-1	0	-1	0.00867888	0.00867888	sp|P18827|SDC1_HUMAN	SDC1	89	19307300	57123300	-1		0	0	0	N	0.867993
SS_EXoO_02162022_HCD_KS	4963	1563.15	1795.85	898.427	2	1	STSTLPAGEGPK	12,Guanidinyl[K];	1186.61	0 3 0 0	N(3)	(N)(N(N))	3206	0 1 0 0;0 2 0 0;	609.238	1	28.8298	31.9601	23.0163	3	0.00334	1.8608	1	0.95455	0	0	0	1	-1	0	-1	0	0	sp|P18827|SDC1_HUMAN	SDC1	89	19307300	57123300	-1		0	0	0	N	0.986938
SS_EXoO_02162022_HCD_KS	5427	1661.97	1642.81	821.907	2	1	TSVNSVTGIR		1033.56	0 3 0 0	N(3)	(N)(N(N))	3206	0 1 0 0;0 2 0 0;	609.238	1	33.4515	41.0906	19.2646	3	0.00478	2.9107	1	1.16667	0	0	0	1	-1	0	-1	0	0	sp|Q86YL7|PDPN_HUMAN;sp|Q86YL7-3|PDPN_HUMAN;sp|Q86YL7-4|PDPN_HUMAN;sp|Q86YL7-5|PDPN_HUMAN;sp|Q86YL7-6|PDPN_HUMAN	PDPN;PDP;PDP;PDP;PDP	70;146;146;28;28	3617020	9638960	-1		0	0	0	N	0.860706
SS_EXoO_02162022_HCD_KS	5477	1671.09	1795.85	898.428	2	1	STSTLPAGEGPK	12,Guanidinyl[K];	1186.61	0 3 0 0	N(3)	(N)(N(N))	3206	0 1 0 0;0 2 0 0;	609.238	1	28.2933	29.6086	25.8506	3	0.00369	2.05458	1	0.90909	0	0	0	1	-1	0	-1	0.00342466	0.00342466	sp|P18827|SDC1_HUMAN	SDC1	89	70044100	194853000	-1		0	0	0	N	0.929914
SS_EXoO_02162022_HCD_KS	5482	1671.97	1642.81	821.908	2	1	TSVNSVTGIR		1033.56	0 3 0 0	N(3)	(N)(N(N))	3206	0 1 0 0;0 2 0 0;	609.238	1	22.8405	26.1825	16.634	3	0.00618	3.75924	1	0.77778	0	0	0	1	-1	0	-1	0.00809717	0.00809717	sp|Q86YL7|PDPN_HUMAN;sp|Q86YL7-3|PDPN_HUMAN;sp|Q86YL7-4|PDPN_HUMAN;sp|Q86YL7-5|PDPN_HUMAN;sp|Q86YL7-6|PDPN_HUMAN	PDPN;PDP;PDP;PDP;PDP	70;146;146;28;28	349701000	827429000	-1		0	0	0	N	0.858402
SS_EXoO_02162022_HCD_KS	5506	1677.16	1642.81	821.908	2	1	TSVNSVTGIR		1033.56	0 3 0 0	N(3)	(N)(N(N))	3206	0 1 0 0;0 2 0 0;	609.238	1	56.2466	70.0038	30.6976	3	0.0065	3.95403	1	1.38889	0	0	0	1	-1	0	-1	0	0	sp|Q86YL7|PDPN_HUMAN;sp|Q86YL7-3|PDPN_HUMAN;sp|Q86YL7-4|PDPN_HUMAN;sp|Q86YL7-5|PDPN_HUMAN;sp|Q86YL7-6|PDPN_HUMAN	PDPN;PDP;PDP;PDP;PDP	70;146;146;28;28	348789000	825050000	-1		0	0	0	N	0.91213
SS_EXoO_02162022_HCD_KS	5508	1677.54	1642.81	821.908	2	1	TSVNSVTGIR		1033.56	0 3 0 0	N(3)	(N)(N(N))	3206	0 1 0 0;0 2 0 0;	609.238	1	25.7487	28.2332	21.1347	3	0.0065	3.95403	1	0.83333	0	0	0	1	-1	0	-1	0.00433839	0.00433839	sp|Q86YL7|PDPN_HUMAN;sp|Q86YL7-3|PDPN_HUMAN;sp|Q86YL7-4|PDPN_HUMAN;sp|Q86YL7-5|PDPN_HUMAN;sp|Q86YL7-6|PDPN_HUMAN	PDPN;PDP;PDP;PDP;PDP	70;146;146;28;28	348789000	825050000	-1		0	0	0	N	0.952447
SS_EXoO_02162022_HCD_KS	5556	1686.1	1795.85	898.428	2	1	STSTLPAGEGPK	12,Guanidinyl[K];	1186.61	0 3 0 0	N(3)	(N)(N(N))	3206	0 1 0 0;0 2 0 0;	609.238	1	33.044	36.7028	26.2491	3	0.00363	2.0234	1	0.90909	0	0	0	1	-1	0	-1	0	0	sp|P18827|SDC1_HUMAN	SDC1	89	70044100	194853000	-1		0	0	0	N	0.840087
SS_EXoO_02162022_HCD_KS	5586	1692.17	1642.81	821.908	2	1	TSVNSVTGIR		1033.56	0 3 0 0	N(3)	(N)(N(N))	3206	0 1 0 0;0 2 0 0;	609.238	1	45.3778	53.8058	29.7258	3	0.00626	3.80916	1	1.16667	0	0	0	1	-1	0	-1	0	0	sp|Q86YL7|PDPN_HUMAN;sp|Q86YL7-3|PDPN_HUMAN;sp|Q86YL7-4|PDPN_HUMAN;sp|Q86YL7-5|PDPN_HUMAN;sp|Q86YL7-6|PDPN_HUMAN	PDPN;PDP;PDP;PDP;PDP	70;146;146;28;28	348789000	825050000	-1		0	0	0	N	0.800703
SS_EXoO_02162022_HCD_KS	5746	1722.81	1642.81	821.908	2	1	TSVNSVTGIR		1033.56	0 3 0 0	N(3)	(N)(N(N))	3206	0 1 0 0;0 2 0 0;	609.238	1	33.8904	40.1389	22.286	3	0.00645	3.92603	1	1.05556	0	0	0	1	-1	0	-1	0	0	sp|Q86YL7|PDPN_HUMAN;sp|Q86YL7-3|PDPN_HUMAN;sp|Q86YL7-4|PDPN_HUMAN;sp|Q86YL7-5|PDPN_HUMAN;sp|Q86YL7-6|PDPN_HUMAN	PDPN;PDP;PDP;PDP;PDP	70;146;146;28;28	348789000	825050000	-1		0	0	0	N	0.966976
SS_EXoO_02162022_HCD_KS	5986	1771.37	1642.8	821.906	2	1	TSVNSVTGIR		1033.56	0 3 0 0	N(3)	(N)(N(N))	3206	0 1 0 0;0 2 0 0;	609.238	1	22.6943	24.4544	19.4254	3	0.00319	1.94406	1	0.83333	0	0	0	1	-1	0	-1	0.00949668	0.00949668	sp|Q86YL7|PDPN_HUMAN;sp|Q86YL7-3|PDPN_HUMAN;sp|Q86YL7-4|PDPN_HUMAN;sp|Q86YL7-5|PDPN_HUMAN;sp|Q86YL7-6|PDPN_HUMAN	PDPN;PDP;PDP;PDP;PDP	70;146;146;28;28	6386660	15540200	-1		0	0	0	N	0.9151
SS_EXoO_02162022_HCD_KS	6120	1797.66	1966.95	983.979	2	1	TLQPQTGEITNR		1357.71	0 3 0 0	N(3)	(N)(N(N))	3206	0 1 0 0;0 2 0 0;	609.238	1	25.4597	27.2207	22.1892	3	0.00462	2.34969	1	0.81818	0	0	0	1	-1	0	-1	0.00531915	0.00531915	sp|Q6ZSS7|MFSD6_HUMAN	MFSD6	225	4092140	12065300	-1		0	0	0	N	1.03508
SS_EXoO_02162022_HCD_KS	6197	1813.9	1966.95	983.979	2	1	TLQPQTGEITNR		1357.71	0 3 0 0	N(3)	(N)(N(N))	3206	0 1 0 0;0 2 0 0;	609.238	1	26.0261	27.1371	23.9627	3	0.00473	2.40663	1	0.77273	0	0	0	1	-1	0	-1	0.00614125	0.00614125	sp|Q6ZSS7|MFSD6_HUMAN	MFSD6	225	4092140	12065300	-1		0	0	0	N	1.00646
SS_EXoO_02162022_HCD_KS	6898	1952.09	1822.86	911.933	2	1	STPPGGITVDNR		1213.62	0 3 0 0	N(3)	(N)(N(N))	3206	0 1 0 0;0 2 0 0;	609.238	1	28.1949	33.1247	19.0395	3	0.0025	1.37077	1	0.81818	0	0	0	1	-1	0	-1	0	0	sp|Q6UXI9|NPNT_HUMAN;sp|Q6UXI9-2|NPNT_HUMAN;sp|Q6UXI9-3|NPNT_HUMAN;sp|Q6UXI9-4|NPNT_HUMAN;sp|Q6UXI9-5|NPNT_HUMAN;sp|Q6UXI9-6|NPNT_HUMAN	NPNT;NPN;NPN;NPN;NPN;NPN	362;362;392;392;362;379	14873600	39362100	-1		0	0	0	N	0.959246
SS_EXoO_02162022_HCD_KS	7646	2082.79	2360.09	1180.55	2	1	SPVSSDPVHMSPLEPR	10,Oxidation[M];	1750.84	0 3 0 0	N(3)	(N)(N(N))	3206	0 1 0 0;0 2 0 0;	609.238	1	42.0041	53.1215	21.3575	3	0.00564	2.39174	1	0.93333	0	0	0	1	-1	0	-1	0	0	sp|Q9NQX5|NPDC1_HUMAN	NPDC1	161	1796480	7378850	-1		0	0	0	N	1.10324
SS_EXoO_02162022_HCD_KS	7736	2099.09	2360.09	1180.55	2	1	SPVSSDPVHMSPLEPR	10,Oxidation[M];	1750.84	0 3 0 0	N(3)	(N)(N(N))	3206	0 1 0 0;0 2 0 0;	609.238	1	33.33	40.0386	20.871	3	0.00557	2.35869	1	0.8	0	0	0	1	-1	0	-1	0	0	sp|Q9NQX5|NPDC1_HUMAN	NPDC1	161	1796480	7378850	-1		0	0	0	N	1.28653
SS_EXoO_02162022_HCD_KS	7838	2117.87	2423.06	1212.04	2	1	TTTTTSAGAEAAEGQFDR		1813.82	0 3 0 0	N(3)	(N)(N(N))	3206	0 1 0 0;0 2 0 0;	609.238	1	28.5366	35.6499	15.3263	3	0.00492	2.03243	1	0.82353	0	0	0	1	-1	0	-1	0	0	sp|O75976|CBPD_HUMAN	CPD	40	2589150	10122500	-1		0	0	0	N	1.17806
SS_EXoO_02162022_HCD_KS	7930	2133.56	2423.06	1212.04	2	1	TTTTTSAGAEAAEGQFDR		1813.82	0 3 0 0	N(3)	(N)(N(N))	3206	0 1 0 0;0 2 0 0;	609.238	1	38.9229	50.8503	16.772	3	0.00501	2.0671	1	0.97059	0	0	0	1	-1	0	-1	0	0	sp|O75976|CBPD_HUMAN	CPD	40	2399950	9827490	-1		0	0	0	N	1.00189
SS_EXoO_02162022_HCD_KS	7942	2135.44	2071.99	1036.5	2	1	TTIYPVSEQPSAK	13,Guanidinyl[K];	1462.75	0 3 0 0	N(3)	(N)(N(N))	3206	0 1 0 0;0 2 0 0;	609.238	1	28.8091	33.0312	20.9682	3	0.00183	0.885	1	0.83333	0	0	0	1	-1	0	-1	0	0	sp|P13611|CSPG2_HUMAN;sp|P13611-2|CSPG2_HUMAN;sp|P13611-5|CSPG2_HUMAN	VCAN;VCA;VCA	1687;700;1687	5339290	14123900	-1		0	0	0	N	1.00835
SS_EXoO_02162022_HCD_KS	7953	2137.77	2071.99	1036.5	2	1	TTIYPVSEQPSAK	13,Guanidinyl[K];	1462.75	0 3 0 0	N(3)	(N)(N(N))	3206	0 1 0 0;0 2 0 0;	609.238	1	25.3788	27.0936	22.1943	3	0.002	0.96608	1	0.70833	0	0	0	1	-1	0	-1	0.00614125	0.00614125	sp|P13611|CSPG2_HUMAN;sp|P13611-2|CSPG2_HUMAN;sp|P13611-5|CSPG2_HUMAN	VCAN;VCA;VCA	1687;700;1687	5339290	14123900	-1		0	0	0	N	1.00798
SS_EXoO_02162022_HCD_KS	8034	2151.59	2071.99	1036.5	2	1	TTIYPVSEQPSAK	13,Guanidinyl[K];	1462.75	0 3 0 0	N(3)	(N)(N(N))	3206	0 1 0 0;0 2 0 0;	609.238	1	25.0185	26.7204	21.8579	3	0.00321	1.55102	1	0.70833	0	0	0	1	-1	0	-1	0.00614125	0.00614125	sp|P13611|CSPG2_HUMAN;sp|P13611-2|CSPG2_HUMAN;sp|P13611-5|CSPG2_HUMAN	VCAN;VCA;VCA	1687;700;1687	5339290	14123900	-1		0	0	0	N	1.03996
SS_EXoO_02162022_HCD_KS	9238	2362.78	1747.85	874.429	2	1	TITSSAELFK	10,Guanidinyl[K];	1138.61	0 3 0 0	N(3)	(N)(N(N))	3206	0 1 0 0;0 2 0 0;	609.238	1	22.3191	25.9353	15.6032	3	0.00256	1.46449	1	0.94444	0	0	0	1	-1	0	-1	0.00867888	0.00867888	sp|O95490|AGRL2_HUMAN;sp|O95490-2|AGRL2_HUMAN;sp|O95490-3|AGRL2_HUMAN;sp|O95490-4|AGRL2_HUMAN;sp|O95490-5|AGRL2_HUMAN;sp|O95490-6|AGRL2_HUMAN;sp|O95490-7|AGRL2_HUMAN	ADGRL2;ADGRL;ADGRL;ADGRL;ADGRL;ADGRL;ADGRL	406;406;406;406;406;406;406	4719500	11340500	-1		0	0	0	N	0.994186
SS_EXoO_02162022_HCD_KS	9474	2403.16	1765.91	883.458	2	1	SLSTALAQVPK	11,Guanidinyl[K];	1156.67	0 3 0 0	N(3)	(N)(N(N))	3206	0 1 0 0;0 2 0 0;	609.238	1	21.3691	24.5046	15.546	3	0.0022	1.24452	1	0.8	0	0	0	1	-1	0	-1	0.00949668	0.00949668	sp|Q96F05|CK024_HUMAN	C11orf24	187	15947800	40757500	-1		0	0	0	N	0.983566
SS_EXoO_02162022_HCD_KS	10281	2540.66	2344.09	1172.55	2	1	SPVSSDPVHMSPLEPR		1734.85	0 3 0 0	N(3)	(N)(N(N))	3206	0 1 0 0;0 2 0 0;	609.238	1	63.5853	85.1536	23.5298	3	0.00469	2.00065	1	1.16667	0	0	0	1	-1	0	-1	0	0	sp|Q9NQX5|NPDC1_HUMAN	NPDC1	161	7961360	28397500	-1		0	0	0	N	1.05752
SS_EXoO_02162022_HCD_KS	10368	2556.07	2344.09	1172.55	2	1	SPVSSDPVHMSPLEPR		1734.85	0 3 0 0	N(3)	(N)(N(N))	3206	0 1 0 0;0 2 0 0;	609.238	1	75.3748	102.241	25.4807	3	0.00477	2.03308	1	1.23333	0	0	0	1	-1	0	-1	0	0	sp|Q9NQX5|NPDC1_HUMAN	NPDC1	161	7961360	28397500	-1		0	0	0	N	1.08076
SS_EXoO_02162022_HCD_KS	10447	2569.31	2344.09	1172.55	2	1	SPVSSDPVHMSPLEPR		1734.85	0 3 0 0	N(3)	(N)(N(N))	3206	0 1 0 0;0 2 0 0;	609.238	1	59.1387	78.3334	23.4914	3	0.00475	2.02625	1	1.1	0	0	0	1	-1	0	-1	0	0	sp|Q9NQX5|NPDC1_HUMAN	NPDC1	161	7961360	28397500	-1		0	0	0	N	1.35173
SS_EXoO_02162022_HCD_KS	11262	2701.98	1778.89	889.95	2	1	TSAVTPDIPLR		1169.65	0 3 0 0	N(3)	(N)(N(N))	3206	0 1 0 0;0 2 0 0;	609.238	1	27.1878	30.6481	20.7617	3	0.00304	1.70652	1	0.85	0	0	0	1	-1	0	-1	0	0	sp|Q7L1W4|LRC8D_HUMAN	LRRC8D	102	59195800	154695000	-1		0	0	0	N	0.787911
SS_EXoO_02162022_HCD_KS	11357	2717.3	1778.89	889.95	2	1	TSAVTPDIPLR		1169.65	0 3 0 0	N(3)	(N)(N(N))	3206	0 1 0 0;0 2 0 0;	609.238	1	35.997	44.0919	20.9637	3	0.00298	1.67616	1	1.05	0	0	0	1	-1	0	-1	0	0	sp|Q7L1W4|LRC8D_HUMAN	LRRC8D	102	59195800	154695000	-1		0	0	0	N	1.00355
SS_EXoO_02162022_HCD_KS	12313	2863.1	2706.28	1353.64	2	1	TETVTPSEAPVLAAEPEADK	20,Guanidinyl[K];	2097.03	0 3 0 0	N(3)	(N)(N(N))	3206	0 1 0 0;0 2 0 0;	609.238	1	72.8885	105.211	12.861	3	0.00723	2.67257	1	1.18421	0	0	0	1	-1	0	-1	0	0	sp|Q8NBS9|TXND5_HUMAN;sp|Q8NBS9-2|TXND5_HUMAN	TXNDC5;TXNDC	302;194	3641990	16288300	-1		0	0	0	N	1.29144
SS_EXoO_02162022_HCD_KS	12421	2879.7	2706.28	1353.64	2	1	TETVTPSEAPVLAAEPEADK	20,Guanidinyl[K];	2097.03	0 3 0 0	N(3)	(N)(N(N))	3206	0 1 0 0;0 2 0 0;	609.238	1	34.6655	51.0409	4.25398	2	0.00705	2.60458	0.66667	0.78947	0	0	0	1	-1	0	-1	0	0	sp|Q8NBS9|TXND5_HUMAN;sp|Q8NBS9-2|TXND5_HUMAN	TXNDC5;TXNDC	302;194	3641990	16288300	-1		0	0	0	N	1.38194
SS_EXoO_02162022_HCD_KS	16429	3535.77	4173.87	835.581	5	1	STDVQTDPQTLKPSGFHEDDPFFYDEHTLR	12,Guanidinyl[K];	3564.63	0 3 0 0	N(3)	(N)(N(N))	3206	0 1 0 0;0 2 0 0;	609.238	1	22.991	31.5977	7.00719	2	0.00564	1.35072	0.66667	0.44828	0	0	0	1	-1	0	-1	0	0	sp|Q96DB9|FXYD5_HUMAN;sp|Q96DB9-2|FXYD5_HUMAN	FXYD5;FXYD	114;43	12824000	132590000	-1		0	0	0	N	1.0116
SS_EXoO_02162022_HCD_KS	16573	3561.06	4173.88	1044.22	4	1	STDVQTDPQTLKPSGFHEDDPFFYDEHTLR	12,Guanidinyl[K];	3564.63	0 3 0 0	N(3)	(N)(N(N))	3206	0 1 0 0;0 2 0 0;	609.238	1	53.367	77.2314	9.04748	2	0.00755	1.80856	0.66667	0.82759	0	0	0	1	-1	0	-1	0	0	sp|Q96DB9|FXYD5_HUMAN;sp|Q96DB9-2|FXYD5_HUMAN	FXYD5;FXYD	114;43	6493080	70521100	-1		0	0	0	N	0.971686
SS_EXoO_02162022_HCD_KS	16669	3578.86	4173.88	1044.22	4	1	STDVQTDPQTLKPSGFHEDDPFFYDEHTLR	12,Guanidinyl[K];	3564.63	0 3 0 0	N(3)	(N)(N(N))	3206	0 1 0 0;0 2 0 0;	609.238	1	53.8723	70.0435	23.8402	3	0.00848	2.03281	1	0.75862	0	0	0	1	-1	0	-1	0	0	sp|Q96DB9|FXYD5_HUMAN;sp|Q96DB9-2|FXYD5_HUMAN	FXYD5;FXYD	114;43	6493080	70521100	-1		0	0	0	N	0.892986
SS_EXoO_02162022_HCD_KS	12850	2946.26	2978.27	1489.64	2	1	SAAPIGSGEDEVQQTAAR		1786.86	0 3 2 0	N(3)A(2)	(N)(N(A))(N(A))	2919	0 1 0 0;0 1 1 0;0 2 0 0;0 2 1 0;0 2 2 0;0 3 0 0;0 3 1 0;	1191.43	1	27.1787	38.2706	6.57946	3	-0.01969	-6.61	0.375	0.79412	0	0	0	0	2.82489e-05	9.35322e-07	-1	0	9.35322e-07	sp|Q9NX61|T161A_HUMAN;sp|Q9NX61-2|T161A_HUMAN	TMEM161A;TMEM161	416;313	1933870	4093670	-1		0	0	0	N	1.65404
SS_EXoO_02162022_HCD_KS	11891	2801.67	2686.19	1343.6	2	1	TVENQQGQDIDDNWVK	16,Guanidinyl[K];	1930.89	0 3 0 1	N(3)F(1)	(N)(N(N(F)))	3150	0 1 0 0;0 2 0 0;0 2 0 1;0 3 0 0;	755.296	1	42.4819	62.9933	4.38935	2	0.00651	2.42347	0.4	1.06667	0	0	0	1	-1	0	-1	0	0	sp|Q9BRK5|CAB45_HUMAN;sp|Q9BRK5-2|CAB45_HUMAN;sp|Q9BRK5-5|CAB45_HUMAN;sp|Q9BRK5-6|CAB45_HUMAN	SDF4;SDF;SDF;SDF	265;162;33;265	18024800	76090500	-1		0	0	0	N	2.12023
SS_EXoO_02162022_HCD_KS	11908	2804.54	2686.19	1343.6	2	1	TVENQQGQDIDDNWVK	16,Guanidinyl[K];	1930.89	0 3 0 1	N(3)F(1)	(N)(N(N(F)))	3150	0 1 0 0;0 2 0 0;0 2 0 1;0 3 0 0;	755.296	1	48.8037	72.7092	4.40768	2	0.00648	2.41156	0.4	1.16667	0	0	0	1	-1	0	-1	0	0	sp|Q9BRK5|CAB45_HUMAN;sp|Q9BRK5-2|CAB45_HUMAN;sp|Q9BRK5-5|CAB45_HUMAN;sp|Q9BRK5-6|CAB45_HUMAN	SDF4;SDF;SDF;SDF	265;162;33;265	18024800	76090500	-1		0	0	0	N	2.09471
SS_EXoO_02162022_HCD_KS	4730	1512.02	1998.93	999.968	2	1	STSTLPAGEGPK	12,Guanidinyl[K];	1186.61	0 4 0 0	N(4)	(N(N))(N(N))	2910	0 1 0 0;0 2 0 0;0 3 0 0;	812.317	1	26.2235	24.7296	28.9979	3	0.00511	2.55796	1	0.86364	0	0	0	1	-1	0	-1	0.00867888	0.00867888	sp|P18827|SDC1_HUMAN	SDC1	89	44885500	129840000	-1		0	0	0	N	1.01033
SS_EXoO_02162022_HCD_KS	4802	1528.23	1998.93	999.968	2	1	STSTLPAGEGPK	12,Guanidinyl[K];	1186.61	0 4 0 0	N(4)	(N(N))(N(N))	2910	0 1 0 0;0 2 0 0;0 3 0 0;	812.317	1	42.8738	46.3642	36.3916	3	0.00503	2.51594	1	1.09091	0	0	0	1	-1	0	-1	0	0	sp|P18827|SDC1_HUMAN	SDC1	89	44885500	129840000	-1		0	0	0	N	0.900891
SS_EXoO_02162022_HCD_KS	4882	1545.68	1998.93	999.968	2	1	STSTLPAGEGPK	12,Guanidinyl[K];	1186.61	0 4 0 0	N(4)	(N(N))(N(N))	2910	0 1 0 0;0 2 0 0;0 3 0 0;	812.317	1	31.9232	31.3417	33.0033	3	0.00499	2.49493	1	0.90909	0	0	0	1	-1	0	-1	0	0	sp|P18827|SDC1_HUMAN	SDC1	89	44885500	129840000	-1		0	0	0	N	0.914726
SS_EXoO_02162022_HCD_KS	5225	1620.45	2533.15	845.054	3	1	TETSNLEHLGHETPR		1720.82	0 4 0 0	N(4)	(N(N))(N(N))	2910	0 1 0 0;0 2 0 0;0 3 0 0;	812.317	1	30.8185	30.7176	31.0059	3	0.00495	1.95416	1	0.78571	0	0	0	1	-1	0	-1	0	0	sp|Q9UJJ9|GNPTG_HUMAN	GNPTG	274	1850300	7774370	-1		0	0	0	N	0.993406
SS_EXoO_02162022_HCD_KS	5474	1670.64	1845.89	923.448	2	1	TSVNSVTGIR		1033.56	0 4 0 0	N(4)	(N(N))(N(N))	2910	0 1 0 0;0 2 0 0;0 3 0 0;	812.317	1	33.9815	29.1483	42.9574	3	0.00742	4.0193	1	0.77778	0	0	0	1	-1	0	-1	0.00433839	0.00433839	sp|Q86YL7|PDPN_HUMAN;sp|Q86YL7-3|PDPN_HUMAN;sp|Q86YL7-4|PDPN_HUMAN;sp|Q86YL7-5|PDPN_HUMAN;sp|Q86YL7-6|PDPN_HUMAN	PDPN;PDP;PDP;PDP;PDP	70;146;146;28;28	308401000	806738000	-1		0	0	0	N	0.883665
SS_EXoO_02162022_HCD_KS	6791	1933.37	2102.03	1051.52	2	1	TTTLPSSVISQR		1289.71	0 4 0 0	N(4)	(N(N))(N(N))	2910	0 1 0 0;0 2 0 0;0 3 0 0;	812.317	1	25.9701	25.2176	27.3675	3	0.00399	1.89778	1	0.81818	0	0	0	1	-1	0	-1	0.00867888	0.00867888	sp|O00592-2|PODXL_HUMAN	PODX	232	4743780	14181600	-1		0	0	0	N	0.935314
SS_EXoO_02162022_HCD_KS	6886	1949.95	2102.03	1051.52	2	1	TTTLPSSVISQR		1289.71	0 4 0 0	N(4)	(N(N))(N(N))	2910	0 1 0 0;0 2 0 0;0 3 0 0;	812.317	1	28.517	27.1313	31.0905	3	0.00384	1.82832	1	0.86364	0	0	0	1	-1	0	-1	0.00614125	0.00614125	sp|O00592-2|PODXL_HUMAN	PODX	232	4743780	14181600	-1		0	0	0	N	0.98153
SS_EXoO_02162022_HCD_KS	7402	2040.77	2525.1	1263.05	2	1	TTTTSAGAEAAEGQFDR		1712.77	0 4 0 0	N(4)	(N(N))(N(N))	2910	0 1 0 0;0 2 0 0;0 3 0 0;	812.317	1	18.3801	24.9093	6.25439	2	0.00561	2.21979	0.5	0.71875	0	0	0	1	-1	0	-1	0.00867888	0.00867888	sp|O75976|CBPD_HUMAN	CPD	41	1090740	4031810	-1		0	0	0	N	1.26739
SS_EXoO_02162022_HCD_KS	7771	2107.08	2626.14	1313.58	2	1	TTTTTSAGAEAAEGQFDR		1813.82	0 4 0 0	N(4)	(N(N))(N(N))	2910	0 1 0 0;0 2 0 0;0 3 0 0;	812.317	1	25.7532	37.0471	4.77867	2	0.00747	2.84607	0.5	0.91176	0	0	0	1	-1	0	-1	0	0	sp|O75976|CBPD_HUMAN	CPD	40	31356100	122676000	-1		0	0	0	N	1.10719
SS_EXoO_02162022_HCD_KS	7857	2122.11	2626.14	1313.58	2	1	TTTTTSAGAEAAEGQFDR		1813.82	0 4 0 0	N(4)	(N(N))(N(N))	2910	0 1 0 0;0 2 0 0;0 3 0 0;	812.317	1	80.2747	110.159	24.7753	3	0.00733	2.79123	1	1.29412	0	0	0	1	-1	0	-1	0	0	sp|O75976|CBPD_HUMAN	CPD	40	31356100	122676000	-1		0	0	0	N	0.916132
SS_EXoO_02162022_HCD_KS	7859	2122.35	2626.14	1313.58	2	1	TTTTTSAGAEAAEGQFDR		1813.82	0 4 0 0	N(4)	(N(N))(N(N))	2910	0 1 0 0;0 2 0 0;0 3 0 0;	812.317	1	49.0917	72.8846	4.90487	2	0.00733	2.79123	0.5	1.08824	0	0	0	1	-1	0	-1	0	0	sp|O75976|CBPD_HUMAN	CPD	40	31356100	122676000	-1		0	0	0	N	0.916979
SS_EXoO_02162022_HCD_KS	7863	2122.92	2102.03	1051.52	2	1	TTTLPSSVISQR		1289.71	0 4 0 0	N(4)	(N(N))(N(N))	2910	0 1 0 0;0 2 0 0;0 3 0 0;	812.317	1	29.8582	31.9627	25.9498	3	0.0032	1.5229	1	1	0	0	0	1	-1	0	-1	0	0	sp|O00592-2|PODXL_HUMAN	PODX	232	9038510	24909700	-1		0	0	0	N	1.00539
SS_EXoO_02162022_HCD_KS	7936	2134.47	2626.14	1313.58	2	1	TTTTTSAGAEAAEGQFDR		1813.82	0 4 0 0	N(4)	(N(N))(N(N))	2910	0 1 0 0;0 2 0 0;0 3 0 0;	812.317	1	76.1049	103.401	25.4117	3	0.00731	2.78209	1	1.23529	0	0	0	1	-1	0	-1	0	0	sp|O75976|CBPD_HUMAN	CPD	40	31356100	122676000	-1		0	0	0	N	0.930311
SS_EXoO_02162022_HCD_KS	8016	2148.07	2626.14	1313.58	2	1	TTTTTSAGAEAAEGQFDR		1813.82	0 4 0 0	N(4)	(N(N))(N(N))	2910	0 1 0 0;0 2 0 0;0 3 0 0;	812.317	1	71.8926	101.663	16.6054	3	0.00714	2.72041	0.75	1.26471	0	0	0	1	-1	0	-1	0	0	sp|O75976|CBPD_HUMAN	CPD	40	31356100	122676000	-1		0	0	0	N	0.966241
SS_EXoO_02162022_HCD_KS	8018	2148.47	2626.14	1313.58	2	1	TTTTTSAGAEAAEGQFDR		1813.82	0 4 0 0	N(4)	(N(N))(N(N))	2910	0 1 0 0;0 2 0 0;0 3 0 0;	812.317	1	26.3483	37.6262	5.40374	2	0.00714	2.72041	0.5	0.79412	0	0	0	1	-1	0	-1	0	0	sp|O75976|CBPD_HUMAN	CPD	40	31356100	122676000	-1		0	0	0	N	0.919503
SS_EXoO_02162022_HCD_KS	8113	2165.9	2626.14	1313.58	2	1	TTTTTSAGAEAAEGQFDR		1813.82	0 4 0 0	N(4)	(N(N))(N(N))	2910	0 1 0 0;0 2 0 0;0 3 0 0;	812.317	1	41.0873	55.2773	14.7346	3	0.00684	2.60313	0.75	1.08824	0	0	0	1	-1	0	-1	0	0	sp|O75976|CBPD_HUMAN	CPD	40	31356100	122676000	-1		0	0	0	N	1.05492
SS_EXoO_02162022_HCD_KS	8200	2181.1	2626.14	1313.58	2	1	TTTTTSAGAEAAEGQFDR		1813.82	0 4 0 0	N(4)	(N(N))(N(N))	2910	0 1 0 0;0 2 0 0;0 3 0 0;	812.317	1	25.3916	31.7108	13.656	3	0.00669	2.54829	0.75	0.79412	0	0	0	1	-1	0	-1	0	0	sp|O75976|CBPD_HUMAN	CPD	40	32679600	127782000	-1		0	0	0	N	1.27966
SS_EXoO_02162022_HCD_KS	9232	2361.91	1950.93	975.969	2	1	TITSSAELFK	10,Guanidinyl[K];	1138.61	0 4 0 0	N(4)	(N(N))(N(N))	2910	0 1 0 0;0 2 0 0;0 3 0 0;	812.317	1	24.8078	25.7751	23.0115	3	0.00334	1.71363	1	0.88889	0	0	0	1	-1	0	-1	0.00867888	0.00867888	sp|O95490|AGRL2_HUMAN;sp|O95490-2|AGRL2_HUMAN;sp|O95490-3|AGRL2_HUMAN;sp|O95490-4|AGRL2_HUMAN;sp|O95490-5|AGRL2_HUMAN;sp|O95490-6|AGRL2_HUMAN;sp|O95490-7|AGRL2_HUMAN	ADGRL2;ADGRL;ADGRL;ADGRL;ADGRL;ADGRL;ADGRL	406;406;406;406;406;406;406	71709600	204373000	-1		0	0	0	N	0.817854
SS_EXoO_02162022_HCD_KS	9312	2375.59	1950.93	975.969	2	1	TITSSAELFK	10,Guanidinyl[K];	1138.61	0 4 0 0	N(4)	(N(N))(N(N))	2910	0 1 0 0;0 2 0 0;0 3 0 0;	812.317	1	29.2783	33.1293	22.1266	3	0.00336	1.72286	1	0.94444	0	0	0	1	-1	0	-1	0	0	sp|O95490|AGRL2_HUMAN;sp|O95490-2|AGRL2_HUMAN;sp|O95490-3|AGRL2_HUMAN;sp|O95490-4|AGRL2_HUMAN;sp|O95490-5|AGRL2_HUMAN;sp|O95490-6|AGRL2_HUMAN;sp|O95490-7|AGRL2_HUMAN	ADGRL2;ADGRL;ADGRL;ADGRL;ADGRL;ADGRL;ADGRL	406;406;406;406;406;406;406	71709600	204373000	-1		0	0	0	N	0.872828
SS_EXoO_02162022_HCD_KS	9467	2401.77	2813.33	1407.17	2	1	TTVEIVTMSHQALGDVAGR	8,Oxidation[M];	2001.01	0 4 0 0	N(4)	(N(N))(N(N))	2910	0 1 0 0;0 2 0 0;0 3 0 0;	812.317	1	28.9775	35.0002	17.7925	3	0.0061	2.16867	1	0.77778	0	0	0	1	-1	0	-1	0	0	sp|P01130|LDLR_HUMAN;sp|P01130-2|LDLR_HUMAN;sp|P01130-3|LDLR_HUMAN;sp|P01130-4|LDLR_HUMAN;sp|P01130-5|LDLR_HUMAN;sp|P01130-6|LDLR_HUMAN	LDLR;LDL;LDL;LDL;LDL;LDL	760;582;592;719;760;639	296673	1384560	-1		0	0	0	N	1.6546
SS_EXoO_02162022_HCD_KS	9650	2434.65	2547.17	849.728	3	1	SPVSSDPVHMSPLEPR		1734.85	0 4 0 0	N(4)	(N(N))(N(N))	2910	0 1 0 0;0 2 0 0;0 3 0 0;	812.317	1	34.8007	43.5536	18.5453	3	0.00321	1.2599	0.75	0.8	0	0	0	1	-1	0	-1	0	0	sp|Q9NQX5|NPDC1_HUMAN	NPDC1	161	4292580	18964500	-1		0	0	0	N	0.824168
SS_EXoO_02162022_HCD_KS	9747	2451.2	2547.17	849.728	3	1	SPVSSDPVHMSPLEPR		1734.85	0 4 0 0	N(4)	(N(N))(N(N))	2910	0 1 0 0;0 2 0 0;0 3 0 0;	812.317	1	24.5203	27.4534	19.0732	3	0.00297	1.16568	0.75	0.66667	0	0	0	1	-1	0	-1	0.00531915	0.00531915	sp|Q9NQX5|NPDC1_HUMAN	NPDC1	161	4292580	18964500	-1		0	0	0	N	1.02584
SS_EXoO_02162022_HCD_KS	11137	2681.82	2279.09	1140.05	2	1	SFQSTSAPYPVIK	13,Guanidinyl[K];	1466.76	0 4 0 0	N(4)	(N(N))(N(N))	2910	0 1 0 0;0 2 0 0;0 3 0 0;	812.317	1	36.6233	46.0569	19.1037	3	0.00451	1.98026	0.75	1.04167	0	0	0	1	-1	0	-1	0	0	sp|Q8IZA0|K319L_HUMAN;sp|Q8IZA0-2|K319L_HUMAN	KIAA0319L;KIAA0319	295;295	7844350	26960700	-1		0	0	0	N	0.923364
SS_EXoO_02162022_HCD_KS	11235	2697.23	2279.09	1140.05	2	1	SFQSTSAPYPVIK	13,Guanidinyl[K];	1466.76	0 4 0 0	N(4)	(N(N))(N(N))	2910	0 1 0 0;0 2 0 0;0 3 0 0;	812.317	1	28.2766	32.1353	21.1105	3	0.00454	1.99079	0.75	0.875	0	0	0	1	-1	0	-1	0	0	sp|Q8IZA0|K319L_HUMAN;sp|Q8IZA0-2|K319L_HUMAN	KIAA0319L;KIAA0319	295;295	7844350	26960700	-1		0	0	0	N	1.06944
SS_EXoO_02162022_HCD_KS	11528	2744.28	2641.24	1321.12	2	1	TSLPLVTTPAPETCEGR	14,Carbamidomethyl[C];	1828.91	0 4 0 0	N(4)	(N(N))(N(N))	2910	0 1 0 0;0 2 0 0;0 3 0 0;	812.317	1	44.7283	66.0992	5.03958	2	0.00658	2.49171	0.5	1.0625	0	0	0	1	-1	0	-1	0	0	sp|Q04900|MUC24_HUMAN;sp|Q04900-2|MUC24_HUMAN;sp|Q04900-3|MUC24_HUMAN;sp|Q04900-4|MUC24_HUMAN;sp|Q04900-5|MUC24_HUMAN	CD164;CD16;CD16;CD16;CD16	48;48;48;48;48	3600830	15168300	-1		0	0	0	N	1.133
SS_EXoO_02162022_HCD_KS	11618	2757.64	2641.24	1321.12	2	1	TSLPLVTTPAPETCEGR	14,Carbamidomethyl[C];	1828.91	0 4 0 0	N(4)	(N(N))(N(N))	2910	0 1 0 0;0 2 0 0;0 3 0 0;	812.317	1	41.1885	60.5794	5.17677	2	0.00688	2.60377	0.5	1	0	0	0	1	-1	0	-1	0	0	sp|Q04900|MUC24_HUMAN;sp|Q04900-2|MUC24_HUMAN;sp|Q04900-3|MUC24_HUMAN;sp|Q04900-4|MUC24_HUMAN;sp|Q04900-5|MUC24_HUMAN	CD164;CD16;CD16;CD16;CD16	48;48;48;48;48	3600830	15168300	-1		0	0	0	N	0.990973
SS_EXoO_02162022_HCD_KS	11640	2761.76	2323.13	1162.07	2	1	TTAVTITSSAELFK	14,Guanidinyl[K];	1510.81	0 4 0 0	N(4)	(N(N))(N(N))	2910	0 1 0 0;0 2 0 0;0 3 0 0;	812.317	1	31.0884	39.8115	14.8883	3	0.00475	2.04258	0.75	0.96154	0	0	0	1	-1	0	-1	0	0	sp|O95490|AGRL2_HUMAN;sp|O95490-2|AGRL2_HUMAN;sp|O95490-3|AGRL2_HUMAN;sp|O95490-4|AGRL2_HUMAN;sp|O95490-5|AGRL2_HUMAN;sp|O95490-6|AGRL2_HUMAN;sp|O95490-7|AGRL2_HUMAN	ADGRL2;ADGRL;ADGRL;ADGRL;ADGRL;ADGRL;ADGRL	402;402;402;402;402;402;402	3094440	9410160	-1		0	0	0	N	0.998999
SS_EXoO_02162022_HCD_KS	11703	2770.61	2323.13	1162.07	2	1	TTAVTITSSAELFK	14,Guanidinyl[K];	1510.81	0 4 0 0	N(4)	(N(N))(N(N))	2910	0 1 0 0;0 2 0 0;0 3 0 0;	812.317	1	27.4532	34.2956	14.746	3	0.00474	2.04086	0.75	0.92308	0	0	0	1	-1	0	-1	0	0	sp|O95490|AGRL2_HUMAN;sp|O95490-2|AGRL2_HUMAN;sp|O95490-3|AGRL2_HUMAN;sp|O95490-4|AGRL2_HUMAN;sp|O95490-5|AGRL2_HUMAN;sp|O95490-6|AGRL2_HUMAN;sp|O95490-7|AGRL2_HUMAN	ADGRL2;ADGRL;ADGRL;ADGRL;ADGRL;ADGRL;ADGRL	402;402;402;402;402;402;402	3094440	9410160	-1		0	0	0	N	1.08776
SS_EXoO_02162022_HCD_KS	12046	2826.29	2797.33	933.116	3	1	TTVEIVTMSHQALGDVAGR		1985.01	0 4 0 0	N(4)	(N(N))(N(N))	2910	0 1 0 0;0 2 0 0;0 3 0 0;	812.317	1	25.2781	31.59	13.556	3	0.00449	1.60588	0.75	0.61111	0	0	0	1	-1	0	-1	0	0	sp|P01130|LDLR_HUMAN;sp|P01130-2|LDLR_HUMAN;sp|P01130-3|LDLR_HUMAN;sp|P01130-4|LDLR_HUMAN;sp|P01130-5|LDLR_HUMAN;sp|P01130-6|LDLR_HUMAN	LDLR;LDL;LDL;LDL;LDL;LDL	760;582;592;719;760;639	13865900	220115000	-1		0	0	0	N	0.989289
SS_EXoO_02162022_HCD_KS	12074	2829.31	2797.34	1399.17	2	1	TTVEIVTMSHQALGDVAGR		1985.01	0 4 0 0	N(4)	(N(N))(N(N))	2910	0 1 0 0;0 2 0 0;0 3 0 0;	812.317	1	48.2669	61.6252	23.4585	3	0.00901	3.22241	1	1	0	0	0	1	-1	0	-1	0	0	sp|P01130|LDLR_HUMAN;sp|P01130-2|LDLR_HUMAN;sp|P01130-3|LDLR_HUMAN;sp|P01130-4|LDLR_HUMAN;sp|P01130-5|LDLR_HUMAN;sp|P01130-6|LDLR_HUMAN	LDLR;LDL;LDL;LDL;LDL;LDL	760;582;592;719;760;639	857820	3617240	-1		0	0	0	N	1.19243
SS_EXoO_02162022_HCD_KS	12129	2836.89	2676.28	1338.65	2	1	TPQASFQSTSAPYPVIK	17,Guanidinyl[K];	1863.96	0 4 0 0	N(4)	(N(N))(N(N))	2910	0 1 0 0;0 2 0 0;0 3 0 0;	812.317	1	68.2751	91.7647	24.6516	3	0.0067	2.50503	1	1.25	0	0	0	1	-1	0	-1	0	0	sp|Q8IZA0|K319L_HUMAN;sp|Q8IZA0-2|K319L_HUMAN	KIAA0319L;KIAA0319	291;291	13738400	58921800	-1		0	0	0	N	1.09995
SS_EXoO_02162022_HCD_KS	12136	2837.99	2676.28	1338.65	2	1	TPQASFQSTSAPYPVIK	17,Guanidinyl[K];	1863.96	0 4 0 0	N(4)	(N(N))(N(N))	2910	0 1 0 0;0 2 0 0;0 3 0 0;	812.317	1	37.0833	50.1012	12.9071	3	0.0067	2.50503	0.75	0.90625	0	0	0	1	-1	0	-1	0	0	sp|Q8IZA0|K319L_HUMAN;sp|Q8IZA0-2|K319L_HUMAN	KIAA0319L;KIAA0319	291;291	13738400	58921800	-1		0	0	0	N	1.04768
SS_EXoO_02162022_HCD_KS	12173	2842.85	2676.28	892.765	3	1	TPQASFQSTSAPYPVIK	17,Guanidinyl[K];	1863.96	0 4 0 0	N(4)	(N(N))(N(N))	2910	0 1 0 0;0 2 0 0;0 3 0 0;	812.317	1	35.6724	45.4912	17.4376	3	0.00336	1.25517	0.75	0.875	0	0	0	1	-1	0	-1	0	0	sp|Q8IZA0|K319L_HUMAN;sp|Q8IZA0-2|K319L_HUMAN	KIAA0319L;KIAA0319	291;291	45450300	200357000	-1		0	0	0	N	0.874803
SS_EXoO_02162022_HCD_KS	12242	2853.1	2676.28	1338.65	2	1	TPQASFQSTSAPYPVIK	17,Guanidinyl[K];	1863.96	0 4 0 0	N(4)	(N(N))(N(N))	2910	0 1 0 0;0 2 0 0;0 3 0 0;	812.317	1	74.4956	100.261	26.6456	3	0.00663	2.47738	1	1.25	0	0	0	1	-1	0	-1	0	0	sp|Q8IZA0|K319L_HUMAN;sp|Q8IZA0-2|K319L_HUMAN	KIAA0319L;KIAA0319	291;291	13738400	58921800	-1		0	0	0	N	1.01894
SS_EXoO_02162022_HCD_KS	12244	2853.29	2676.28	1338.65	2	1	TPQASFQSTSAPYPVIK	17,Guanidinyl[K];	1863.96	0 4 0 0	N(4)	(N(N))(N(N))	2910	0 1 0 0;0 2 0 0;0 3 0 0;	812.317	1	36.2603	48.2931	13.9136	3	0.00663	2.47738	0.75	0.84375	0	0	0	1	-1	0	-1	0	0	sp|Q8IZA0|K319L_HUMAN;sp|Q8IZA0-2|K319L_HUMAN	KIAA0319L;KIAA0319	291;291	13738400	58921800	-1		0	0	0	N	1.08613
SS_EXoO_02162022_HCD_KS	12269	2856.96	2676.28	892.765	3	1	TPQASFQSTSAPYPVIK	17,Guanidinyl[K];	1863.96	0 4 0 0	N(4)	(N(N))(N(N))	2910	0 1 0 0;0 2 0 0;0 3 0 0;	812.317	1	34.2374	43.4224	17.1794	3	0.00339	1.26526	0.75	0.8125	0	0	0	1	-1	0	-1	0	0	sp|Q8IZA0|K319L_HUMAN;sp|Q8IZA0-2|K319L_HUMAN	KIAA0319L;KIAA0319	291;291	45450300	200357000	-1		0	0	0	N	0.901366
SS_EXoO_02162022_HCD_KS	12338	2867.4	2676.28	1338.65	2	1	TPQASFQSTSAPYPVIK	17,Guanidinyl[K];	1863.96	0 4 0 0	N(4)	(N(N))(N(N))	2910	0 1 0 0;0 2 0 0;0 3 0 0;	812.317	1	54.5531	70.6425	24.6726	3	0.00686	2.56407	1	1.09375	0	0	0	1	-1	0	-1	0	0	sp|Q8IZA0|K319L_HUMAN;sp|Q8IZA0-2|K319L_HUMAN	KIAA0319L;KIAA0319	291;291	13738400	58921800	-1		0	0	0	N	1.03225
SS_EXoO_02162022_HCD_KS	12341	2867.74	2676.28	1338.65	2	1	TPQASFQSTSAPYPVIK	17,Guanidinyl[K];	1863.96	0 4 0 0	N(4)	(N(N))(N(N))	2910	0 1 0 0;0 2 0 0;0 3 0 0;	812.317	1	31.5181	41.6767	12.6522	3	0.00686	2.56407	0.75	0.84375	0	0	0	1	-1	0	-1	0	0	sp|Q8IZA0|K319L_HUMAN;sp|Q8IZA0-2|K319L_HUMAN	KIAA0319L;KIAA0319	291;291	13738400	58921800	-1		0	0	0	N	1.12509
SS_EXoO_02162022_HCD_KS	16154	3488.26	4376.96	876.197	5	1	STDVQTDPQTLKPSGFHEDDPFFYDEHTLR	12,Guanidinyl[K];	3564.63	0 4 0 0	N(4)	(N(N))(N(N))	2910	0 1 0 0;0 2 0 0;0 3 0 0;	812.317	1	30.916	43.2822	7.95015	2	0.00925	2.11338	0.5	0.55172	0	0	0	1	-1	0	-1	0	0	sp|Q96DB9|FXYD5_HUMAN;sp|Q96DB9-2|FXYD5_HUMAN	FXYD5;FXYD	114;43	18283000	215613000	-1		0	0	0	N	0.97256
SS_EXoO_02162022_HCD_KS	16218	3499.98	4376.95	1094.99	4	1	STDVQTDPQTLKPSGFHEDDPFFYDEHTLR	12,Guanidinyl[K];	3564.63	0 4 0 0	N(4)	(N(N))(N(N))	2910	0 1 0 0;0 2 0 0;0 3 0 0;	812.317	1	46.3247	51.8787	36.0102	3	0.00628	1.43392	1	0.62069	0	0	0	1	-1	0	-1	0	0	sp|Q96DB9|FXYD5_HUMAN;sp|Q96DB9-2|FXYD5_HUMAN	FXYD5;FXYD	114;43	6246800	74619100	-1		0	0	0	N	0.949675
SS_EXoO_02162022_HCD_KS	16222	3500.84	4376.95	1094.99	4	1	STDVQTDPQTLKPSGFHEDDPFFYDEHTLR	12,Guanidinyl[K];	3564.63	0 4 0 0	N(4)	(N(N))(N(N))	2910	0 1 0 0;0 2 0 0;0 3 0 0;	812.317	1	40.8705	43.8046	35.4216	3	0.00628	1.43392	1	0.56897	0	0	0	1	-1	0	-1	0	0	sp|Q96DB9|FXYD5_HUMAN;sp|Q96DB9-2|FXYD5_HUMAN	FXYD5;FXYD	114;43	6246800	74619100	-1		0	0	0	N	1.04096
SS_EXoO_02162022_HCD_KS	16266	3508.27	4376.96	876.197	5	1	STDVQTDPQTLKPSGFHEDDPFFYDEHTLR	12,Guanidinyl[K];	3564.63	0 4 0 0	N(4)	(N(N))(N(N))	2910	0 1 0 0;0 2 0 0;0 3 0 0;	812.317	1	22.8529	25.6514	17.6555	3	0.00885	2.02085	0.75	0.36207	0	0	0	1	-1	0	-1	0.00867888	0.00867888	sp|Q96DB9|FXYD5_HUMAN;sp|Q96DB9-2|FXYD5_HUMAN	FXYD5;FXYD	114;43	18283000	215613000	-1		0	0	0	N	1.08115
SS_EXoO_02162022_HCD_KS	5205	1616.27	2736.23	912.747	3	1	TETSNLEHLGHETPR		1720.82	0 5 0 0	N(5)	(N)(N(N))(N(N))	3216	0 1 0 0;0 2 0 0;0 3 0 0;0 4 0 0;	1015.4	1	65.0386	80.3141	36.6698	3	0.00559	2.04356	1	1.25	0	0	0	0	5.20487e-35	3.1478e-36	-1	0	3.1478e-36	sp|Q9UJJ9|GNPTG_HUMAN	GNPTG	274	5573310	23750600	-1		0	0	0	N	0.984926
SS_EXoO_02162022_HCD_KS	5283	1632.59	2736.23	912.747	3	1	TETSNLEHLGHETPR		1720.82	0 5 0 0	N(5)	(N)(N(N))(N(N))	3216	0 1 0 0;0 2 0 0;0 3 0 0;0 4 0 0;	1015.4	1	33.2317	33.0238	33.6178	3	0.00545	1.99093	1	0.82143	0	0	0	0	4.64584e-32	2.97387e-33	-1	0	2.97387e-33	sp|Q9UJJ9|GNPTG_HUMAN	GNPTG	274	5573310	23750600	-1		0	0	0	N	0.964862
SS_EXoO_02162022_HCD_KS	6637	1904.72	2829.23	1415.12	2	1	TTTTTSAGAEAAEGQFDR		1813.82	0 5 0 0	N(5)	(N)(N(N))(N(N))	3216	0 1 0 0;0 2 0 0;0 3 0 0;0 4 0 0;	1015.4	1	23.8613	26.974	18.0806	3	0.00876	3.09542	0.8	0.70588	0	0	0	0	1.06967e-16	3.95988e-18	-1	0.00614125	0.00614125	sp|O75976|CBPD_HUMAN	CPD	40	482445	1958260	-1		0	0	0	N	1.18755
SS_EXoO_02162022_HCD_KS	6771	1929.7	2305.11	1153.06	2	1	TTTLPSSVISQR		1289.71	0 5 0 0	N(5)	(N)(N(N))(N(N))	3216	0 1 0 0;0 2 0 0;0 3 0 0;0 4 0 0;	1015.4	1	32.7289	33.1048	32.0308	3	0.00473	2.05225	0.8	0.95455	0	0	0	0	1.57433e-30	1.16043e-31	-1	0	1.16043e-31	sp|O00592-2|PODXL_HUMAN	PODX	232	28213600	96831400	-1		0	0	0	N	1.00749
SS_EXoO_02162022_HCD_KS	6789	1932.96	2829.23	1415.12	2	1	TTTTTSAGAEAAEGQFDR		1813.82	0 5 0 0	N(5)	(N)(N(N))(N(N))	3216	0 1 0 0;0 2 0 0;0 3 0 0;0 4 0 0;	1015.4	1	34.193	39.4154	24.4944	3	0.00856	3.02403	1	0.85294	0	0	0	0	3.69281e-23	1.33459e-24	-1	0	1.33459e-24	sp|O75976|CBPD_HUMAN	CPD	40	16163400	69088000	-1		0	0	0	N	1.17256
SS_EXoO_02162022_HCD_KS	6851	1943.96	2829.22	943.745	3	1	TTTTTSAGAEAAEGQFDR		1813.82	0 5 0 0	N(5)	(N)(N(N))(N(N))	3216	0 1 0 0;0 2 0 0;0 3 0 0;0 4 0 0;	1015.4	1	20.6289	24.5932	13.2667	3	0.00416	1.46989	0.6	0.61765	0	0	0	0	6.85016e-12	1.77437e-13	-1	0.00949668	0.00949668	sp|O75976|CBPD_HUMAN	CPD	40	20848700	92757800	-1		0	0	0	N	0.838471
SS_EXoO_02162022_HCD_KS	6870	1946.94	2829.23	1415.12	2	1	TTTTTSAGAEAAEGQFDR		1813.82	0 5 0 0	N(5)	(N)(N(N))(N(N))	3216	0 1 0 0;0 2 0 0;0 3 0 0;0 4 0 0;	1015.4	1	66.8672	91.5476	21.0324	3	0.00876	3.09684	0.8	1.23529	0	0	0	0	1.13893e-19	4.46379e-21	-1	0	4.46379e-21	sp|O75976|CBPD_HUMAN	CPD	40	7071550	29890000	-1		0	0	0	N	0.984177
SS_EXoO_02162022_HCD_KS	6872	1947.37	2829.23	1415.12	2	1	TTTTTSAGAEAAEGQFDR		1813.82	0 5 0 0	N(5)	(N)(N(N))(N(N))	3216	0 1 0 0;0 2 0 0;0 3 0 0;0 4 0 0;	1015.4	1	35.0555	46.7604	13.3176	3	0.00876	3.09684	0.6	0.88235	0	0	0	0	6.08158e-12	1.57217e-13	-1	0	1.57217e-13	sp|O75976|CBPD_HUMAN	CPD	40	7071550	29890000	-1		0	0	0	N	0.976323
SS_EXoO_02162022_HCD_KS	6917	1955.83	2829.23	1415.12	2	1	TTTTTSAGAEAAEGQFDR		1813.82	0 5 0 0	N(5)	(N)(N(N))(N(N))	3216	0 1 0 0;0 2 0 0;0 3 0 0;0 4 0 0;	1015.4	1	59.7101	80.4128	21.2621	3	0.00876	3.09472	0.8	1.14706	0	0	0	0	6.66683e-20	2.18642e-21	-1	0	2.18642e-21	sp|O75976|CBPD_HUMAN	CPD	40	7071550	29890000	-1		0	0	0	N	0.927535
SS_EXoO_02162022_HCD_KS	6920	1956.27	2829.23	1415.12	2	1	TTTTTSAGAEAAEGQFDR		1813.82	0 5 0 0	N(5)	(N)(N(N))(N(N))	3216	0 1 0 0;0 2 0 0;0 3 0 0;0 4 0 0;	1015.4	1	26.4034	34.0582	12.1874	3	0.00876	3.09472	0.6	0.76471	0	0	0	0	8.72822e-11	2.03021e-12	-1	0	2.03021e-12	sp|O75976|CBPD_HUMAN	CPD	40	7071550	29890000	-1		0	0	0	N	0.983911
SS_EXoO_02162022_HCD_KS	7001	1970.71	2829.23	1415.12	2	1	TTTTTSAGAEAAEGQFDR		1813.82	0 5 0 0	N(5)	(N)(N(N))(N(N))	3216	0 1 0 0;0 2 0 0;0 3 0 0;0 4 0 0;	1015.4	1	26.9733	31.3268	18.8884	3	0.0089	3.14703	0.8	0.76471	0	0	0	0	1.66013e-17	5.45351e-19	-1	0	5.45351e-19	sp|O75976|CBPD_HUMAN	CPD	40	16678300	70678700	-1		0	0	0	N	1.03503
SS_EXoO_02162022_HCD_KS	7082	1985.06	2829.23	1415.12	2	1	TTTTTSAGAEAAEGQFDR		1813.82	0 5 0 0	N(5)	(N)(N(N))(N(N))	3216	0 1 0 0;0 2 0 0;0 3 0 0;0 4 0 0;	1015.4	1	27.5976	32.2886	18.8856	3	0.00912	3.22267	0.8	0.79412	0	0	0	0	1.67095e-17	5.83474e-19	-1	0	5.83474e-19	sp|O75976|CBPD_HUMAN	CPD	40	16678300	70678700	-1		0	0	0	N	1.18953
SS_EXoO_02162022_HCD_KS	7158	1998.19	2829.23	1415.12	2	1	TTTTTSAGAEAAEGQFDR		1813.82	0 5 0 0	N(5)	(N)(N(N))(N(N))	3216	0 1 0 0;0 2 0 0;0 3 0 0;0 4 0 0;	1015.4	1	30.7261	36.8792	19.2989	3	0.00872	3.08128	0.8	0.85294	0	0	0	0	6.41871e-18	2.20115e-19	-1	0	2.20115e-19	sp|O75976|CBPD_HUMAN	CPD	40	9682250	41225600	-1		0	0	0	N	0.963989
SS_EXoO_02162022_HCD_KS	7167	2000.37	2829.23	1415.12	2	1	TTTTTSAGAEAAEGQFDR		1813.82	0 5 0 0	N(5)	(N)(N(N))(N(N))	3216	0 1 0 0;0 2 0 0;0 3 0 0;0 4 0 0;	1015.4	1	17.6917	25.1223	3.89222	2	0.00872	3.08128	0.4	0.67647	0	0	0	0	0.0180245	0.00189781	-1	0.00867888	0.00946884	sp|O75976|CBPD_HUMAN	CPD	40	9682250	41225600	-1		0	0	0	N	1.13962
SS_EXoO_02162022_HCD_KS	7221	2010.16	2829.22	943.745	3	1	TTTTTSAGAEAAEGQFDR		1813.82	0 5 0 0	N(5)	(N)(N(N))(N(N))	3216	0 1 0 0;0 2 0 0;0 3 0 0;0 4 0 0;	1015.4	1	19.5482	27.6851	4.43686	2	0.00463	1.63743	0.4	0.67647	0	0	0	0	0.00509827	0.00147695	-1	0.00433839	0.00551739	sp|O75976|CBPD_HUMAN	CPD	40	32650400	145367000	-1		0	0	0	N	0.946371
SS_EXoO_02162022_HCD_KS	7254	2014.74	2829.23	1415.12	2	1	TTTTTSAGAEAAEGQFDR		1813.82	0 5 0 0	N(5)	(N)(N(N))(N(N))	3216	0 1 0 0;0 2 0 0;0 3 0 0;0 4 0 0;	1015.4	1	72.6183	96.8687	27.5819	3	0.00856	3.02685	1	1.26471	0	0	0	0	3.25744e-26	1.45116e-27	-1	0	1.45116e-27	sp|O75976|CBPD_HUMAN	CPD	40	9682250	41225600	-1		0	0	0	N	0.906581
SS_EXoO_02162022_HCD_KS	7258	2015.66	2829.23	1415.12	2	1	TTTTTSAGAEAAEGQFDR		1813.82	0 5 0 0	N(5)	(N)(N(N))(N(N))	3216	0 1 0 0;0 2 0 0;0 3 0 0;0 4 0 0;	1015.4	1	31.7133	46.212	4.78698	2	0.00856	3.02685	0.4	0.91176	0	0	0	0	0.00214463	0.00140272	-1	0	0.00140272	sp|O75976|CBPD_HUMAN	CPD	40	9682250	41225600	-1		0	0	0	N	1.04753
SS_EXoO_02162022_HCD_KS	7266	2017.44	2829.23	1415.12	2	1	TTTTTSAGAEAAEGQFDR		1813.82	0 5 0 0	N(5)	(N)(N(N))(N(N))	3216	0 1 0 0;0 2 0 0;0 3 0 0;0 4 0 0;	1015.4	1	60.0326	81.0018	21.0899	3	0.00855	3.02261	0.8	1.20588	0	0	0	0	9.96081e-20	4.15897e-21	-1	0	4.15897e-21	sp|O75976|CBPD_HUMAN	CPD	40	9682250	41225600	-1		0	0	0	N	0.888786
SS_EXoO_02162022_HCD_KS	7267	2017.72	2829.23	1415.12	2	1	TTTTTSAGAEAAEGQFDR		1813.82	0 5 0 0	N(5)	(N)(N(N))(N(N))	3216	0 1 0 0;0 2 0 0;0 3 0 0;0 4 0 0;	1015.4	1	36.2259	48.1342	14.1105	3	0.00855	3.02261	0.6	0.94118	0	0	0	0	9.61053e-13	2.46436e-14	-1	0	2.46436e-14	sp|O75976|CBPD_HUMAN	CPD	40	9682250	41225600	-1		0	0	0	N	1.07089
SS_EXoO_02162022_HCD_KS	7314	2025.86	2829.22	943.745	3	1	TTTTTSAGAEAAEGQFDR		1813.82	0 5 0 0	N(5)	(N)(N(N))(N(N))	3216	0 1 0 0;0 2 0 0;0 3 0 0;0 4 0 0;	1015.4	1	31.6971	46.1606	4.83623	2	0.00458	1.61728	0.4	0.88235	0	0	0	0	0.00189692	0.00140001	-1	0	0.00140001	sp|O75976|CBPD_HUMAN	CPD	40	53106700	236564000	-1		0	0	0	N	0.897533
SS_EXoO_02162022_HCD_KS	7362	2033.91	2829.23	1415.12	2	1	TTTTTSAGAEAAEGQFDR		1813.82	0 5 0 0	N(5)	(N)(N(N))(N(N))	3216	0 1 0 0;0 2 0 0;0 3 0 0;0 4 0 0;	1015.4	1	57.6222	74.1607	26.9079	3	0.00875	3.09118	1	1.14706	0	0	0	0	1.49446e-25	1.02941e-26	-1	0	1.02941e-26	sp|O75976|CBPD_HUMAN	CPD	40	16678300	70678700	-1		0	0	0	N	0.898754
SS_EXoO_02162022_HCD_KS	7363	2034.18	2829.23	1415.12	2	1	TTTTTSAGAEAAEGQFDR		1813.82	0 5 0 0	N(5)	(N)(N(N))(N(N))	3216	0 1 0 0;0 2 0 0;0 3 0 0;0 4 0 0;	1015.4	1	25.4874	32.4082	12.6345	3	0.00875	3.09118	0.6	0.76471	0	0	0	0	3.02843e-11	8.30736e-13	-1	0	8.30736e-13	sp|O75976|CBPD_HUMAN	CPD	40	16678300	70678700	-1		0	0	0	N	1.06835
SS_EXoO_02162022_HCD_KS	7460	2051.15	2829.23	1415.12	2	1	TTTTTSAGAEAAEGQFDR		1813.82	0 5 0 0	N(5)	(N)(N(N))(N(N))	3216	0 1 0 0;0 2 0 0;0 3 0 0;0 4 0 0;	1015.4	1	28.7533	34.0012	19.0073	3	0.00876	3.09472	0.8	0.79412	0	0	0	0	1.26114e-17	4.4232e-19	-1	0	4.4232e-19	sp|O75976|CBPD_HUMAN	CPD	40	16414100	69607300	-1		0	0	0	N	1.13607
SS_EXoO_02162022_HCD_KS	7859	2122.35	2627.15	1314.08	2	1	TTTSAGAEAAEGQFDR		1611.72	0 5 0 0	N(5)	(N)(N(N))(N(N))	3216	0 1 0 0;0 2 0 0;0 3 0 0;0 4 0 0;	1015.4	1	41.8875	61.7513	4.99757	2	0.02605	9.91633	0.6	1.1	0	0	0	0	0.00126881	0.00139747	-1	0	0.00139747	sp|O75976|CBPD_HUMAN	CPD	42	16011700	39446300	-1		0	0	0	N	0.916979
SS_EXoO_02162022_HCD_KS	8633	2257.64	2701.27	1351.14	2	1	SPQTTVVSTAEDLAPK	16,Guanidinyl[K];	1685.87	0 5 0 0	N(5)	(N)(N(N))(N(N))	3216	0 1 0 0;0 2 0 0;0 3 0 0;0 4 0 0;	1015.4	1	45.0888	52.5415	31.2481	3	0.00548	2.02743	1	1.03333	0	0	0	0	8.95887e-30	5.38795e-31	-1	0	5.38795e-31	sp|Q9ULI3|HEG1_HUMAN;sp|Q9ULI3-2|HEG1_HUMAN	HEG1;HEG	949;949	1696480	7019530	-1		0	0	0	N	1.05344
SS_EXoO_02162022_HCD_KS	11558	2749.2	2526.21	1263.61	2	1	TTAVTITSSAELFK	14,Guanidinyl[K];	1510.81	0 5 0 0	N(5)	(N)(N(N))(N(N))	3216	0 1 0 0;0 2 0 0;0 3 0 0;0 4 0 0;	1015.4	1	37.2368	44.3144	24.0926	3	0.00691	2.73557	0.8	1	0	0	0	0	9.32033e-23	5.14676e-24	-1	0	5.14676e-24	sp|O95490|AGRL2_HUMAN;sp|O95490-2|AGRL2_HUMAN;sp|O95490-3|AGRL2_HUMAN;sp|O95490-4|AGRL2_HUMAN;sp|O95490-5|AGRL2_HUMAN;sp|O95490-6|AGRL2_HUMAN;sp|O95490-7|AGRL2_HUMAN	ADGRL2;ADGRL;ADGRL;ADGRL;ADGRL;ADGRL;ADGRL	402;402;402;402;402;402;402	30098200	114567000	-1		0	0	0	N	0.989125
SS_EXoO_02162022_HCD_KS	11646	2762.73	2526.21	1263.61	2	1	TTAVTITSSAELFK	14,Guanidinyl[K];	1510.81	0 5 0 0	N(5)	(N)(N(N))(N(N))	3216	0 1 0 0;0 2 0 0;0 3 0 0;0 4 0 0;	1015.4	1	45.6163	54.3787	29.3432	3	0.00677	2.67857	0.8	1.07692	0	0	0	0	6.24755e-28	4.25351e-29	-1	0	4.25351e-29	sp|O95490|AGRL2_HUMAN;sp|O95490-2|AGRL2_HUMAN;sp|O95490-3|AGRL2_HUMAN;sp|O95490-4|AGRL2_HUMAN;sp|O95490-5|AGRL2_HUMAN;sp|O95490-6|AGRL2_HUMAN;sp|O95490-7|AGRL2_HUMAN	ADGRL2;ADGRL;ADGRL;ADGRL;ADGRL;ADGRL;ADGRL	402;402;402;402;402;402;402	30098200	114567000	-1		0	0	0	N	0.949763
SS_EXoO_02162022_HCD_KS	11741	2777.35	2526.21	1263.61	2	1	TTAVTITSSAELFK	14,Guanidinyl[K];	1510.81	0 5 0 0	N(5)	(N)(N(N))(N(N))	3216	0 1 0 0;0 2 0 0;0 3 0 0;0 4 0 0;	1015.4	1	49.7716	61.4447	28.0929	3	0.00695	2.7522	0.8	1.15385	0	0	0	0	1.03055e-26	5.03816e-28	-1	0	5.03816e-28	sp|O95490|AGRL2_HUMAN;sp|O95490-2|AGRL2_HUMAN;sp|O95490-3|AGRL2_HUMAN;sp|O95490-4|AGRL2_HUMAN;sp|O95490-5|AGRL2_HUMAN;sp|O95490-6|AGRL2_HUMAN;sp|O95490-7|AGRL2_HUMAN	ADGRL2;ADGRL;ADGRL;ADGRL;ADGRL;ADGRL;ADGRL	402;402;402;402;402;402;402	30098200	114567000	-1		0	0	0	N	0.923166
SS_EXoO_02162022_HCD_KS	12293	2860.12	3077.46	1026.49	3	1	TPTPQASFQSTSAPYPVIK	19,Guanidinyl[K];	2062.06	0 5 0 0	N(5)	(N)(N(N))(N(N))	3216	0 1 0 0;0 2 0 0;0 3 0 0;0 4 0 0;	1015.4	1	38.9564	50.6373	17.2633	3	0.00485	1.57488	0.8	0.88889	0	0	0	0	6.97847e-16	2.74537e-17	-1	0	2.74537e-17	sp|Q8IZA0|K319L_HUMAN;sp|Q8IZA0-2|K319L_HUMAN	KIAA0319L;KIAA0319	289;289	28431100	153279000	-1		0	0	0	N	0.933564
SS_EXoO_02162022_HCD_KS	12344	2868.25	3077.47	1539.24	2	1	TPTPQASFQSTSAPYPVIK	19,Guanidinyl[K];	2062.06	0 5 0 0	N(5)	(N)(N(N))(N(N))	3216	0 1 0 0;0 2 0 0;0 3 0 0;0 4 0 0;	1015.4	1	44.3368	56.536	21.6811	3	0.00828	2.69204	1	0.97222	0	0	0	0	2.51075e-20	1.09798e-21	-1	0	1.09798e-21	sp|Q8IZA0|K319L_HUMAN;sp|Q8IZA0-2|K319L_HUMAN	KIAA0319L;KIAA0319	289;289	4251920	23701100	-1		0	0	0	N	1.08197
SS_EXoO_02162022_HCD_KS	12386	2874.83	3077.46	1026.49	3	1	TPTPQASFQSTSAPYPVIK	19,Guanidinyl[K];	2062.06	0 5 0 0	N(5)	(N)(N(N))(N(N))	3216	0 1 0 0;0 2 0 0;0 3 0 0;0 4 0 0;	1015.4	1	54.0754	72.6575	19.5657	3	0.00486	1.57878	0.8	0.97222	0	0	0	0	3.45786e-18	1.29902e-19	-1	0	1.29902e-19	sp|Q8IZA0|K319L_HUMAN;sp|Q8IZA0-2|K319L_HUMAN	KIAA0319L;KIAA0319	289;289	28431100	153279000	-1		0	0	0	N	0.986397
SS_EXoO_02162022_HCD_KS	12435	2881.59	3077.47	1539.24	2	1	TPTPQASFQSTSAPYPVIK	19,Guanidinyl[K];	2062.06	0 5 0 0	N(5)	(N)(N(N))(N(N))	3216	0 1 0 0;0 2 0 0;0 3 0 0;0 4 0 0;	1015.4	1	68.9607	91.963	26.242	3	0.00847	2.75183	1	1.16667	0	0	0	0	6.77426e-25	3.96918e-26	-1	0	3.96918e-26	sp|Q8IZA0|K319L_HUMAN;sp|Q8IZA0-2|K319L_HUMAN	KIAA0319L;KIAA0319	289;289	4251920	23701100	-1		0	0	0	N	1.14156
SS_EXoO_02162022_HCD_KS	12436	2881.87	3077.47	1539.24	2	1	TPTPQASFQSTSAPYPVIK	19,Guanidinyl[K];	2062.06	0 5 0 0	N(5)	(N)(N(N))(N(N))	3216	0 1 0 0;0 2 0 0;0 3 0 0;0 4 0 0;	1015.4	1	37.6043	50.3284	13.9739	3	0.00847	2.75183	0.8	0.91667	0	0	0	0	1.31886e-12	3.1867e-14	-1	0	3.1867e-14	sp|Q8IZA0|K319L_HUMAN;sp|Q8IZA0-2|K319L_HUMAN	KIAA0319L;KIAA0319	289;289	4251920	23701100	-1		0	0	0	N	1.01267
SS_EXoO_02162022_HCD_KS	12481	2889.06	3077.46	1026.49	3	1	TPTPQASFQSTSAPYPVIK	19,Guanidinyl[K];	2062.06	0 5 0 0	N(5)	(N)(N(N))(N(N))	3216	0 1 0 0;0 2 0 0;0 3 0 0;0 4 0 0;	1015.4	1	26.431	30.6691	18.5604	3	0.00481	1.56221	0.8	0.63889	0	0	0	0	3.54158e-17	1.06237e-18	-1	0	1.06237e-18	sp|Q8IZA0|K319L_HUMAN;sp|Q8IZA0-2|K319L_HUMAN	KIAA0319L;KIAA0319	289;289	28431100	153279000	-1		0	0	0	N	0.902625
SS_EXoO_02162022_HCD_KS	6564	1890.51	3032.3	1011.44	3	1	TTTTTSAGAEAAEGQFDR		1813.82	0 6 0 0	N(6)	(N(N))(N(N))(N(N))	2916	0 1 0 0;0 2 0 0;0 3 0 0;0 4 0 0;0 5 0 0;	1218.48	1	26.4038	31.6054	16.7439	3	0.0065	2.14395	0.66667	0.70588	0	0	0	0	2.29033e-15	7.892e-17	-1	0	7.892e-17	sp|O75976|CBPD_HUMAN	CPD	40	37842000	192522000	-1		0	0	0	N	0.907871
SS_EXoO_02162022_HCD_KS	6583	1893.63	3032.31	1516.66	2	1	TTTTTSAGAEAAEGQFDR		1813.82	0 6 0 0	N(6)	(N(N))(N(N))(N(N))	2916	0 1 0 0;0 2 0 0;0 3 0 0;0 4 0 0;0 5 0 0;	1218.48	1	45.6555	53.1035	31.8235	3	0.0097	3.19925	1	0.97059	0	0	0	0	2.49474e-30	1.75076e-31	-1	0	1.75076e-31	sp|O75976|CBPD_HUMAN	CPD	40	7750460	36516600	-1		0	0	0	N	1.05562
SS_EXoO_02162022_HCD_KS	6589	1894.97	3032.31	1516.66	2	1	TTTTTSAGAEAAEGQFDR		1813.82	0 6 0 0	N(6)	(N(N))(N(N))(N(N))	2916	0 1 0 0;0 2 0 0;0 3 0 0;0 4 0 0;0 5 0 0;	1218.48	1	26.2775	31.5532	16.4798	3	0.0097	3.19925	0.66667	0.76471	0	0	0	0	4.18833e-15	1.24199e-16	-1	0	1.24199e-16	sp|O75976|CBPD_HUMAN	CPD	40	7750460	36516600	-1		0	0	0	N	1.02749
SS_EXoO_02162022_HCD_KS	6658	1908.73	3032.3	1011.44	3	1	TTTTTSAGAEAAEGQFDR		1813.82	0 6 0 0	N(6)	(N(N))(N(N))(N(N))	2916	0 1 0 0;0 2 0 0;0 3 0 0;0 4 0 0;0 5 0 0;	1218.48	1	30.3269	39.3714	13.5302	3	0.00649	2.13901	0.5	0.76471	0	0	0	0	3.70146e-12	8.58929e-14	-1	0	8.58929e-14	sp|O75976|CBPD_HUMAN	CPD	40	37842000	192522000	-1		0	0	0	N	0.956866
SS_EXoO_02162022_HCD_KS	6662	1909.3	3032.31	1516.66	2	1	TTTTTSAGAEAAEGQFDR		1813.82	0 6 0 0	N(6)	(N(N))(N(N))(N(N))	2916	0 1 0 0;0 2 0 0;0 3 0 0;0 4 0 0;0 5 0 0;	1218.48	1	65.0288	82.186	33.1656	3	0.0095	3.13132	1	1.20588	0	0	0	0	1.26806e-31	8.35399e-33	-1	0	8.35399e-33	sp|O75976|CBPD_HUMAN	CPD	40	7750460	36516600	-1		0	0	0	N	0.968387
SS_EXoO_02162022_HCD_KS	6663	1909.51	3032.31	1516.66	2	1	TTTTTSAGAEAAEGQFDR		1813.82	0 6 0 0	N(6)	(N(N))(N(N))(N(N))	2916	0 1 0 0;0 2 0 0;0 3 0 0;0 4 0 0;0 5 0 0;	1218.48	1	30.3487	37.5712	16.9354	3	0.0095	3.13132	0.66667	0.82353	0	0	0	0	1.47808e-15	6.05857e-17	-1	0	6.05857e-17	sp|O75976|CBPD_HUMAN	CPD	40	7750460	36516600	-1		0	0	0	N	0.955468
SS_EXoO_02162022_HCD_KS	6758	1927.06	3032.31	1516.66	2	1	TTTTTSAGAEAAEGQFDR		1813.82	0 6 0 0	N(6)	(N(N))(N(N))(N(N))	2916	0 1 0 0;0 2 0 0;0 3 0 0;0 4 0 0;0 5 0 0;	1218.48	1	28.4171	31.1226	23.3927	3	0.00933	3.07658	0.83333	0.79412	0	0	0	0	4.69999e-22	2.83376e-23	-1	0	2.83376e-23	sp|O75976|CBPD_HUMAN	CPD	40	7750460	36516600	-1		0	0	0	N	1.01347
SS_EXoO_02162022_HCD_KS	7213	2008.59	2872.3	1436.65	2	1	TTTTTTTESVEEVVR		1653.82	0 6 0 0	N(6)	(N(N))(N(N))(N(N))	2916	0 1 0 0;0 2 0 0;0 3 0 0;0 4 0 0;0 5 0 0;	1218.48	1	29.3578	30.8861	26.5196	3	0.00863	3.00425	0.83333	0.89286	0	0	0	0	3.60498e-25	2.77056e-26	-1	0	2.77056e-26	sp|P05067|A4_HUMAN;sp|P05067-2|A4_HUMAN;sp|P05067-3|A4_HUMAN;sp|P05067-4|A4_HUMAN;sp|P05067-5|A4_HUMAN;sp|P05067-6|A4_HUMAN;sp|P05067-7|A4_HUMAN;sp|P05067-8|A4_HUMAN;sp|P05067-9|A4_HUMAN;sp|P05067-10|A4_HUMAN;sp|P05067-11|A4_HUMAN	APP;AP;AP;AP;AP;AP;AP;AP;AP;AP;AP	274;274;274;274;274;274;274;274;274;218;269	723090	3060310	-1		0	0	0	N	1.14681

## Sheet: 2
Enrichment		Acquisition	Total protein groups	Total proteins	All glycopeptides	GSMs
VVA		HCD	90	165	119	459
VVA		HCD-pd-EThcD	71	129	92	285
VVA+IMPa		HCD	124	279	206	1352
VVA+IMPa		HCD-pd-EThcD	98	213	165	594

## Sheet: 3
RawName	Scan	RT	PrecursorMH	PrecursorMZ	Charge	Rank	Peptide	Mod	PeptideMH	Glycan(H,N,A,F)	GlycanComposition	PlausibleStruct	GlyID	GlyFrag	GlyMass	GlySite	TotalScore	PepScore	GlyScore	CoreMatched	MassDeviation	PPM	GlyIonRatio	byIonRatio	czIonRatio	GlyDecoy	PepDecoy	IsSmallGlycan	GlycanPEP	GlycanFDR	PeptidePEP	PeptideFDR	TotalFDR	Proteins	Genes	ProSites	MonoArea	IsotopeArea	ETDScan	LocalizedSiteGroups	LocalizedScore	LocalizedIonRatio	PreLocalizedScore	N-sequon	138/144 ratio
SS_VVA_05062022_HCD	2478	1022.11	1696.87	848.937	2	1	IRTTTSGVPR		1087.62	0 3 0 0	N(3)	(N)(N(N))	3206	0 1 0 0;0 2 0 0;	609.238	3	27.3343	28.4601	25.2435	3	0.00579	3.41377	1	0.94444	0	0	0	1	-1	0	-1	0	0	sp|Q14118|DAG1_HUMAN	DAG1	482	117722000	289060000	-1		0	0	0	N	0.981658
SS_VVA_05062022_HCD	2498	1027.39	1899.95	950.477	2	1	IRTTTSGVPR		1087.62	0 4 0 0	N(4)	(N(N))(N(N))	2910	0 1 0 0;0 2 0 0;0 3 0 0;	812.317	3	25.3418	23.882	28.0529	3	0.00659	3.46862	1	0.88889	0	0	0	1	-1	0	-1	0	0	sp|Q14118|DAG1_HUMAN	DAG1	482	100637000	275150000	-1		0	0	0	N	1.01114
SS_VVA_05062022_HCD	2518	1032.84	1696.87	848.937	2	1	IRTTTSGVPR		1087.62	0 3 0 0	N(3)	(N)(N(N))	3206	0 1 0 0;0 2 0 0;	609.238	3	21.6462	20.8492	23.1265	3	0.00685	4.03845	1	0.72222	0	0	0	1	-1	0	-1	0.00440529	0.00440529	sp|Q14118|DAG1_HUMAN	DAG1	482	117722000	289060000	-1		0	0	0	N	0.92018
SS_VVA_05062022_HCD	2541	1038.81	1899.95	950.477	2	1	IRTTTSGVPR		1087.62	0 4 0 0	N(4)	(N(N))(N(N))	2910	0 1 0 0;0 2 0 0;0 3 0 0;	812.317	3	23.4945	20.4423	29.1629	3	0.00737	3.87915	1	0.77778	0	0	0	1	-1	0	-1	0.00440529	0.00440529	sp|Q14118|DAG1_HUMAN	DAG1	482	100637000	275150000	-1		0	0	0	N	1.02446
SS_VVA_05062022_HCD	2557	1043.42	1696.87	848.937	2	1	IRTTTSGVPR		1087.62	0 3 0 0	N(3)	(N)(N(N))	3206	0 1 0 0;0 2 0 0;	609.238	3	28.1492	29.6341	25.3915	3	0.0066	3.88994	1	0.94444	0	0	0	1	-1	0	-1	0	0	sp|Q14118|DAG1_HUMAN	DAG1	482	117722000	289060000	-1		0	0	0	N	0.938282
SS_VVA_05062022_HCD	2581	1049.45	1899.95	950.477	2	1	IRTTTSGVPR		1087.62	0 4 0 0	N(4)	(N(N))(N(N))	2910	0 1 0 0;0 2 0 0;0 3 0 0;	812.317	3	27.9845	27.4112	29.0493	3	0.0069	3.63178	1	0.94444	0	0	0	1	-1	0	-1	0	0	sp|Q14118|DAG1_HUMAN	DAG1	482	100637000	275150000	-1		0	0	0	N	0.9395
SS_VVA_05062022_HCD	2599	1054.15	1696.87	848.936	2	1	IRTTTSGVPR		1087.62	0 3 0 0	N(3)	(N)(N(N))	3206	0 1 0 0;0 2 0 0;	609.238	3	25.4946	27.8319	21.1539	3	0.00531	3.12854	1	0.94444	0	0	0	1	-1	0	-1	0	0	sp|Q14118|DAG1_HUMAN	DAG1	482	117722000	289060000	-1		0	0	0	N	0.91364
SS_VVA_05062022_HCD	2623	1060.2	1899.94	950.476	2	1	IRTTTSGVPR		1087.62	0 4 0 0	N(4)	(N(N))(N(N))	2910	0 1 0 0;0 2 0 0;0 3 0 0;	812.317	3	24.9082	23.1918	28.0956	3	0.00554	2.91386	1	0.88889	0	0	0	1	-1	0	-1	0.002331	0.002331	sp|Q14118|DAG1_HUMAN	DAG1	482	100637000	275150000	-1		0	0	0	N	1.00076
SS_VVA_05062022_HCD	3393	1257.33	1741.83	871.418	2	1	TPPTTVSGK	9,Guanidinyl[K];	929.505	0 4 0 0	N(4)	(N(N))(N(N))	2910	0 1 0 0;0 2 0 0;0 3 0 0;	812.317	1	29.8594	26.6461	35.8268	3	0.00557	3.19732	1	0.9375	0	0	0	1	-1	0	-1	0	0	sp|Q6UWI2|PARM1_HUMAN	PARM1	220	14426700	39366600	-1		0	0	0	N	0.934213
SS_VVA_05062022_HCD	3394	1257.6	1741.83	871.418	2	1	TPPTTVSGK	9,Guanidinyl[K];	929.505	0 4 0 0	N(4)	(N(N))(N(N))	2910	0 1 0 0;0 2 0 0;0 3 0 0;	812.317	1	25.3654	20.9837	33.5028	3	0.00557	3.19732	1	0.875	0	0	0	1	-1	0	-1	0.00440529	0.00440529	sp|Q6UWI2|PARM1_HUMAN	PARM1	220	14426700	39366600	-1		0	0	0	N	1.02201
SS_VVA_05062022_HCD	3445	1270.71	1741.83	871.418	2	1	TPPTTVSGK	9,Guanidinyl[K];	929.505	0 4 0 0	N(4)	(N(N))(N(N))	2910	0 1 0 0;0 2 0 0;0 3 0 0;	812.317	1	33.8804	35.2282	31.3774	3	0.00561	3.22028	1	1.1875	0	0	0	1	-1	0	-1	0	0	sp|Q6UWI2|PARM1_HUMAN	PARM1	220	14426700	39366600	-1		0	0	0	N	0.882111
SS_VVA_05062022_HCD	3569	1301.83	1661.73	831.369	2	1	SGAEAQTPEDSPJR		1458.65	0 1 0 0	N(1)	(N)	2917		203.079	1	26.5733	36.2503	8.60157	1	0.00627	3.77364	1	0.84615	0	0	0	1	-1	0	-1	0	0	sp|O43493|TGON2_HUMAN;sp|O43493-3|TGON2_HUMAN;sp|O43493-4|TGON2_HUMAN;sp|O43493-5|TGON2_HUMAN;sp|O43493-7|TGON2_HUMAN	TGOLN2;TGOLN;TGOLN;TGOLN;TGOLN	140;140;140;140;140	8229620	19659300	-1		0	0	0	N	0.981708
SS_VVA_05062022_HCD	3571	1302.4	1661.73	831.369	2	1	SGAEAQTPEDSPJR		1458.65	0 1 0 0	N(1)	(N)	2917		203.079	1	23.8654	34.7383	3.67287	1	0.00627	3.77364	1	0.84615	0	0	0	1	-1	0	-1	0	0	sp|O43493|TGON2_HUMAN;sp|O43493-3|TGON2_HUMAN;sp|O43493-4|TGON2_HUMAN;sp|O43493-5|TGON2_HUMAN;sp|O43493-7|TGON2_HUMAN	TGOLN2;TGOLN;TGOLN;TGOLN;TGOLN	140;140;140;140;140	8229620	19659300	-1		0	0	0	N	0.975067
SS_VVA_05062022_HCD	3627	1316.61	1661.73	831.369	2	1	SGAEAQTPEDSPJR		1458.65	0 1 0 0	N(1)	(N)	2917		203.079	1	33.3335	46.6305	8.639	1	0.00623	3.75078	1	1	0	0	0	1	-1	0	-1	0	0	sp|O43493|TGON2_HUMAN;sp|O43493-3|TGON2_HUMAN;sp|O43493-4|TGON2_HUMAN;sp|O43493-5|TGON2_HUMAN;sp|O43493-7|TGON2_HUMAN	TGOLN2;TGOLN;TGOLN;TGOLN;TGOLN	140;140;140;140;140	8229620	19659300	-1		0	0	0	N	0.956819
SS_VVA_05062022_HCD	3679	1329.85	1661.73	831.369	2	1	SGAEAQTPEDSPJR		1458.65	0 1 0 0	N(1)	(N)	2917		203.079	1	19.8237	26.5941	7.25013	1	0.00578	3.47757	1	0.76923	0	0	0	1	-1	0	-1	0	0	sp|O43493|TGON2_HUMAN;sp|O43493-3|TGON2_HUMAN;sp|O43493-4|TGON2_HUMAN;sp|O43493-5|TGON2_HUMAN;sp|O43493-7|TGON2_HUMAN	TGOLN2;TGOLN;TGOLN;TGOLN;TGOLN	140;140;140;140;140	8229620	19659300	-1		0	0	0	N	0.909463
SS_VVA_05062022_HCD	4036	1421.09	1770.84	885.924	2	1	SQSAAVTPSSTTSSTR		1567.76	0 1 0 0	N(1)	(N)	2917		203.079	1	22.6679	30.6066	7.9245	1	0.005	2.82227	1	0.73333	0	0	0	1	-1	0	-1	0	0	sp|Q16186|ADRM1_HUMAN	ADRM1	211	2077520	6205310	-1		0	0	0	N	2.65585
SS_VVA_05062022_HCD	4054	1425.61	1770.84	885.924	2	1	SQSAAVTPSSTTSSTR		1567.76	0 1 0 0	N(1)	(N)	2917		203.079	1	25.4914	35.2983	7.27857	1	0.00495	2.79629	1	0.8	0	0	0	1	-1	0	-1	0	0	sp|Q16186|ADRM1_HUMAN	ADRM1	211	2077520	6205310	-1		0	0	0	N	3.52451
SS_VVA_05062022_HCD	4091	1435.25	1621.8	811.403	2	1	AVHPTQPSSNPAGR		1418.71	0 1 0 0	N(1)	(N)	2917		203.079	5	18.3404	23.8229	8.15855	1	0.00514	3.16795	1	0.69231	0	0	0	1	-1	0	-1	0	0	sp|Q9UPZ6|THS7A_HUMAN	THSD7A	1580	1194300	2970920	-1		0	0	0	N	0.890673
SS_VVA_05062022_HCD	4160	1453.4	1621.8	811.403	2	1	AVHPTQPSSNPAGR		1418.71	0 1 0 0	N(1)	(N)	2917		203.079	5	24.585	33.2553	8.48298	1	0.0051	3.14452	1	0.80769	0	0	0	1	-1	0	-1	0	0	sp|Q9UPZ6|THS7A_HUMAN	THSD7A	1580	1194300	2970920	-1		0	0	0	N	1.44202
SS_VVA_05062022_HCD	4430	1524.83	3150.46	1050.83	3	1	SQNRPQGQSTQPSNAAGTJTTSASTPR		2744.29	0 2 0 0	N(2)	(N(N))	2727	0 1 0 0;	406.159	1	19.7729	25.1917	9.70936	2	0.00999	3.16945	1	0.53846	0	0	0	1	-1	0	-1	0	0	sp|Q9UHD9|UBQL2_HUMAN	UBQLN2	104	981505	5432820	-1		0	0	0	N	3.71018
SS_VVA_05062022_HCD	4445	1528.86	2947.38	983.131	3	1	SQNRPQGQSTQPSNAAGTJTTSASTPR		2744.29	0 1 0 0	N(1)	(N)	2917		203.079	1	29.9979	43.4286	5.05519	1	0.00541	1.83681	1	0.69231	0	0	0	1	-1	0	-1	0	0	sp|Q9UHD9|UBQL2_HUMAN	UBQLN2	104	1849040	8972470	-1		0	0	0	N	2.91504
SS_VVA_05062022_HCD	4737	1605.54	2053.95	1027.48	2	1	GGGSGNPTTTIESPK	15,Guanidinyl[K];	1444.7	0 3 0 0	N(3)	(N)(N(N))	3206	0 1 0 0;0 2 0 0;	609.238	4	40.767	50.8544	22.0333	3	0.00541	2.63187	1	1	0	0	0	1	-1	0	-1	0	0	sp|O00592|PODXL_HUMAN;sp|O00592-2|PODXL_HUMAN	PODXL;PODX	113;113	3558530	11109700	-1		0	0	0	N	0.999784
SS_VVA_05062022_HCD	5005	1677.01	3489.59	873.153	4	1	QPTSTHPVATPTSSGHDHLMK	21,Guanidinyl[K];	2271.09	0 6 0 0	N(6)	(N(N))(N(N))(N(N))	2916	0 1 0 0;0 2 0 0;0 3 0 0;0 4 0 0;0 5 0 0;	1218.48	3	30.1807	38.715	14.3313	3	0.01963	5.62505	0.66667	0.675	0	0	0	0	9.10066e-08	5.09086e-09	-1	0	5.09086e-09	sp|O00592|PODXL_HUMAN;sp|O00592-2|PODXL_HUMAN	PODXL;PODX	193;193	16758900	109459000	-1		0	0	0	N	0.929712
SS_VVA_05062022_HCD	5019	1680.73	3286.5	822.381	4	1	QPTSTHPVATPTSSGHDHLMK	21,Guanidinyl[K];	2271.09	0 5 0 0	N(5)	(N)(N(N))(N(N))	3216	0 1 0 0;0 2 0 0;0 3 0 0;0 4 0 0;	1015.4	3	44.401	64.0767	7.86061	3	0.01079	3.2818	0.6	0.875	0	0	0	0	0.000557938	2.11397e-05	-1	0	2.11397e-05	sp|O00592|PODXL_HUMAN;sp|O00592-2|PODXL_HUMAN	PODXL;PODX	193;193	7762630	46883000	-1		0	0	0	N	1.04131
SS_VVA_05062022_HCD	5067	1693.53	3489.59	873.153	4	1	QPTSTHPVATPTSSGHDHLMK	21,Guanidinyl[K];	2271.09	0 6 0 0	N(6)	(N(N))(N(N))(N(N))	2916	0 1 0 0;0 2 0 0;0 3 0 0;0 4 0 0;0 5 0 0;	1218.48	3	37.9223	56.119	4.12843	2	0.01931	5.5322	0.33333	0.75	0	0	0	0	0.0241391	0.00698932	-1	0	0.00698932	sp|O00592|PODXL_HUMAN;sp|O00592-2|PODXL_HUMAN	PODXL;PODX	193;193	16758900	109459000	-1		0	0	0	N	0.932646
SS_VVA_05062022_HCD	5069	1693.94	1655.87	828.441	2	1	VTTKVSITR	4,Guanidinyl[K];	1046.63	0 3 0 0	N(3)	(N)(N(N))	3206	0 1 0 0;0 2 0 0;	609.238	2	33.0337	36.4099	26.7634	3	0.00394	2.37863	1	1.1875	0	0	0	1	-1	0	-1	0	0	sp|Q14118|DAG1_HUMAN	DAG1	463	10672000	27117400	-1		0	0	0	N	1.0144
SS_VVA_05062022_HCD	5071	1694.32	1655.87	828.441	2	1	VTTKVSITR	4,Guanidinyl[K];	1046.63	0 3 0 0	N(3)	(N)(N(N))	3206	0 1 0 0;0 2 0 0;	609.238	2	23.6388	25.1026	20.9202	3	0.00394	2.37863	1	1	0	0	0	1	-1	0	-1	0	0	sp|Q14118|DAG1_HUMAN	DAG1	463	10672000	27117400	-1		0	0	0	N	0.931786
SS_VVA_05062022_HCD	5099	1701.41	3286.5	822.381	4	1	QPTSTHPVATPTSSGHDHLMK	21,Guanidinyl[K];	2271.09	0 5 0 0	N(5)	(N)(N(N))(N(N))	3216	0 1 0 0;0 2 0 0;0 3 0 0;0 4 0 0;	1015.4	3	35.7946	52.9069	4.01476	2	0.01103	3.35605	0.4	0.75	0	0	0	0	0.0259468	0.00716383	-1	0	0.00716383	sp|O00592|PODXL_HUMAN;sp|O00592-2|PODXL_HUMAN	PODXL;PODX	193;193	7762630	46883000	-1		0	0	0	N	0.980463
SS_VVA_05062022_HCD	5128	1709.07	1655.87	828.441	2	1	VTTKVSITR	4,Guanidinyl[K];	1046.63	0 3 0 0	N(3)	(N)(N(N))	3206	0 1 0 0;0 2 0 0;	609.238	2	26.064	26.3621	25.5104	3	0.00397	2.39796	1	1	0	0	0	1	-1	0	-1	0	0	sp|Q14118|DAG1_HUMAN	DAG1	463	10672000	27117400	-1		0	0	0	N	0.947751
SS_VVA_05062022_HCD	5144	1713.36	3489.59	873.153	4	1	QPTSTHPVATPTSSGHDHLMK	21,Guanidinyl[K];	2271.09	0 6 0 0	N(6)	(N(N))(N(N))(N(N))	2916	0 1 0 0;0 2 0 0;0 3 0 0;0 4 0 0;0 5 0 0;	1218.48	3	20.7001	23.8409	14.8671	3	0.01939	5.55513	0.66667	0.5	0	0	0	0	4.52436e-08	2.46205e-09	-1	0	2.46205e-09	sp|O00592|PODXL_HUMAN;sp|O00592-2|PODXL_HUMAN	PODXL;PODX	193;193	16758900	109459000	-1		0	0	0	N	0.911031
SS_VVA_05062022_HCD	5162	1718.09	1768.89	884.947	2	1	SPLRQETQEAPGPR		1565.8	0 1 0 0	N(1)	(N)	2917		203.079	1	15.6715	21.9141	4.07802	1	0.0052	2.93732	1	0.69231	0	0	0	1	-1	0	-1	0.00440529	0.00440529	sp|Q99674|CGRE1_HUMAN	CGREF1	175	635365	1712130	-1		0	0	0	N	1.10334
SS_VVA_05062022_HCD	5336	1764.51	3562.63	891.413	4	1	TAEGGHQTIPGHEQDHTAVPTDQTGGRR		2953.39	0 3 0 0	N(3)	(N)(N(N))	3206	0 1 0 0;0 2 0 0;	609.238	1	20.7639	23.1921	16.2544	3	0.00343	0.96353	1	0.37037	0	0	0	1	-1	0	-1	0.002331	0.002331	sp|P23470|PTPRG_HUMAN;sp|P23470-2|PTPRG_HUMAN	PTPRG;PTPR	633;633	841212	6352990	-1		0	0	0	N	1.04044
SS_VVA_05062022_HCD	5464	1798.96	3452.27	863.824	4	1	QCDGTDNCGDGTDEEDCEPPTAHTTHCK	2,Carbamidomethyl[C];8,Carbamidomethyl[C];17,Carbamidomethyl[C];27,Carbamidomethyl[C];28,Guanidinyl[K];	3249.18	0 1 0 0	N(1)	(N)	2917		203.079	5	62.9446	96.8378	0	0	0.00973	2.81721	0	0.87037	0	0	0	1	-1	0	-1	0	0	sp|Q07954|LRP1_HUMAN	LRP1	3719	6120260	43381400	-1		0	0	0	N	0.993779
SS_VVA_05062022_HCD	5466	1799.55	3452.27	863.824	4	1	QCDGTDNCGDGTDEEDCEPPTAHTTHCK	2,Carbamidomethyl[C];8,Carbamidomethyl[C];17,Carbamidomethyl[C];27,Carbamidomethyl[C];28,Guanidinyl[K];	3249.18	0 1 0 0	N(1)	(N)	2917		203.079	5	45.829	70.5062	0	0	0.00973	2.81721	0	0.75926	0	0	0	1	-1	0	-1	0	0	sp|Q07954|LRP1_HUMAN	LRP1	3719	6120260	43381400	-1		0	0	0	N	0.998982
SS_VVA_05062022_HCD	5501	1808.89	3452.27	1151.43	3	1	QCDGTDNCGDGTDEEDCEPPTAHTTHCK	2,Carbamidomethyl[C];8,Carbamidomethyl[C];17,Carbamidomethyl[C];27,Carbamidomethyl[C];28,Guanidinyl[K];	3249.18	0 1 0 0	N(1)	(N)	2917		203.079	5	17.1867	26.4411	0	0	0.00898	2.60112	0	0.48148	0	0	0	1	-1	0	-1	0	0	sp|Q07954|LRP1_HUMAN	LRP1	3719	534952	4185840	-1		0	0	0	N	1.64459
SS_VVA_05062022_HCD	5529	1816.35	3452.27	863.824	4	1	QCDGTDNCGDGTDEEDCEPPTAHTTHCK	2,Carbamidomethyl[C];8,Carbamidomethyl[C];17,Carbamidomethyl[C];27,Carbamidomethyl[C];28,Guanidinyl[K];	3249.18	0 1 0 0	N(1)	(N)	2917		203.079	5	44.4736	68.4209	0	0	0.00953	2.75928	0	0.74074	0	0	0	1	-1	0	-1	0	0	sp|Q07954|LRP1_HUMAN	LRP1	3719	6120260	43381400	-1		0	0	0	N	0.836539
SS_VVA_05062022_HCD	5560	1824.26	2479.11	827.04	3	1	STSTALPPREDDSSQSPJACR	20,Carbamidomethyl[C];	2276.02	0 1 0 0	N(1)	(N)	2917		203.079	1	27.5439	39.5215	5.29963	1	0.00557	2.2483	1	0.75	0	0	0	1	-1	0	-1	0	0	sp|Q96RQ1|ERGI2_HUMAN	ERGIC2	151	11777800	45517100	-1		0	0	0	N	1.1437
SS_VVA_05062022_HCD	5563	1825.12	3567.42	892.611	4	1	RCDGHQDCQDGRDEANCPTHSTLTCMSR	2,Carbamidomethyl[C];8,Carbamidomethyl[C];17,Carbamidomethyl[C];25,Carbamidomethyl[C];	3364.34	0 1 0 0	N(1)	(N)	2917		203.079	19	25.3441	36.7428	4.1752	1	0.00527	1.47607	1	0.51852	0	0	0	1	-1	0	-1	0	0	sp|Q92673|SORL_HUMAN	SORL1	1508	358271	3241300	-1		0	0	0	N	1.34214
SS_VVA_05062022_HCD	5594	1833.43	3452.27	863.824	4	1	QCDGTDNCGDGTDEEDCEPPTAHTTHCK	2,Carbamidomethyl[C];8,Carbamidomethyl[C];17,Carbamidomethyl[C];27,Carbamidomethyl[C];28,Guanidinyl[K];	3249.18	0 1 0 0	N(1)	(N)	2917		203.079	5	33.5343	51.5912	0	0	0.00976	2.82764	0	0.68519	0	0	0	1	-1	0	-1	0	0	sp|Q07954|LRP1_HUMAN	LRP1	3719	6120260	43381400	-1		0	0	0	N	0.984925
SS_VVA_05062022_HCD	5599	1834.82	1684.71	842.858	2	1	TCPPNQFSCASGR	2,Carbamidomethyl[C];9,Carbamidomethyl[C];	1481.63	0 1 0 0	N(1)	(N)	2917		203.079	1	30.7584	43.1336	7.77607	1	0.00385	2.2875	1	1	0	0	0	1	-1	0	-1	0	0	sp|Q07954|LRP1_HUMAN	LRP1	935	22223100	58359900	-1		0	0	0	N	1.04777
SS_VVA_05062022_HCD	5602	1835.66	1684.71	842.858	2	1	TCPPNQFSCASGR	2,Carbamidomethyl[C];9,Carbamidomethyl[C];	1481.63	0 1 0 0	N(1)	(N)	2917		203.079	1	27.1456	39.9707	3.32768	1	0.00385	2.2875	1	0.95833	0	0	0	1	-1	0	-1	0	0	sp|Q07954|LRP1_HUMAN	LRP1	935	22223100	58359900	-1		0	0	0	N	0.861574
SS_VVA_05062022_HCD	5624	1841.29	2479.11	827.04	3	1	STSTALPPREDDSSQSPJACR	20,Carbamidomethyl[C];	2276.02	0 1 0 0	N(1)	(N)	2917		203.079	1	29.7209	42.8731	5.29532	1	0.00544	2.19627	1	0.775	0	0	0	1	-1	0	-1	0	0	sp|Q96RQ1|ERGI2_HUMAN	ERGIC2	151	12595200	48903900	-1		0	0	0	N	1.00561
SS_VVA_05062022_HCD	5656	1849.89	1684.71	842.858	2	1	TCPPNQFSCASGR	2,Carbamidomethyl[C];9,Carbamidomethyl[C];	1481.63	0 1 0 0	N(1)	(N)	2917		203.079	1	40.6914	57.7007	9.1027	1	0.00383	2.27088	1	1.08333	0	0	0	1	-1	0	-1	0	0	sp|Q07954|LRP1_HUMAN	LRP1	935	22223100	58359900	-1		0	0	0	N	0.927792
SS_VVA_05062022_HCD	5657	1850.16	1684.71	842.858	2	1	TCPPNQFSCASGR	2,Carbamidomethyl[C];9,Carbamidomethyl[C];	1481.63	0 1 0 0	N(1)	(N)	2917		203.079	1	31.9818	47.0389	4.01856	1	0.00383	2.27088	1	0.95833	0	0	0	1	-1	0	-1	0	0	sp|Q07954|LRP1_HUMAN	LRP1	935	22223100	58359900	-1		0	0	0	N	0.973936
SS_VVA_05062022_HCD	5662	1851.47	1684.71	842.858	2	1	TCPPNQFSCASGR	2,Carbamidomethyl[C];9,Carbamidomethyl[C];	1481.63	0 1 0 0	N(1)	(N)	2917		203.079	1	16.6048	25.5458	0	0	0.00383	2.27088	0	0.70833	0	0	0	1	-1	0	-1	0	0	sp|Q07954|LRP1_HUMAN	LRP1	935	22223100	58359900	-1		0	0	0	N	1.01202
SS_VVA_05062022_HCD	5704	1862.61	2479.11	827.04	3	1	STSTALPPREDDSSQSPJACR	20,Carbamidomethyl[C];	2276.02	0 1 0 0	N(1)	(N)	2917		203.079	1	24.6732	35.1586	5.20041	1	0.00541	2.18175	1	0.7	0	0	0	1	-1	0	-1	0	0	sp|Q96RQ1|ERGI2_HUMAN	ERGIC2	151	13140900	51119000	-1		0	0	0	N	1.09014
SS_VVA_05062022_HCD	5720	1866.88	1684.71	842.858	2	1	TCPPNQFSCASGR	2,Carbamidomethyl[C];9,Carbamidomethyl[C];	1481.63	0 1 0 0	N(1)	(N)	2917		203.079	1	37.9024	53.2667	9.36866	1	0.00385	2.28632	1	1.04167	0	0	0	1	-1	0	-1	0	0	sp|Q07954|LRP1_HUMAN	LRP1	935	22223100	58359900	-1		0	0	0	N	1.02754
SS_VVA_05062022_HCD	5721	1867.15	1684.71	842.858	2	1	TCPPNQFSCASGR	2,Carbamidomethyl[C];9,Carbamidomethyl[C];	1481.63	0 1 0 0	N(1)	(N)	2917		203.079	1	31.9496	47.0031	3.99307	1	0.00385	2.28632	1	0.95833	0	0	0	1	-1	0	-1	0	0	sp|Q07954|LRP1_HUMAN	LRP1	935	22223100	58359900	-1		0	0	0	N	1.06549
SS_VVA_05062022_HCD	5723	1867.56	3406.53	852.388	4	1	TAEGGHQTIPGHEQDHTAVPTDQTGGR		2797.29	0 3 0 0	N(3)	(N)(N(N))	3206	0 1 0 0;0 2 0 0;	609.238	1	27.2177	38.7627	5.77716	2	0.00443	1.30095	0.66667	0.57692	0	0	0	1	-1	0	-1	0	0	sp|P23470|PTPRG_HUMAN;sp|P23470-2|PTPRG_HUMAN	PTPRG;PTPR	633;633	1053040	7128680	-1		0	0	0	N	1.03573
SS_VVA_05062022_HCD	5771	1880.12	2479.11	827.04	3	1	STSTALPPREDDSSQSPJACR	20,Carbamidomethyl[C];	2276.02	0 1 0 0	N(1)	(N)	2917		203.079	1	23.2658	33.0493	5.09637	1	0.00505	2.03895	1	0.675	0	0	0	1	-1	0	-1	0	0	sp|Q96RQ1|ERGI2_HUMAN	ERGIC2	151	13140900	51119000	-1		0	0	0	N	0.924272
SS_VVA_05062022_HCD	5784	1883.55	1684.71	842.858	2	1	TCPPNQFSCASGR	2,Carbamidomethyl[C];9,Carbamidomethyl[C];	1481.63	0 1 0 0	N(1)	(N)	2917		203.079	1	33.8625	47.5489	8.44498	1	0.00386	2.28988	1	1	0	0	0	1	-1	0	-1	0	0	sp|Q07954|LRP1_HUMAN	LRP1	935	22223100	58359900	-1		0	0	0	N	0.902309
SS_VVA_05062022_HCD	5786	1884.13	1684.71	842.858	2	1	TCPPNQFSCASGR	2,Carbamidomethyl[C];9,Carbamidomethyl[C];	1481.63	0 1 0 0	N(1)	(N)	2917		203.079	1	26.4306	38.6672	3.70558	1	0.00386	2.28988	1	0.95833	0	0	0	1	-1	0	-1	0	0	sp|Q07954|LRP1_HUMAN	LRP1	935	22223100	58359900	-1		0	0	0	N	1.01168
SS_VVA_05062022_HCD	5849	1900.73	1684.71	842.858	2	1	TCPPNQFSCASGR	2,Carbamidomethyl[C];9,Carbamidomethyl[C];	1481.63	0 1 0 0	N(1)	(N)	2917		203.079	1	27.5907	40.0288	4.49136	1	0.00386	2.29107	1	0.95833	0	0	0	1	-1	0	-1	0	0	sp|Q07954|LRP1_HUMAN	LRP1	935	22223100	58359900	-1		0	0	0	N	0.965853
SS_VVA_05062022_HCD	5853	1901.87	1684.71	842.858	2	1	TCPPNQFSCASGR	2,Carbamidomethyl[C];9,Carbamidomethyl[C];	1481.63	0 1 0 0	N(1)	(N)	2917		203.079	1	20.7954	30.2207	3.2912	1	0.00386	2.29107	1	0.79167	0	0	0	1	-1	0	-1	0	0	sp|Q07954|LRP1_HUMAN	LRP1	935	22223100	58359900	-1		0	0	0	N	1.43963
SS_VVA_05062022_HCD	5912	1917.52	2479.11	827.04	3	1	STSTALPPREDDSSQSPJACR	20,Carbamidomethyl[C];	2276.02	0 1 0 0	N(1)	(N)	2917		203.079	1	16.9059	23.339	4.95872	1	0.00491	1.98208	1	0.575	0	0	0	1	-1	0	-1	0	0	sp|Q96RQ1|ERGI2_HUMAN	ERGIC2	151	14499600	57353700	-1		0	0	0	N	0.843905
SS_VVA_05062022_HCD	5984	1936.56	1954.95	977.978	2	1	QDEVPQQTVAPQQQR		1751.87	0 1 0 0	N(1)	(N)	2917		203.079	8	21.3931	29.3536	6.60921	1	0.00134	0.68789	1	0.78571	0	0	0	1	-1	0	-1	0	0	sp|Q9UBN6|TR10D_HUMAN	TNFRSF10D	68	559343	1382100	-1		0	0	0	N	1.11131
SS_VVA_05062022_HCD	5993	1938.88	3411.32	853.586	4	1	CDGHQDCQDGRDEANCPTHSTLTCMSR	1,Carbamidomethyl[C];7,Carbamidomethyl[C];16,Carbamidomethyl[C];24,Carbamidomethyl[C];	3208.24	0 1 0 0	N(1)	(N)	2917		203.079	18	39.7274	58.8576	4.19985	1	0.00589	1.72742	1	0.73077	0	0	0	1	-1	0	-1	0	0	sp|Q92673|SORL_HUMAN	SORL1	1508	1127840	6891550	-1		0	0	0	N	0.987545
SS_VVA_05062022_HCD	6000	1940.87	3411.32	853.586	4	1	CDGHQDCQDGRDEANCPTHSTLTCMSR	1,Carbamidomethyl[C];7,Carbamidomethyl[C];16,Carbamidomethyl[C];24,Carbamidomethyl[C];	3208.24	0 1 0 0	N(1)	(N)	2917		203.079	18	29.1849	44.8998	0	0	0.00589	1.72742	0	0.61538	0	0	0	1	-1	0	-1	0	0	sp|Q92673|SORL_HUMAN	SORL1	1508	1127840	6891550	-1		0	0	0	N	1.09823
SS_VVA_05062022_HCD	6058	1956.05	2606.21	869.409	3	1	SSTQEATGQAVSTAHPPTGK	20,Guanidinyl[K];	1996.97	0 3 0 0	N(3)	(N)(N(N))	3206	0 1 0 0;0 2 0 0;	609.238	1	29.8008	37.0804	16.2814	3	0.00502	1.92529	1	0.78947	0	0	0	1	-1	0	-1	0	0	sp|O43405|COCH_HUMAN;sp|O43405-2|COCH_HUMAN	COCH;COC	128;128	2855190	13245900	-1		0	0	0	N	0.975317
SS_VVA_05062022_HCD	6089	1964.14	2478.22	826.745	3	1	FRPHHPEERPTTAAGTSLDR		2275.13	0 1 0 0	N(1)	(N)	2917		203.079	11	41.9937	62.0717	4.70601	1	0.00956	3.85953	1	0.89474	0	0	0	1	-1	0	-1	0	0	sp|O75487|GPC4_HUMAN;sp|O75487-2|GPC4_HUMAN	GPC4;GPC	375;305	29971000	116182000	-1		0	0	0	N	1.07553
SS_VVA_05062022_HCD	6093	1965.22	2478.22	826.745	3	1	FRPHHPEERPTTAAGTSLDR		2275.13	0 1 0 0	N(1)	(N)	2917		203.079	11	16.278	25.0431	0	0	0.00956	3.85953	0	0.55263	0	0	0	1	-1	0	-1	0	0	sp|O75487|GPC4_HUMAN;sp|O75487-2|GPC4_HUMAN	GPC4;GPC	375;305	29971000	116182000	-1		0	0	0	N	1.00424
SS_VVA_05062022_HCD	6142	1978.18	2037.96	1019.49	2	1	GQDSTIAASEQQVAAR		1631.8	0 2 0 0	N(2)	(N(N))	2727	0 1 0 0;	406.159	4	40.9373	56.1176	12.7451	2	0.00608	2.98251	1	1.1	0	0	0	1	-1	0	-1	0	0	sp|P13611|CSPG2_HUMAN;sp|P13611-2|CSPG2_HUMAN;sp|P13611-5|CSPG2_HUMAN	VCAN;VCA;VCA	3024;2037;3024	2805420	7125080	-1		0	0	0	N	0.883454
SS_VVA_05062022_HCD	6152	1980.78	2478.22	826.745	3	1	FRPHHPEERPTTAAGTSLDR		2275.13	0 1 0 0	N(1)	(N)	2917		203.079	11	32.1562	46.628	5.28004	1	0.00937	3.78085	1	0.71053	0	0	0	1	-1	0	-1	0	0	sp|O75487|GPC4_HUMAN;sp|O75487-2|GPC4_HUMAN	GPC4;GPC	375;305	29971000	116182000	-1		0	0	0	N	0.925792
SS_VVA_05062022_HCD	6162	1983.39	1851.83	926.42	2	1	AAASESNNYMNHVAK	15,Guanidinyl[K];	1648.75	0 1 0 0	N(1)	(N)	2917		203.079	4	32.1007	44.8602	8.40451	1	0.00404	2.17988	1	1.03571	0	0	0	1	-1	0	-1	0	0	sp|O94923|GLCE_HUMAN	GLCE	59	501863	1405470	-1		0	0	0	N	0.89246
SS_VVA_05062022_HCD	6202	1994.02	2037.96	1019.48	2	1	GQDSTIAASEQQVAAR		1631.8	0 2 0 0	N(2)	(N(N))	2727	0 1 0 0;	406.159	4	31.628	42.0917	12.1954	2	0.00519	2.54678	1	0.96667	0	0	0	1	-1	0	-1	0	0	sp|P13611|CSPG2_HUMAN;sp|P13611-2|CSPG2_HUMAN;sp|P13611-5|CSPG2_HUMAN	VCAN;VCA;VCA	3024;2037;3024	2805420	7125080	-1		0	0	0	N	0.877662
SS_VVA_05062022_HCD	6204	1994.57	2037.96	1019.48	2	1	GQDSTIAASEQQVAAR		1631.8	0 2 0 0	N(2)	(N(N))	2727	0 1 0 0;	406.159	4	24.9611	34.9674	6.37794	2	0.00519	2.54678	1	0.9	0	0	0	1	-1	0	-1	0	0	sp|P13611|CSPG2_HUMAN;sp|P13611-2|CSPG2_HUMAN;sp|P13611-5|CSPG2_HUMAN	VCAN;VCA;VCA	3024;2037;3024	2805420	7125080	-1		0	0	0	N	1.04085
SS_VVA_05062022_HCD	6216	1997.73	2478.22	826.745	3	1	FRPHHPEERPTTAAGTSLDR		2275.13	0 1 0 0	N(1)	(N)	2917		203.079	11	37.2397	54.4823	5.21785	1	0.00936	3.77722	1	0.78947	0	0	0	1	-1	0	-1	0	0	sp|O75487|GPC4_HUMAN;sp|O75487-2|GPC4_HUMAN	GPC4;GPC	375;305	29971000	116182000	-1		0	0	0	N	0.92903
SS_VVA_05062022_HCD	6227	2000.57	1691.83	846.417	2	1	TQGTPVHLNYR		1285.66	0 2 0 0	N(2)	(N(N))	2727	0 1 0 0;	406.159	1	56.0267	76.5977	17.8234	2	0.00421	2.48622	1	1.45	0	0	0	1	-1	0	-1	0	0	sp|Q9UKM7|MA1B1_HUMAN	MAN1B1	239	2342230	4246300	-1		0	0	0	N	1.03012
SS_VVA_05062022_HCD	6283	2015.12	2478.22	826.745	3	1	FRPHHPEERPTTAAGTSLDR		2275.13	0 1 0 0	N(1)	(N)	2917		203.079	11	16.2434	22.6228	4.3959	1	0.00967	3.9019	1	0.5	0	0	0	1	-1	0	-1	0.002331	0.002331	sp|O75487|GPC4_HUMAN;sp|O75487-2|GPC4_HUMAN	GPC4;GPC	375;305	29971000	116182000	-1		0	0	0	N	0.883572
SS_VVA_05062022_HCD	6363	2034.59	1972.93	986.969	2	1	TPSPTVAHESNWAK	14,Guanidinyl[K];	1566.77	0 2 0 0	N(2)	(N(N))	2727	0 1 0 0;	406.159	1	62.2246	86.3214	17.4732	2	0.00557	2.82334	1	1.26923	0	0	0	1	-1	0	-1	0	0	sp|O00592|PODXL_HUMAN;sp|O00592-2|PODXL_HUMAN	PODXL;PODX	330;298	513568	1733780	-1		0	0	0	N	0.859356
SS_VVA_05062022_HCD	6376	2038.03	2176.01	1088.51	2	1	TPSPTVAHESNWAK	14,Guanidinyl[K];	1566.77	0 3 0 0	N(3)	(N)(N(N))	3206	0 1 0 0;0 2 0 0;	609.238	1	80.538	108.94	27.7912	3	0.00575	2.64232	1	1.38462	0	0	0	1	-1	0	-1	0	0	sp|O00592|PODXL_HUMAN;sp|O00592-2|PODXL_HUMAN	PODXL;PODX	330;298	7211880	23338800	-1		0	0	0	N	0.947361
SS_VVA_05062022_HCD	6428	2051.06	1972.93	986.968	2	1	TPSPTVAHESNWAK	14,Guanidinyl[K];	1566.77	0 2 0 0	N(2)	(N(N))	2727	0 1 0 0;	406.159	1	83.8737	118.757	19.0897	2	0.00503	2.55065	1	1.42308	0	0	0	1	-1	0	-1	0	0	sp|O00592|PODXL_HUMAN;sp|O00592-2|PODXL_HUMAN	PODXL;PODX	330;298	31496400	95397800	-1		0	0	0	N	1.03269
SS_VVA_05062022_HCD	6435	2052.85	1972.93	986.968	2	1	TPSPTVAHESNWAK	14,Guanidinyl[K];	1566.77	0 2 0 0	N(2)	(N(N))	2727	0 1 0 0;	406.159	1	23.6157	35.4665	1.60706	1	0.00503	2.55065	0.5	0.76923	0	0	0	1	-1	0	-1	0	0	sp|O00592|PODXL_HUMAN;sp|O00592-2|PODXL_HUMAN	PODXL;PODX	330;298	31496400	95397800	-1		0	0	0	N	1.00271
SS_VVA_05062022_HCD	6440	2054.06	2176.01	1088.51	2	1	TPSPTVAHESNWAK	14,Guanidinyl[K];	1566.77	0 3 0 0	N(3)	(N)(N(N))	3206	0 1 0 0;0 2 0 0;	609.238	1	84.1135	114	28.6099	3	0.00593	2.72412	1	1.38462	0	0	0	1	-1	0	-1	0	0	sp|O00592|PODXL_HUMAN;sp|O00592-2|PODXL_HUMAN	PODXL;PODX	330;298	7211880	23338800	-1		0	0	0	N	0.938285
SS_VVA_05062022_HCD	6474	2063.04	1769.85	885.429	2	1	TPSPTVAHESNWAK	14,Guanidinyl[K];	1566.77	0 1 0 0	N(1)	(N)	2917		203.079	1	89.8962	132.729	10.3492	1	0.00529	2.99052	1	1.42308	0	0	0	1	-1	0	-1	0	0	sp|O00592|PODXL_HUMAN;sp|O00592-2|PODXL_HUMAN	PODXL;PODX	330;298	20086400	57662000	-1		0	0	0	N	0.996939
SS_VVA_05062022_HCD	6479	2064.26	1769.85	885.429	2	1	TPSPTVAHESNWAK	14,Guanidinyl[K];	1566.77	0 1 0 0	N(1)	(N)	2917		203.079	1	67.751	100.023	7.81654	1	0.00529	2.99052	1	1.23077	0	0	0	1	-1	0	-1	0	0	sp|O00592|PODXL_HUMAN;sp|O00592-2|PODXL_HUMAN	PODXL;PODX	330;298	20086400	57662000	-1		0	0	0	N	1.03601
SS_VVA_05062022_HCD	6488	2066.57	1972.93	986.968	2	1	TPSPTVAHESNWAK	14,Guanidinyl[K];	1566.77	0 2 0 0	N(2)	(N(N))	2727	0 1 0 0;	406.159	1	100.265	142.91	21.0676	2	0.00496	2.51314	1	1.46154	0	0	0	1	-1	0	-1	0	0	sp|O00592|PODXL_HUMAN;sp|O00592-2|PODXL_HUMAN	PODXL;PODX	330;298	31496400	95397800	-1		0	0	0	N	1.0414
SS_VVA_05062022_HCD	6491	2067.36	1972.93	986.968	2	1	TPSPTVAHESNWAK	14,Guanidinyl[K];	1566.77	0 2 0 0	N(2)	(N(N))	2727	0 1 0 0;	406.159	1	57.9821	81.8825	13.5954	2	0.00496	2.51314	1	1.23077	0	0	0	1	-1	0	-1	0	0	sp|O00592|PODXL_HUMAN;sp|O00592-2|PODXL_HUMAN	PODXL;PODX	330;298	31496400	95397800	-1		0	0	0	N	0.959897
SS_VVA_05062022_HCD	6494	2068.13	2514.01	838.676	3	1	TCRPDQFECEDGSCIHGSR	2,Carbamidomethyl[C];9,Carbamidomethyl[C];14,Carbamidomethyl[C];	2310.93	0 1 0 0	N(1)	(N)	2917		203.079	1	78.495	115.519	9.73592	1	0.00635	2.52774	1	1.27778	0	0	0	1	-1	0	-1	0	0	sp|P98155|VLDLR_HUMAN;sp|P98155-2|VLDLR_HUMAN	VLDLR;VLDL	277;277	4473580	19020400	-1		0	0	0	N	1.11546
SS_VVA_05062022_HCD	6505	2070.86	2176.01	1088.51	2	1	TPSPTVAHESNWAK	14,Guanidinyl[K];	1566.77	0 3 0 0	N(3)	(N)(N(N))	3206	0 1 0 0;0 2 0 0;	609.238	1	59.7704	77.8323	26.227	3	0.00611	2.80684	1	1.23077	0	0	0	1	-1	0	-1	0	0	sp|O00592|PODXL_HUMAN;sp|O00592-2|PODXL_HUMAN	PODXL;PODX	330;298	7211880	23338800	-1		0	0	0	N	1.05336
SS_VVA_05062022_HCD	6538	2079.2	1769.85	885.429	2	1	TPSPTVAHESNWAK	14,Guanidinyl[K];	1566.77	0 1 0 0	N(1)	(N)	2917		203.079	1	98.9431	146.153	11.2667	1	0.00524	2.96227	1	1.42308	0	0	0	1	-1	0	-1	0	0	sp|O00592|PODXL_HUMAN;sp|O00592-2|PODXL_HUMAN	PODXL;PODX	330;298	20086400	57662000	-1		0	0	0	N	0.991698
SS_VVA_05062022_HCD	6540	2079.42	1769.85	885.429	2	1	TPSPTVAHESNWAK	14,Guanidinyl[K];	1566.77	0 1 0 0	N(1)	(N)	2917		203.079	1	69.5978	102.404	8.67254	1	0.00524	2.96227	1	1.23077	0	0	0	1	-1	0	-1	0	0	sp|O00592|PODXL_HUMAN;sp|O00592-2|PODXL_HUMAN	PODXL;PODX	330;298	20086400	57662000	-1		0	0	0	N	0.903933
SS_VVA_05062022_HCD	6552	2081.54	1972.93	986.968	2	1	TPSPTVAHESNWAK	14,Guanidinyl[K];	1566.77	0 2 0 0	N(2)	(N(N))	2727	0 1 0 0;	406.159	1	96.6538	136.895	21.9208	2	0.00495	2.50706	1	1.38462	0	0	0	1	-1	0	-1	0	0	sp|O00592|PODXL_HUMAN;sp|O00592-2|PODXL_HUMAN	PODXL;PODX	330;298	31496400	95397800	-1		0	0	0	N	0.967615
SS_VVA_05062022_HCD	6554	2082.1	1972.93	986.968	2	1	TPSPTVAHESNWAK	14,Guanidinyl[K];	1566.77	0 2 0 0	N(2)	(N(N))	2727	0 1 0 0;	406.159	1	69.3898	97.1	17.928	2	0.00495	2.50706	1	1.19231	0	0	0	1	-1	0	-1	0	0	sp|O00592|PODXL_HUMAN;sp|O00592-2|PODXL_HUMAN	PODXL;PODX	330;298	31496400	95397800	-1		0	0	0	N	0.935693
SS_VVA_05062022_HCD	6556	2082.45	2514.01	838.676	3	1	TCRPDQFECEDGSCIHGSR	2,Carbamidomethyl[C];9,Carbamidomethyl[C];14,Carbamidomethyl[C];	2310.93	0 1 0 0	N(1)	(N)	2917		203.079	1	66.4877	96.9939	9.83335	1	0.00639	2.54326	1	1.16667	0	0	0	1	-1	0	-1	0	0	sp|P98155|VLDLR_HUMAN;sp|P98155-2|VLDLR_HUMAN	VLDLR;VLDL	277;277	4473580	19020400	-1		0	0	0	N	1.04269
SS_VVA_05062022_HCD	6557	2082.61	1972.93	986.968	2	1	TPSPTVAHESNWAK	14,Guanidinyl[K];	1566.77	0 2 0 0	N(2)	(N(N))	2727	0 1 0 0;	406.159	1	24.6601	37.4744	0.86201	1	0.00495	2.50706	0.5	0.92308	0	0	0	1	-1	0	-1	0	0	sp|O00592|PODXL_HUMAN;sp|O00592-2|PODXL_HUMAN	PODXL;PODX	330;298	31496400	95397800	-1		0	0	0	N	1.00778
SS_VVA_05062022_HCD	6558	2082.8	2514.01	838.676	3	1	TCRPDQFECEDGSCIHGSR	2,Carbamidomethyl[C];9,Carbamidomethyl[C];14,Carbamidomethyl[C];	2310.93	0 1 0 0	N(1)	(N)	2917		203.079	1	21.5094	33.0913	0	0	0.00639	2.54326	0	0.63889	0	0	0	1	-1	0	-1	0	0	sp|P98155|VLDLR_HUMAN;sp|P98155-2|VLDLR_HUMAN	VLDLR;VLDL	277;277	4473580	19020400	-1		0	0	0	N	1.17154
SS_VVA_05062022_HCD	6585	2089.93	4664.01	933.607	5	1	DMQPGHHETSTPAGPSQADLHTPHTEDGGPSATER		3648.6	0 5 0 0	N(5)	(N)(N(N))(N(N))	3216	0 1 0 0;0 2 0 0;0 3 0 0;0 4 0 0;	1015.4	9	59.8781	85.9796	11.4039	3	0.00816	1.75035	0.6	0.72059	0	0	0	0	4.41809e-06	1.91719e-07	-1	0	1.91719e-07	sp|P18827|SDC1_HUMAN	SDC1	164	4964220	63289900	-1		0	0	0	N	0.932795
SS_VVA_05062022_HCD	6605	2094.83	2514.01	838.676	3	1	TCRPDQFECEDGSCIHGSR	2,Carbamidomethyl[C];9,Carbamidomethyl[C];14,Carbamidomethyl[C];	2310.93	0 1 0 0	N(1)	(N)	2917		203.079	1	21.0293	27.8716	8.3222	1	0.00636	2.53013	1	0.63889	0	0	0	1	-1	0	-1	0	0	sp|P98155|VLDLR_HUMAN;sp|P98155-2|VLDLR_HUMAN	VLDLR;VLDL	277;277	4473580	19020400	-1		0	0	0	N	0.826236
SS_VVA_05062022_HCD	6609	2095.91	1754.89	877.946	2	1	VVAPTPGPGTPAER		1348.72	0 2 0 0	N(2)	(N(N))	2727	0 1 0 0;	406.159	5	23.2312	29.4141	11.7486	2	0.00485	2.76499	1	0.69231	0	0	0	1	-1	0	-1	0	0	sp|Q9Y5Z0|BACE2_HUMAN;sp|Q9Y5Z0-2|BACE2_HUMAN;sp|Q9Y5Z0-3|BACE2_HUMAN	BACE2;BACE;BACE	46;46;46	1724510	4499480	-1		0	0	0	N	0.986401
SS_VVA_05062022_HCD	6617	2097.93	1972.93	986.968	2	1	TPSPTVAHESNWAK	14,Guanidinyl[K];	1566.77	0 2 0 0	N(2)	(N(N))	2727	0 1 0 0;	406.159	1	80.4945	112.641	20.7941	2	0.00486	2.46448	1	1.30769	0	0	0	1	-1	0	-1	0	0	sp|O00592|PODXL_HUMAN;sp|O00592-2|PODXL_HUMAN	PODXL;PODX	330;298	31496400	95397800	-1		0	0	0	N	0.932319
SS_VVA_05062022_HCD	6624	2099.11	1972.93	986.968	2	1	TPSPTVAHESNWAK	14,Guanidinyl[K];	1566.77	0 2 0 0	N(2)	(N(N))	2727	0 1 0 0;	406.159	1	36.4323	55.0887	1.78462	1	0.00486	2.46448	0.5	1	0	0	0	1	-1	0	-1	0	0	sp|O00592|PODXL_HUMAN;sp|O00592-2|PODXL_HUMAN	PODXL;PODX	330;298	31496400	95397800	-1		0	0	0	N	0.988905
SS_VVA_05062022_HCD	6665	2109.61	1830.91	915.959	2	1	TATLATLATR		1018.59	0 4 0 0	N(4)	(N(N))(N(N))	2910	0 1 0 0;0 2 0 0;0 3 0 0;	812.317	1	26.8347	30.5079	20.013	3	0.00479	2.6141	1	0.94444	0	0	0	1	-1	0	-1	0	0	sp|Q96F05|CK024_HUMAN	C11orf24	204	16071500	41757800	-1		0	0	0	N	0.915402
SS_VVA_05062022_HCD	6668	2110.11	4664	933.607	5	1	DMQPGHHETSTPAGPSQADLHTPHTEDGGPSATER		3648.6	0 5 0 0	N(5)	(N)(N(N))(N(N))	3216	0 1 0 0;0 2 0 0;0 3 0 0;0 4 0 0;	1015.4	9	57.1593	82.1329	10.7796	3	0.00767	1.64529	0.6	0.72059	0	0	0	0	1.02543e-05	4.52753e-07	-1	0	4.52753e-07	sp|P18827|SDC1_HUMAN	SDC1	164	4964220	63289900	-1		0	0	0	N	0.982277
SS_VVA_05062022_HCD	6684	2113.55	1972.93	986.968	2	1	TPSPTVAHESNWAK	14,Guanidinyl[K];	1566.77	0 2 0 0	N(2)	(N(N))	2727	0 1 0 0;	406.159	1	58.9829	80.5882	18.8587	2	0.00455	2.30634	1	1.19231	0	0	0	1	-1	0	-1	0	0	sp|O00592|PODXL_HUMAN;sp|O00592-2|PODXL_HUMAN	PODXL;PODX	330;298	31496400	95397800	-1		0	0	0	N	0.948583
SS_VVA_05062022_HCD	6729	2124.46	4867.1	974.227	5	1	DMQPGHHETSTPAGPSQADLHTPHTEDGGPSATER		3648.6	0 6 0 0	N(6)	(N(N))(N(N))(N(N))	2916	0 1 0 0;0 2 0 0;0 3 0 0;0 4 0 0;0 5 0 0;	1218.48	9	46.9083	64.5921	14.0669	3	0.02752	5.65452	0.66667	0.64706	0	0	0	0	1.28667e-07	7.39912e-09	-1	0	7.39912e-09	sp|P18827|SDC1_HUMAN	SDC1	164	15882100	322139000	-1		0	0	0	N	1.05173
SS_VVA_05062022_HCD	6734	2125.64	1834.88	917.945	2	1	GQDSTIAASEQQVAAR		1631.8	0 1 0 0	N(1)	(N)	2917		203.079	4	23.7308	36.509	0	0	0.00499	2.72104	0	0.9	0	0	0	1	-1	0	-1	0	0	sp|P13611|CSPG2_HUMAN;sp|P13611-2|CSPG2_HUMAN;sp|P13611-5|CSPG2_HUMAN	VCAN;VCA;VCA	3024;2037;3024	973420	2741500	-1		0	0	0	N	1.27058
SS_VVA_05062022_HCD	6740	2127.2	4664.01	933.607	5	1	DMQPGHHETSTPAGPSQADLHTPHTEDGGPSATER		3648.6	0 5 0 0	N(5)	(N)(N(N))(N(N))	3216	0 1 0 0;0 2 0 0;0 3 0 0;0 4 0 0;	1015.4	9	25.7413	34.2264	9.98316	3	0.00984	2.11056	0.6	0.45588	0	0	0	0	3.02351e-05	1.06093e-06	-1	0	1.06093e-06	sp|P18827|SDC1_HUMAN	SDC1	164	4964220	63289900	-1		0	0	0	N	0.950533
SS_VVA_05062022_HCD	6767	2133.49	1972.93	986.968	2	1	TPSPTVAHESNWAK	14,Guanidinyl[K];	1566.77	0 2 0 0	N(2)	(N(N))	2727	0 1 0 0;	406.159	1	34.4624	44.0081	16.7347	2	0.00414	2.0965	1	0.92308	0	0	0	1	-1	0	-1	0	0	sp|O00592|PODXL_HUMAN;sp|O00592-2|PODXL_HUMAN	PODXL;PODX	330;298	403614	1465070	-1		0	0	0	N	0.784523
SS_VVA_05062022_HCD	6796	2140.85	1972.93	986.968	2	1	TPSPTVAHESNWAK	14,Guanidinyl[K];	1566.77	0 2 0 0	N(2)	(N(N))	2727	0 1 0 0;	406.159	1	23.5173	28.209	14.8041	2	0.00444	2.2516	1	0.76923	0	0	0	1	-1	0	-1	0	0	sp|O00592|PODXL_HUMAN;sp|O00592-2|PODXL_HUMAN	PODXL;PODX	330;298	293866	1167430	-1		0	0	0	N	1.0709
SS_VVA_05062022_HCD	6799	2141.68	1972.93	986.968	2	1	TPSPTVAHESNWAK	14,Guanidinyl[K];	1566.77	0 2 0 0	N(2)	(N(N))	2727	0 1 0 0;	406.159	1	29.9289	37.3002	16.2396	2	0.00444	2.2516	1	0.84615	0	0	0	1	-1	0	-1	0	0	sp|O00592|PODXL_HUMAN;sp|O00592-2|PODXL_HUMAN	PODXL;PODX	330;298	293866	1167430	-1		0	0	0	N	1.33286
SS_VVA_05062022_HCD	6810	2144.51	4867.09	974.224	5	1	DMQPGHHETSTPAGPSQADLHTPHTEDGGPSATER		3648.6	0 6 0 0	N(6)	(N(N))(N(N))(N(N))	2916	0 1 0 0;0 2 0 0;0 3 0 0;0 4 0 0;0 5 0 0;	1218.48	9	29.4722	37.7474	14.1039	3	0.01375	2.8243	0.66667	0.5	0	0	0	0	1.22566e-07	6.66145e-09	-1	0	6.66145e-09	sp|P18827|SDC1_HUMAN	SDC1	164	1179360	24923300	-1		0	0	0	N	0.977729
SS_VVA_05062022_HCD	6827	2148.93	1616.75	808.881	2	1	MYNPTTTLNR		1210.59	0 2 0 0	N(2)	(N(N))	2727	0 1 0 0;	406.159	5	22.4348	29.3971	9.50482	2	0.00709	4.38239	1	1.05556	0	0	0	1	-1	0	-1	0	0	sp|Q9NZU0|FLRT3_HUMAN	FLRT3	510	6673430	19332900	-1		0	0	0	N	0.883086
SS_VVA_05062022_HCD	6842	2152.49	4664.02	1166.76	4	1	DMQPGHHETSTPAGPSQADLHTPHTEDGGPSATER		3648.6	0 5 0 0	N(5)	(N)(N(N))(N(N))	3216	0 1 0 0;0 2 0 0;0 3 0 0;0 4 0 0;	1015.4	9	21.4709	24.3798	16.0685	3	0.0191	4.09511	0.8	0.42647	0	0	0	0	9.56353e-09	5.39462e-10	-1	0	5.39462e-10	sp|P18827|SDC1_HUMAN	SDC1	164	462452	7166020	-1		0	0	0	N	1.03146
SS_VVA_05062022_HCD	6890	2164.99	2095.04	1048.02	2	1	AHTPPGNAEVTTNIPK	16,Guanidinyl[K];	1688.87	0 2 0 0	N(2)	(N(N))	2727	0 1 0 0;	406.159	3	27.91	36.4245	12.0973	2	0.00625	2.98479	1	0.76667	0	0	0	1	-1	0	-1	0	0	sp|Q7L1W4|LRC8D_HUMAN	LRRC8D	68	1984380	7370730	-1		0	0	0	N	1.07984
SS_VVA_05062022_HCD	6895	2166.28	1891.95	946.481	2	1	AHTPPGNAEVTTNIPK	16,Guanidinyl[K];	1688.87	0 1 0 0	N(1)	(N)	2917		203.079	3	27.821	38.7472	7.52958	1	0.00408	2.15427	1	0.8	0	0	0	1	-1	0	-1	0	0	sp|Q7L1W4|LRC8D_HUMAN	LRRC8D	68	1225920	4582810	-1		0	0	0	N	1.06344
SS_VVA_05062022_HCD	6906	2169.01	4664.01	933.607	5	1	DMQPGHHETSTPAGPSQADLHTPHTEDGGPSATER		3648.6	0 5 0 0	N(5)	(N)(N(N))(N(N))	3216	0 1 0 0;0 2 0 0;0 3 0 0;0 4 0 0;	1015.4	9	42.75	60.8764	9.08655	3	0.00998	2.14057	0.6	0.61765	0	0	0	0	0.00010312	3.61509e-06	-1	0	3.61509e-06	sp|P18827|SDC1_HUMAN	SDC1	164	4964220	63289900	-1		0	0	0	N	0.993898
SS_VVA_05062022_HCD	6923	2172.49	1911.94	956.475	2	1	VETTTLNIQNK	11,Guanidinyl[K];	1302.7	0 3 0 0	N(3)	(N)(N(N))	3206	0 1 0 0;0 2 0 0;	609.238	3	31.931	38.8722	19.0401	3	0.0043	2.24939	1	1.05	0	0	0	1	-1	0	-1	0	0	sp|P34741|SDC2_HUMAN	SDC2	88	14421900	51765600	-1		0	0	0	N	0.930251
SS_VVA_05062022_HCD	6955	2180.38	1708.87	854.937	2	1	VETTTLNIQNK	11,Guanidinyl[K];	1302.7	0 2 0 0	N(2)	(N(N))	2727	0 1 0 0;	406.159	3	24.492	32.2945	10.0017	2	0.00585	3.42288	1	1.1	0	0	0	1	-1	0	-1	0	0	sp|P34741|SDC2_HUMAN	SDC2	88	2030740	6576210	-1		0	0	0	N	0.903398
SS_VVA_05062022_HCD	6977	2185.33	2095.04	1048.02	2	1	AHTPPGNAEVTTNIPK	16,Guanidinyl[K];	1688.87	0 2 0 0	N(2)	(N(N))	2727	0 1 0 0;	406.159	3	18.6571	23.1297	10.3508	2	0.0055	2.62299	1	0.6	0	0	0	1	-1	0	-1	0.002331	0.002331	sp|Q7L1W4|LRC8D_HUMAN	LRRC8D	68	1984380	7370730	-1		0	0	0	N	1.06806
SS_VVA_05062022_HCD	6985	2187.36	2467.2	823.073	3	1	RVPSEAPPTEVPDRDPEK	18,Guanidinyl[K];	2061.04	0 2 0 0	N(2)	(N(N))	2727	0 1 0 0;	406.159	4	42.9766	56.7708	17.3587	2	0.00914	3.70308	1	0.79412	0	0	0	1	-1	0	-1	0	0	sp|Q14118|DAG1_HUMAN	DAG1	729	30077000	113250000	-1		0	0	0	N	0.94154
SS_VVA_05062022_HCD	7000	2190.34	1911.94	956.475	2	1	VETTTLNIQNK	11,Guanidinyl[K];	1302.7	0 3 0 0	N(3)	(N)(N(N))	3206	0 1 0 0;0 2 0 0;	609.238	3	22.8941	27.1369	15.0145	3	0.00438	2.29124	1	0.95	0	0	0	1	-1	0	-1	0	0	sp|P34741|SDC2_HUMAN	SDC2	88	14421900	51765600	-1		0	0	0	N	0.937782
SS_VVA_05062022_HCD	7048	2202.76	2467.2	823.073	3	1	RVPSEAPPTEVPDRDPEK	18,Guanidinyl[K];	2061.04	0 2 0 0	N(2)	(N(N))	2727	0 1 0 0;	406.159	4	54.9124	76.1234	15.5207	2	0.00906	3.67268	1	0.88235	0	0	0	1	-1	0	-1	0	0	sp|Q14118|DAG1_HUMAN	DAG1	729	30077000	113250000	-1		0	0	0	N	0.955687
SS_VVA_05062022_HCD	7049	2203.03	2467.2	823.073	3	1	RVPSEAPPTEVPDRDPEK	18,Guanidinyl[K];	2061.04	0 2 0 0	N(2)	(N(N))	2727	0 1 0 0;	406.159	4	14.865	22.8692	0	0	0.00906	3.67268	0	0.47059	0	0	0	1	-1	0	-1	0.002331	0.002331	sp|Q14118|DAG1_HUMAN	DAG1	729	30077000	113250000	-1		0	0	0	N	1.06849
SS_VVA_05062022_HCD	7117	2219.73	1769.88	885.441	2	1	TQDVLPTSQGVDHK	14,Guanidinyl[K];	1566.79	0 1 0 0	N(1)	(N)	2917		203.079	1	32.4862	45.3618	8.57439	1	0.00866	4.89062	1	0.96154	0	0	0	1	-1	0	-1	0	0	sp|Q9Y6N7|ROBO1_HUMAN;sp|Q9Y6N7-2|ROBO1_HUMAN;sp|Q9Y6N7-3|ROBO1_HUMAN;sp|Q9Y6N7-4|ROBO1_HUMAN;sp|Q9Y6N7-5|ROBO1_HUMAN;sp|Q9Y6N7-6|ROBO1_HUMAN	ROBO1;ROBO;ROBO;ROBO;ROBO;ROBO	654;658;618;615;618;618	1686830	5398630	-1		0	0	0	N	1.0025
SS_VVA_05062022_HCD	7128	2222.57	2467.2	823.073	3	1	RVPSEAPPTEVPDRDPEK	18,Guanidinyl[K];	2061.04	0 2 0 0	N(2)	(N(N))	2727	0 1 0 0;	406.159	4	31.0155	38.8245	16.5131	2	0.00915	3.71037	1	0.70588	0	0	0	1	-1	0	-1	0	0	sp|Q14118|DAG1_HUMAN	DAG1	729	30077000	113250000	-1		0	0	0	N	0.974331
SS_VVA_05062022_HCD	7161	2230	1627.83	814.419	2	1	TATLATLATR		1018.59	0 3 0 0	N(3)	(N)(N(N))	3206	0 1 0 0;0 2 0 0;	609.238	1	18.9256	21.0136	15.0479	3	0.00313	1.92202	1	0.72222	0	0	0	1	-1	0	-1	0.00440529	0.00440529	sp|Q96F05|CK024_HUMAN	C11orf24	204	16413600	40024600	-1		0	0	0	N	1.0138
SS_VVA_05062022_HCD	7229	2245.37	3816.75	1272.92	3	1	CEQDRPSPTTAPPAPPSPSPSPVPK	1,Carbamidomethyl[C];25,Guanidinyl[K];	2639.29	1 5 0 0	H(1)N(5)	(N)(N(N(H(N)(N))))	3188	0 1 0 0;0 2 0 0;0 3 0 0;1 2 0 0;1 3 0 0;1 4 0 0;	1177.45	7	23.2851	30.1382	10.558	2	0.0153	4.00896	0.71429	0.52083	0	0	0	0	1.3842e-05	5.80188e-07	-1	0	5.80188e-07	sp|P11279|LAMP1_HUMAN;sp|P11279-2|LAMP1_HUMAN	LAMP1;LAMP	197;144	14417200	114361000	-1		0	0	0	N	1.03039
SS_VVA_05062022_HCD	7293	2259.11	2010.9	1005.96	2	1	TTGPSEDAGGDSLVEK	16,Guanidinyl[K];	1604.74	0 2 0 0	N(2)	(N(N))	2727	0 1 0 0;	406.159	1	51.2434	71.4038	13.8027	2	0.00504	2.50397	1	1.16667	0	0	0	1	-1	0	-1	0	0	sp|Q86VZ4|LRP11_HUMAN	LRP11	366	8541410	24332100	-1		0	0	0	N	1.06248
SS_VVA_05062022_HCD	7298	2260.5	2010.9	1005.96	2	1	TTGPSEDAGGDSLVEK	16,Guanidinyl[K];	1604.74	0 2 0 0	N(2)	(N(N))	2727	0 1 0 0;	406.159	1	31.3222	42.0192	11.4562	2	0.00504	2.50397	1	0.86667	0	0	0	1	-1	0	-1	0	0	sp|Q86VZ4|LRP11_HUMAN	LRP11	366	8541410	24332100	-1		0	0	0	N	1.06172
SS_VVA_05062022_HCD	7307	2262.24	3816.75	1272.92	3	1	CEQDRPSPTTAPPAPPSPSPSPVPK	1,Carbamidomethyl[C];25,Guanidinyl[K];	2639.29	1 5 0 0	H(1)N(5)	(N)(N(N(H(N)(N))))	3188	0 1 0 0;0 2 0 0;0 3 0 0;1 2 0 0;1 3 0 0;1 4 0 0;	1177.45	7	25.3825	30.5878	15.7154	2	0.01511	3.95866	0.85714	0.47917	0	0	0	0	1.50721e-08	8.24092e-10	-1	0	8.24092e-10	sp|P11279|LAMP1_HUMAN;sp|P11279-2|LAMP1_HUMAN	LAMP1;LAMP	197;144	14417200	114361000	-1		0	0	0	N	0.949714
SS_VVA_05062022_HCD	7313	2263.16	1606.77	803.887	2	1	AQSMETLPPGK	11,Guanidinyl[K];	1200.6	0 2 0 0	N(2)	(N(N))	2727	0 1 0 0;	406.159	3	29.9473	40.8477	9.70363	2	0.00366	2.27678	1	1.1	0	0	0	1	-1	0	-1	0	0	sp|Q10471|GALT2_HUMAN	GALNT2	67	24926900	66440300	-1		0	0	0	N	0.837623
SS_VVA_05062022_HCD	7389	2279.71	1606.77	803.887	2	1	AQSMETLPPGK	11,Guanidinyl[K];	1200.6	0 2 0 0	N(2)	(N(N))	2727	0 1 0 0;	406.159	3	33.6074	45.9537	10.6787	2	0.00369	2.29545	1	1.1	0	0	0	1	-1	0	-1	0	0	sp|Q10471|GALT2_HUMAN	GALNT2	67	24926900	66440300	-1		0	0	0	N	0.796514
SS_VVA_05062022_HCD	7390	2279.82	3816.75	1272.92	3	1	CEQDRPSPTTAPPAPPSPSPSPVPK	1,Carbamidomethyl[C];25,Guanidinyl[K];	2639.29	1 5 0 0	H(1)N(5)	(N)(N(N(H(N)(N))))	3188	0 1 0 0;0 2 0 0;0 3 0 0;1 2 0 0;1 3 0 0;1 4 0 0;	1177.45	7	21.7177	21.1009	22.8632	3	0.01507	3.94765	0.85714	0.41667	0	0	0	0	2.04658e-12	2.44525e-13	-1	0.00440529	0.00440529	sp|P11279|LAMP1_HUMAN;sp|P11279-2|LAMP1_HUMAN	LAMP1;LAMP	197;144	14417200	114361000	-1		0	0	0	N	0.912698
SS_VVA_05062022_HCD	7394	2280.39	1606.77	803.887	2	1	AQSMETLPPGK	11,Guanidinyl[K];	1200.6	0 2 0 0	N(2)	(N(N))	2727	0 1 0 0;	406.159	3	23.7492	31.4699	9.41072	2	0.00369	2.29545	1	0.9	0	0	0	1	-1	0	-1	0	0	sp|Q10471|GALT2_HUMAN	GALNT2	67	24926900	66440300	-1		0	0	0	N	0.792296
SS_VVA_05062022_HCD	7436	2289.87	2979.43	993.816	3	1	VGQDPNAVTPEQLTTSRPSK	20,Guanidinyl[K];	2167.11	0 4 0 0	N(4)	(N(N))(N(N))	2910	0 1 0 0;0 2 0 0;0 3 0 0;	812.317	9	16.3159	20.4939	8.55665	2	0.00672	2.25418	0.75	0.44737	0	0	0	1	-1	0	-1	0.00440529	0.00440529	sp|P98172|EFNB1_HUMAN	EFNB1	172	17253000	87444100	-1		0	0	0	N	0.995461
SS_VVA_05062022_HCD	7460	2294.63	2010.9	1005.96	2	1	TTGPSEDAGGDSLVEK	16,Guanidinyl[K];	1604.74	0 2 0 0	N(2)	(N(N))	2727	0 1 0 0;	406.159	1	34.035	45.3432	13.0339	2	0.00498	2.47712	1	0.93333	0	0	0	1	-1	0	-1	0	0	sp|Q86VZ4|LRP11_HUMAN	LRP11	366	8541410	24332100	-1		0	0	0	N	0.990731
SS_VVA_05062022_HCD	7466	2295.93	1606.77	803.887	2	1	AQSMETLPPGK	11,Guanidinyl[K];	1200.6	0 2 0 0	N(2)	(N(N))	2727	0 1 0 0;	406.159	3	33.4825	44.1541	13.664	2	0.00387	2.40996	1	1.1	0	0	0	1	-1	0	-1	0	0	sp|Q10471|GALT2_HUMAN	GALNT2	67	24926900	66440300	-1		0	0	0	N	0.839763
SS_VVA_05062022_HCD	7470	2296.65	1606.77	803.887	2	1	AQSMETLPPGK	11,Guanidinyl[K];	1200.6	0 2 0 0	N(2)	(N(N))	2727	0 1 0 0;	406.159	3	26.7681	36.345	8.98256	2	0.00387	2.40996	1	1	0	0	0	1	-1	0	-1	0	0	sp|Q10471|GALT2_HUMAN	GALNT2	67	24926900	66440300	-1		0	0	0	N	0.908987
SS_VVA_05062022_HCD	7512	2306.01	2979.43	993.816	3	1	VGQDPNAVTPEQLTTSRPSK	20,Guanidinyl[K];	2167.11	0 4 0 0	N(4)	(N(N))(N(N))	2910	0 1 0 0;0 2 0 0;0 3 0 0;	812.317	9	24.4503	31.427	11.4936	2	0.00657	2.20384	0.75	0.55263	0	0	0	1	-1	0	-1	0	0	sp|P98172|EFNB1_HUMAN	EFNB1	172	17253000	87444100	-1		0	0	0	N	0.997239
SS_VVA_05062022_HCD	7549	2314.36	1606.77	803.887	2	1	AQSMETLPPGK	11,Guanidinyl[K];	1200.6	0 2 0 0	N(2)	(N(N))	2727	0 1 0 0;	406.159	3	26.7109	35.9301	9.58937	2	0.00397	2.46846	1	1.05	0	0	0	1	-1	0	-1	0	0	sp|Q10471|GALT2_HUMAN	GALNT2	67	24926900	66440300	-1		0	0	0	N	0.918254
SS_VVA_05062022_HCD	7577	2320.55	2979.43	993.816	3	1	VGQDPNAVTPEQLTTSRPSK	20,Guanidinyl[K];	2167.11	0 4 0 0	N(4)	(N(N))(N(N))	2910	0 1 0 0;0 2 0 0;0 3 0 0;	812.317	9	16.6959	20.9553	8.78561	2	0.00658	2.20988	0.75	0.47368	0	0	0	1	-1	0	-1	0.00440529	0.00440529	sp|P98172|EFNB1_HUMAN	EFNB1	172	17253000	87444100	-1		0	0	0	N	0.986143
SS_VVA_05062022_HCD	7578	2320.79	3654.72	1218.91	3	1	CEQDRPSPTTAPPAPPSPSPSPVPK	1,Carbamidomethyl[C];25,Guanidinyl[K];	2639.29	0 5 0 0	N(5)	(N)(N(N))(N(N))	3216	0 1 0 0;0 2 0 0;0 3 0 0;0 4 0 0;	1015.4	7	30.1514	40.7672	10.4363	2	0.03233	8.84573	0.8	0.5625	0	0	0	0	1.6327e-05	6.19654e-07	-1	0	6.19654e-07	sp|P11279|LAMP1_HUMAN;sp|P11279-2|LAMP1_HUMAN	LAMP1;LAMP	197;144	83526300	2204940000	-1		0	0	0	N	0.913474
SS_VVA_05062022_HCD	7611	2328.61	3451.62	1151.21	3	1	CEQDRPSPTTAPPAPPSPSPSPVPK	1,Carbamidomethyl[C];25,Guanidinyl[K];	2639.29	0 4 0 0	N(4)	(N(N))(N(N))	2910	0 1 0 0;0 2 0 0;0 3 0 0;	812.317	7	47.1841	61.202	21.1508	3	0.01182	3.42482	1	0.70833	0	0	0	1	-1	0	-1	0	0	sp|P11279|LAMP1_HUMAN;sp|P11279-2|LAMP1_HUMAN	LAMP1;LAMP	197;144	24249700	169322000	-1		0	0	0	N	0.953613
SS_VVA_05062022_HCD	7618	2329.78	2962.3	988.105	3	1	IDETGSTPGYEGEGEGDKJISR	18,Guanidinyl[K];	2353.05	0 3 0 0	N(3)	(N)(N(N))	3206	0 1 0 0;0 2 0 0;	609.238	4	25.7428	31.5913	14.8813	3	0.00725	2.44665	1	0.64286	0	0	0	1	-1	0	-1	0	0	sp|O14786|NRP1_HUMAN	NRP1	827	6603640	32914700	-1		0	0	0	N	1.03211
SS_VVA_05062022_HCD	7659	2339.54	3451.61	863.659	4	1	CEQDRPSPTTAPPAPPSPSPSPVPK	1,Carbamidomethyl[C];25,Guanidinyl[K];	2639.29	0 4 0 0	N(4)	(N(N))(N(N))	2910	0 1 0 0;0 2 0 0;0 3 0 0;	812.317	7	23.799	29.8179	12.6211	3	0.00683	1.98	0.75	0.47917	0	0	0	1	-1	0	-1	0	0	sp|P11279|LAMP1_HUMAN;sp|P11279-2|LAMP1_HUMAN	LAMP1;LAMP	197;144	4928950	37070400	-1		0	0	0	N	0.986803
SS_VVA_05062022_HCD	7672	2342.18	3451.62	1151.21	3	1	CEQDRPSPTTAPPAPPSPSPSPVPK	1,Carbamidomethyl[C];25,Guanidinyl[K];	2639.29	0 4 0 0	N(4)	(N(N))(N(N))	2910	0 1 0 0;0 2 0 0;0 3 0 0;	812.317	7	39.9066	49.0237	22.9747	3	0.01174	3.40049	1	0.58333	0	0	0	1	-1	0	-1	0	0	sp|P11279|LAMP1_HUMAN;sp|P11279-2|LAMP1_HUMAN	LAMP1;LAMP	197;144	24249700	169322000	-1		0	0	0	N	0.963066
SS_VVA_05062022_HCD	7691	2346.12	2962.3	988.105	3	1	IDETGSTPGYEGEGEGDKJISR	18,Guanidinyl[K];	2353.05	0 3 0 0	N(3)	(N)(N(N))	3206	0 1 0 0;0 2 0 0;	609.238	4	24.1149	28.9552	15.1258	3	0.00729	2.46184	1	0.57143	0	0	0	1	-1	0	-1	0	0	sp|O14786|NRP1_HUMAN	NRP1	827	6603640	32914700	-1		0	0	0	N	0.994452
SS_VVA_05062022_HCD	7692	2346.35	3248.54	1083.52	3	1	CEQDRPSPTTAPPAPPSPSPSPVPK	1,Carbamidomethyl[C];25,Guanidinyl[K];	2639.29	0 3 0 0	N(3)	(N)(N(N))	3206	0 1 0 0;0 2 0 0;	609.238	7	42.2456	56.4754	15.8187	3	0.01062	3.27062	1	0.70833	0	0	0	1	-1	0	-1	0	0	sp|P11279|LAMP1_HUMAN;sp|P11279-2|LAMP1_HUMAN	LAMP1;LAMP	197;144	2305710	17340100	-1		0	0	0	N	0.869292
SS_VVA_05062022_HCD	7754	2361.6	3451.62	1151.21	3	1	CEQDRPSPTTAPPAPPSPSPSPVPK	1,Carbamidomethyl[C];25,Guanidinyl[K];	2639.29	0 4 0 0	N(4)	(N(N))(N(N))	2910	0 1 0 0;0 2 0 0;0 3 0 0;	812.317	7	30.4652	35.9964	20.1929	3	0.0117	3.39006	1	0.52083	0	0	0	1	-1	0	-1	0	0	sp|P11279|LAMP1_HUMAN;sp|P11279-2|LAMP1_HUMAN	LAMP1;LAMP	197;144	24249700	169322000	-1		0	0	0	N	1.09508
SS_VVA_05062022_HCD	7800	2372.12	2468.14	823.386	3	1	VNGHDQGQNPPLDLETTAR		2061.99	0 2 0 0	N(2)	(N(N))	2727	0 1 0 0;	406.159	16	31.9118	43.6647	10.0848	2	-0.01141	-4.62403	1	0.80556	0	0	0	1	-1	0	-1	0	0	sp|Q3T906|GNPTA_HUMAN	GNPTAB	812	15401000	37503700	-1		0	0	0	N	1.08315
SS_VVA_05062022_HCD	7803	2372.72	2468.14	823.386	3	1	VNGHDQGQNPPLDLETTAR		2061.99	0 2 0 0	N(2)	(N(N))	2727	0 1 0 0;	406.159	16	17.7763	26.8964	0.83899	1	-0.01141	-4.62403	0.5	0.58333	0	0	0	1	-1	0	-1	0	0	sp|Q3T906|GNPTA_HUMAN	GNPTAB	812	15401000	37503700	-1		0	0	0	N	1.02436
SS_VVA_05062022_HCD	7823	2377.27	2556.14	852.717	3	1	IDETGSTPGYEGEGEGDKJISR	18,Guanidinyl[K];	2353.05	0 1 0 0	N(1)	(N)	2917		203.079	4	36.3126	52.9861	5.34748	1	0.00427	1.66923	1	0.78571	0	0	0	1	-1	0	-1	0	0	sp|O14786|NRP1_HUMAN	NRP1	827	7424830	28935000	-1		0	0	0	N	1.02547
SS_VVA_05062022_HCD	7836	2380.27	3451.62	1151.21	3	1	CEQDRPSPTTAPPAPPSPSPSPVPK	1,Carbamidomethyl[C];25,Guanidinyl[K];	2639.29	0 4 0 0	N(4)	(N(N))(N(N))	2910	0 1 0 0;0 2 0 0;0 3 0 0;	812.317	7	29.0611	34.0098	19.8709	3	0.01185	3.43438	1	0.52083	0	0	0	1	-1	0	-1	0	0	sp|P11279|LAMP1_HUMAN;sp|P11279-2|LAMP1_HUMAN	LAMP1;LAMP	197;144	24249700	169322000	-1		0	0	0	N	0.929148
[truncated: 315 more rows]

## Sheet: 4
RawName	Scan	RT	PrecursorMH	PrecursorMZ	Charge	Rank	Peptide	Mod	PeptideMH	Glycan(H,N,A,F)	GlycanComposition	PlausibleStruct	GlyID	GlyFrag	GlyMass	GlySite	TotalScore	PepScore	GlyScore	CoreMatched	MassDeviation	PPM	GlyIonRatio	byIonRatio	czIonRatio	GlyDecoy	PepDecoy	IsSmallGlycan	GlycanPEP	GlycanFDR	PeptidePEP	PeptideFDR	TotalFDR	Proteins	Genes	ProSites	MonoArea	IsotopeArea	ETDScan	LocalizedSiteGroups	LocalizedScore	LocalizedIonRatio	PreLocalizedScore	ID Type	N-sequon	138/144 ratio
[truncated: 285 more rows]

[truncated: 53 more sheets: 5, 6, 7, 8, 9, 10, 11, 12, 13, 14, 15, 16, 17, 18, 19, 20, 21, 22, 23, 24 …]
